# Supplementary material for: Crystal structure and Hirshfeld surface analysis of two (E)-N′-(para-substituted benzyl­idene) 4-chloro­benzene­sulfono­hydrazides
Source: Acta Crystallogr E Crystallogr Commun. 2018 Nov 16;74(Pt 12):1808–14. doi: 10.1107/S205698901801592X (PMC6281117; doi:10.1107/S205698901801592X)
Supplement: Supplementary file 1 [file e-74-01808-sup1.cif]

##############################################################################
#                                                                            #
# This CIF contains the data in a paper accepted for publication in          #
# Acta Crystallographica Section E. It conforms to the requirements of       #
# Notes for Authors for Acta Crystallographica Section E, and has been       #
# peer reviewed under the auspices of the IUCr Commission on Journals.       #
#                                                                            #
# Full details of the Crystallographic Information File format               #
# are given in the paper "The Crystallographic Information File (CIF):       #
# a New Standard Archive File for Crystallography" by S. R. Hall, F. H.      #
# Allen and I. D. Brown [Acta Cryst. (1991), A47, 655-685].                  #
#                                                                            #
# The current version of the core CIF dictionary is obtainable from          #
# ftp://ftp.iucr.org/pub/cif_core.dic.                                       #
#                                                                            #
# Software is freely available for graphical display of the structure(s)     #
# in this CIF. For information consult the CIF software page                 #
# http://www.iucr.org/resources/cif/software.                                #
#                                                                            #
# This file may be used for bona fide research purposes within the           #
# scientific community so long as proper attribution is given to the journal # 
# article from which it was obtained.                                        #
#                                                                            #
##############################################################################
data_I
_audit_creation_method     SHELXL-2014/6
_chemical_name_systematic
;
(<i>E</i>)-4-Chloro-<i>N</i>'-(4-chlorobenzylidene)benzenesulfonohydrazide
;
_chemical_name_common     ?
_chemical_formula_moiety     'C13 H10 Cl2 N2 O2 S'
_chemical_formula_sum     'C13 H10 Cl2 N2 O2 S'
_chemical_formula_iupac     'C13 H10 Cl2 N2 O2 S'
_chemical_formula_weight     329.19
_chemical_melting_point     ?
_space_group_crystal_system     triclinic
_space_group_name_H-M_alt     'P -1'
_space_group_name_Hall     '-P 1'
loop_
    _space_group_symop_operation_xyz
    'x, y, z'
    '-x, -y, -z'
_cell_length_a     5.9306(6)
_cell_length_b     9.4770(10)
_cell_length_c     13.040(2)
_cell_angle_alpha     98.822(9)
_cell_angle_beta     96.046(9)
_cell_angle_gamma     92.416(9)
_cell_volume     718.94(15)
_cell_formula_units_Z     2
_cell_measurement_reflns_used     2722
_cell_measurement_theta_min     2.90
_cell_measurement_theta_max     27.76
_cell_measurement_temperature     293(2)
_exptl_crystal_description     rod
_exptl_crystal_colour     colourless
_exptl_crystal_size_max     0.480
_exptl_crystal_size_mid     0.400
_exptl_crystal_size_min     0.360
_exptl_crystal_density_diffrn     1.521
_exptl_crystal_density_meas     ?
_exptl_crystal_density_method     ?
_exptl_crystal_F_000     336
_exptl_absorpt_coefficient_mu     0.598
_exptl_absorpt_correction_type     multi-scan
_exptl_absorpt_process_details
;
(CrysAlis RED; Oxford Diffraction, 2009)
;
_exptl_absorpt_correction_T_min     0.762
_exptl_absorpt_correction_T_max     0.814
_diffrn_ambient_temperature     293(2)
_diffrn_source     'Enhance (Mo) X-ray Source'
_diffrn_radiation_type     MoK\a
_diffrn_radiation_wavelength     0.71073
_diffrn_measurement_device_type
;
Oxford Diffraction Xcalibur diffractometer
with Sapphire CCD
;
_diffrn_measurement_method
;
Rotation method data acquisition using omega scans.
;
_diffrn_detector_area_resol_mean     ?
_diffrn_reflns_number     4153
_diffrn_reflns_av_R_equivalents     0.0164
_diffrn_reflns_av_unetI/netI     0.0140
_diffrn_reflns_theta_min     3.182
_diffrn_reflns_theta_max     25.346
_diffrn_reflns_theta_full     25.242
_diffrn_measured_fraction_theta_max     0.997
_diffrn_measured_fraction_theta_full     0.997
_diffrn_reflns_limit_h_min     -4
_diffrn_reflns_limit_h_max     7
_diffrn_reflns_limit_k_min     -11
_diffrn_reflns_limit_k_max     11
_diffrn_reflns_limit_l_min     -15
_diffrn_reflns_limit_l_max     11
_refine_special_details     ?
_reflns_number_total     2626
_reflns_number_gt     2321
_reflns_threshold_expression     'I > 2\s(I)'
_refine_ls_structure_factor_coef     Fsqd
_refine_ls_matrix_type     full
_refine_ls_R_factor_all     0.0433
_refine_ls_R_factor_gt     0.0379
_refine_ls_wR_factor_gt     0.0981
_refine_ls_wR_factor_ref     0.1022
_refine_ls_goodness_of_fit_ref     1.078
_refine_ls_restrained_S_all     1.078
_refine_ls_number_reflns     2626
_refine_ls_number_parameters     185
_refine_ls_number_restraints     1
_refine_ls_hydrogen_treatment     mixed
_refine_ls_weighting_scheme     calc
_refine_ls_weighting_details
              'w=1/[\s^2^(Fo^2^)+(0.0523P)^2^+0.3082P] where P=(Fo^2^+2Fc^2^)/3'
_atom_sites_solution_hydrogens     mixed
_atom_sites_solution_primary     ?
_atom_sites_solution_secondary     ?
_refine_ls_shift/su_max     0.001
_refine_ls_shift/su_mean     0.000
_refine_diff_density_max     0.373
_refine_diff_density_min     -0.348
_refine_ls_extinction_method     SHELXL
_refine_ls_extinction_coef     0.025(3)
_refine_ls_extinction_expression
                                  'Fc^*^=kFc[1+0.001xFc^2^\l^3^/sin(2\q)]^-1/4^'
loop_
    _atom_type_symbol
    _atom_type_description
    _atom_type_scat_dispersion_real
    _atom_type_scat_dispersion_imag
    _atom_type_scat_source
    'C' 'C' 0.0033 0.0016
                         'International Tables Vol C Tables 4.2.6.8 and 6.1.1.4'
    'H' 'H' 0.0000 0.0000
                         'International Tables Vol C Tables 4.2.6.8 and 6.1.1.4'
    'N' 'N' 0.0061 0.0033
                         'International Tables Vol C Tables 4.2.6.8 and 6.1.1.4'
    'O' 'O' 0.0106 0.0060
                         'International Tables Vol C Tables 4.2.6.8 and 6.1.1.4'
    'Cl' 'Cl' 0.1484 0.1585
                         'International Tables Vol C Tables 4.2.6.8 and 6.1.1.4'
    'S' 'S' 0.1246 0.1234
                         'International Tables Vol C Tables 4.2.6.8 and 6.1.1.4'
_computing_data_collection
;
CrysAlis CCD (Oxford Diffraction, 2009)
;
_computing_cell_refinement
;
CrysAlis RED (Oxford Diffraction, 2009)
;
_computing_data_reduction
;
CrysAlis RED (Oxford Diffraction, 2009)
;
_computing_structure_solution
;
SHELXS2013 (Sheldrick, 2008)
;
_computing_structure_refinement
;
SHELXL2014 (Sheldrick, 2015)
;
_computing_molecular_graphics
;
PLATON (Spek, 2009)
;
_computing_publication_material
;
SHELXL2014 (Sheldrick, 2015)
;
loop_
    _atom_site_type_symbol
    _atom_site_label
    _atom_site_fract_x
    _atom_site_fract_y
    _atom_site_fract_z
    _atom_site_U_iso_or_equiv
    _atom_site_adp_type
    _atom_site_calc_flag
    _atom_site_occupancy
    _atom_site_disorder_assembly
    _atom_site_disorder_group
    C C1 0.3867(3) 0.1943(2) 0.08046(14) 0.0366(4) Uani d 1 . .
    C C2 0.6099(3) 0.2317(2) 0.12163(17) 0.0481(5) Uani d 1 . .
    H H2 0.6853 0.3119 0.1052 0.058 Uiso calc 1 . .
    C C3 0.7193(4) 0.1486(3) 0.18737(19) 0.0556(6) Uani d 1 . .
    H H3 0.8683 0.1731 0.2166 0.067 Uiso calc 1 . .
    C C4 0.6054(4) 0.0289(2) 0.20921(17) 0.0526(6) Uani d 1 . .
    C C5 0.3850(4) -0.0103(2) 0.16683(18) 0.0549(6) Uani d 1 . .
    H H5 0.3118 -0.0925 0.1813 0.066 Uiso calc 1 . .
    C C6 0.2746(4) 0.0736(2) 0.10286(16) 0.0450(5) Uani d 1 . .
    H H6 0.1248 0.0493 0.0747 0.054 Uiso calc 1 . .
    C C7 0.1757(3) 0.5784(2) 0.22864(16) 0.0423(4) Uani d 1 . .
    H H7 0.2965 0.6386 0.2185 0.051 Uiso calc 1 . .
    C C8 0.0609(3) 0.6140(2) 0.32242(16) 0.0427(5) Uani d 1 . .
    C C9 -0.1405(4) 0.5433(3) 0.33612(18) 0.0542(5) Uani d 1 . .
    H H9 -0.2037 0.4681 0.2855 0.065 Uiso calc 1 . .
    C C10 -0.2480(4) 0.5832(3) 0.4236(2) 0.0618(6) Uani d 1 . .
    H H10 -0.3837 0.5356 0.4319 0.074 Uiso calc 1 . .
    C C11 -0.1539(4) 0.6935(3) 0.49867(18) 0.0575(6) Uani d 1 . .
    C C12 0.0449(4) 0.7658(3) 0.48740(19) 0.0630(6) Uani d 1 . .
    H H12 0.1068 0.8410 0.5383 0.076 Uiso calc 1 . .
    C C13 0.1518(4) 0.7252(3) 0.39922(18) 0.0548(6) Uani d 1 . .
    H H13 0.2872 0.7734 0.3913 0.066 Uiso calc 1 . .
    N N1 0.2346(3) 0.45985(18) 0.07324(14) 0.0426(4) Uani d 1 . .
    H H1N 0.345(3) 0.517(2) 0.0743(19) 0.051 Uiso d 1 . .
    N N2 0.1173(3) 0.46871(18) 0.16049(13) 0.0414(4) Uani d 1 . .
    O O1 0.3856(3) 0.33553(16) -0.07638(11) 0.0487(4) Uani d 1 . .
    O O2 0.0199(2) 0.24297(16) -0.03067(12) 0.0492(4) Uani d 1 . .
    Cl Cl1 0.74291(16) -0.07477(8) 0.29214(6) 0.0886(3) Uani d 1 . .
    Cl Cl2 -0.29271(14) 0.74500(11) 0.60842(6) 0.0909(3) Uani d 1 . .
    S S1 0.24404(8) 0.30435(5) 0.00069(4) 0.03746(17) Uani d 1 . .
loop_
    _atom_site_aniso_label
    _atom_site_aniso_U_11
    _atom_site_aniso_U_22
    _atom_site_aniso_U_33
    _atom_site_aniso_U_12
    _atom_site_aniso_U_13
    _atom_site_aniso_U_23
    C1 0.0347(9) 0.0351(9) 0.0370(9) -0.0002(7) 0.0035(7) -0.0024(8)
    C2 0.0372(10) 0.0498(12) 0.0547(12) -0.0056(9) 0.0048(9) 0.0032(10)
    C3 0.0394(11) 0.0632(15) 0.0580(13) 0.0069(10) -0.0054(10) -0.0029(11)
    C4 0.0661(14) 0.0415(11) 0.0443(11) 0.0170(10) -0.0079(10) -0.0060(9)
    C5 0.0682(15) 0.0346(11) 0.0581(13) -0.0040(10) -0.0038(11) 0.0044(9)
    C6 0.0433(11) 0.0377(10) 0.0499(11) -0.0066(8) -0.0053(9) 0.0033(9)
    C7 0.0429(11) 0.0383(10) 0.0459(11) 0.0015(8) 0.0056(9) 0.0078(9)
    C8 0.0460(11) 0.0406(10) 0.0420(11) 0.0083(8) 0.0036(9) 0.0068(8)
    C9 0.0571(13) 0.0519(13) 0.0501(12) -0.0022(10) 0.0100(10) -0.0040(10)
    C10 0.0570(14) 0.0708(16) 0.0574(14) 0.0003(12) 0.0175(11) 0.0030(12)
    C11 0.0581(14) 0.0723(16) 0.0416(11) 0.0186(12) 0.0071(10) 0.0023(11)
    C12 0.0666(16) 0.0666(16) 0.0473(13) 0.0053(12) -0.0027(11) -0.0117(11)
    C13 0.0522(13) 0.0573(13) 0.0512(12) 0.0001(10) 0.0031(10) -0.0004(10)
    N1 0.0459(9) 0.0357(9) 0.0461(9) -0.0045(7) 0.0133(8) 0.0032(7)
    N2 0.0426(9) 0.0396(9) 0.0438(9) 0.0039(7) 0.0110(7) 0.0074(7)
    O1 0.0569(9) 0.0475(8) 0.0396(7) -0.0107(7) 0.0117(6) 0.0005(6)
    O2 0.0413(8) 0.0474(8) 0.0559(9) -0.0080(6) -0.0055(6) 0.0093(7)
    Cl1 0.1200(7) 0.0595(4) 0.0754(5) 0.0290(4) -0.0372(4) 0.0025(3)
    Cl2 0.0868(5) 0.1270(7) 0.0546(4) 0.0193(5) 0.0230(4) -0.0133(4)
    S1 0.0382(3) 0.0352(3) 0.0372(3) -0.00503(18) 0.00356(19) 0.00245(19)
_geom_special_details
;
 All esds (except the esd in the dihedral angle between two l.s. planes)
 are estimated using the full covariance matrix.  The cell esds are taken
 into account individually in the estimation of esds in distances, angles
 and torsion angles; correlations between esds in cell parameters are only
 used when they are defined by crystal symmetry.  An approximate (isotropic)
 treatment of cell esds is used for estimating esds involving l.s. planes.
;
loop_
    _geom_bond_atom_site_label_1
    _geom_bond_atom_site_label_2
    _geom_bond_site_symmetry_2
    _geom_bond_distance
    _geom_bond_publ_flag
    C1 C6 . 1.384(3) ?
    C1 C2 . 1.385(3) ?
    C1 S1 . 1.763(2) ?
    C2 C3 . 1.382(3) ?
    C2 H2 . 0.9300 ?
    C3 C4 . 1.377(4) ?
    C3 H3 . 0.9300 ?
    C4 C5 . 1.377(3) ?
    C4 Cl1 . 1.734(2) ?
    C5 C6 . 1.374(3) ?
    C5 H5 . 0.9300 ?
    C6 H6 . 0.9300 ?
    C7 N2 . 1.269(3) ?
    C7 C8 . 1.463(3) ?
    C7 H7 . 0.9300 ?
    C8 C13 . 1.385(3) ?
    C8 C9 . 1.386(3) ?
    C9 C10 . 1.376(3) ?
    C9 H9 . 0.9300 ?
    C10 C11 . 1.373(4) ?
    C10 H10 . 0.9300 ?
    C11 C12 . 1.371(4) ?
    C11 Cl2 . 1.741(2) ?
    C12 C13 . 1.382(3) ?
    C12 H12 . 0.9300 ?
    C13 H13 . 0.9300 ?
    N1 N2 . 1.388(2) ?
    N1 S1 . 1.6311(17) ?
    N1 H1N . 0.830(16) ?
    O1 S1 . 1.4316(14) ?
    O2 S1 . 1.4212(15) ?
loop_
    _geom_angle_atom_site_label_1
    _geom_angle_atom_site_label_2
    _geom_angle_atom_site_label_3
    _geom_angle_site_symmetry_1
    _geom_angle_site_symmetry_3
    _geom_angle
    _geom_angle_publ_flag
    C6 C1 C2 . . 120.77(19) ?
    C6 C1 S1 . . 120.05(15) ?
    C2 C1 S1 . . 119.18(15) ?
    C3 C2 C1 . . 119.3(2) ?
    C3 C2 H2 . . 120.4 ?
    C1 C2 H2 . . 120.4 ?
    C4 C3 C2 . . 119.3(2) ?
    C4 C3 H3 . . 120.3 ?
    C2 C3 H3 . . 120.3 ?
    C5 C4 C3 . . 121.6(2) ?
    C5 C4 Cl1 . . 119.19(19) ?
    C3 C4 Cl1 . . 119.22(18) ?
    C6 C5 C4 . . 119.2(2) ?
    C6 C5 H5 . . 120.4 ?
    C4 C5 H5 . . 120.4 ?
    C5 C6 C1 . . 119.84(19) ?
    C5 C6 H6 . . 120.1 ?
    C1 C6 H6 . . 120.1 ?
    N2 C7 C8 . . 122.74(19) ?
    N2 C7 H7 . . 118.6 ?
    C8 C7 H7 . . 118.6 ?
    C13 C8 C9 . . 118.4(2) ?
    C13 C8 C7 . . 119.19(19) ?
    C9 C8 C7 . . 122.40(19) ?
    C10 C9 C8 . . 120.8(2) ?
    C10 C9 H9 . . 119.6 ?
    C8 C9 H9 . . 119.6 ?
    C11 C10 C9 . . 119.6(2) ?
    C11 C10 H10 . . 120.2 ?
    C9 C10 H10 . . 120.2 ?
    C12 C11 C10 . . 121.0(2) ?
    C12 C11 Cl2 . . 119.5(2) ?
    C10 C11 Cl2 . . 119.4(2) ?
    C11 C12 C13 . . 119.0(2) ?
    C11 C12 H12 . . 120.5 ?
    C13 C12 H12 . . 120.5 ?
    C12 C13 C8 . . 121.2(2) ?
    C12 C13 H13 . . 119.4 ?
    C8 C13 H13 . . 119.4 ?
    N2 N1 S1 . . 118.76(13) ?
    N2 N1 H1N . . 118.8(17) ?
    S1 N1 H1N . . 115.6(17) ?
    C7 N2 N1 . . 114.02(16) ?
    O2 S1 O1 . . 119.93(9) ?
    O2 S1 N1 . . 109.69(9) ?
    O1 S1 N1 . . 102.85(9) ?
    O2 S1 C1 . . 107.94(9) ?
    O1 S1 C1 . . 109.14(9) ?
    N1 S1 C1 . . 106.52(9) ?
loop_
    _geom_torsion_atom_site_label_1
    _geom_torsion_atom_site_label_2
    _geom_torsion_atom_site_label_3
    _geom_torsion_atom_site_label_4
    _geom_torsion_site_symmetry_1
    _geom_torsion_site_symmetry_2
    _geom_torsion_site_symmetry_3
    _geom_torsion_site_symmetry_4
    _geom_torsion
    _geom_torsion_publ_flag
    C6 C1 C2 C3 . . . . -1.2(3) ?
    S1 C1 C2 C3 . . . . 177.57(16) ?
    C1 C2 C3 C4 . . . . 1.1(3) ?
    C2 C3 C4 C5 . . . . 0.2(3) ?
    C2 C3 C4 Cl1 . . . . -179.75(17) ?
    C3 C4 C5 C6 . . . . -1.3(4) ?
    Cl1 C4 C5 C6 . . . . 178.64(17) ?
    C4 C5 C6 C1 . . . . 1.1(3) ?
    C2 C1 C6 C5 . . . . 0.1(3) ?
    S1 C1 C6 C5 . . . . -178.67(17) ?
    N2 C7 C8 C13 . . . . 172.1(2) ?
    N2 C7 C8 C9 . . . . -10.0(3) ?
    C13 C8 C9 C10 . . . . 0.3(4) ?
    C7 C8 C9 C10 . . . . -177.6(2) ?
    C8 C9 C10 C11 . . . . -0.5(4) ?
    C9 C10 C11 C12 . . . . 0.7(4) ?
    C9 C10 C11 Cl2 . . . . 179.13(19) ?
    C10 C11 C12 C13 . . . . -0.6(4) ?
    Cl2 C11 C12 C13 . . . . -179.08(19) ?
    C11 C12 C13 C8 . . . . 0.4(4) ?
    C9 C8 C13 C12 . . . . -0.3(4) ?
    C7 C8 C13 C12 . . . . 177.7(2) ?
    C8 C7 N2 N1 . . . . 175.01(17) ?
    S1 N1 N2 C7 . . . . 158.96(15) ?
    N2 N1 S1 O2 . . . . 54.13(17) ?
    N2 N1 S1 O1 . . . . -177.17(15) ?
    N2 N1 S1 C1 . . . . -62.44(17) ?
    C6 C1 S1 O2 . . . . -0.97(19) ?
    C2 C1 S1 O2 . . . . -179.78(15) ?
    C6 C1 S1 O1 . . . . -132.84(16) ?
    C2 C1 S1 O1 . . . . 48.35(18) ?
    C6 C1 S1 N1 . . . . 116.77(17) ?
    C2 C1 S1 N1 . . . . -62.04(18) ?
loop_
    _geom_hbond_atom_site_label_D
    _geom_hbond_atom_site_label_H
    _geom_hbond_atom_site_label_A
    _geom_hbond_site_symmetry_A
    _geom_hbond_distance_DH
    _geom_hbond_distance_HA
    _geom_hbond_distance_DA
    _geom_hbond_angle_DHA
    N1 H1N O1 2_665 0.830(16) 2.073(17) 2.903(2) 178(2)
    C4 Cl1 Cg2 1_645 1.734(2) 3.4121(14) 5.112(2) 166.02(8)
    C11 Cl2 Cg1 2_566 1.741(2) 3.6469(13) 5.372(3) 170.47(9)
_shelx_space_group_comment
;
The symmetry employed for this shelxl refinement is uniquely defined
by the following loop, which should always be used as a source of
symmetry information in preference to the above space-group names.
They are only intended as comments.
;
_shelx_estimated_absorpt_T_min     0.762
_shelx_estimated_absorpt_T_max     0.814
_shelx_hkl_file
;
   0   0  -2 52689.5 111.225   6
   0   0  -3 35134.6 111.729   6
   0   0  -4 527.615 19.4107   6
   0   0  -4 572.217 15.1284   4
   0   0  -5 6285.22 47.3254   4
   0   0  -5 6241.16 63.0242   6
   0   0  -6 1770.72 28.4395   4
   0   0  -6 1705.52 39.9170   6
   0   0  -7 827.493 34.8433   6
   0   0  -7 885.202 24.8445   4
   0   0  -8 665.052 23.5150   4
   0   0  -8 1002.70 40.8639   6
   0   0  -9 3654.90 73.3744   6
   0   0 -10 57305.4 271.002   6
   0   0 -11 827.977 56.3513   6
   0   0 -12 9546.11 130.337   6
   0   0 -13 9552.20 136.109   6
   0   0 -14 2149.58 78.6022   6
   0   0 -15 1486.38 79.1394   6
   0   0 -16 272.287 67.0288   6
   0   1 -16 101.520 49.8442   6
   0   1 -15 3720.47 105.682   6
   0   1 -14 253.568 54.9119   6
   0   1 -13 1370.30 66.6728   6
   0   1 -12 11666.1 140.385   6
   0   1 -11 4220.46 87.1276   6
   0   1 -10 365.058 45.3742   6
   0   1  -9 6170.24 89.4492   6
   0   1  -8 1281.64 47.0220   6
   0   1  -8 1391.85 33.9154   4
   0   1  -7 13668.3 110.128   6
   0   1  -6 3059.32 51.0077   6
   0   1  -5 74556.9 211.669   6
   0   1  -4 23191.8 106.576   6
   0   1  -3 1700.79 27.6889   6
   0   1  -2 26870.5 83.6269   6
   0   1   1 1170.86 17.6192   6
   0  -1  -2 204980. 983.276   6
   0  -1  -3 92954.6 194.601   6
   0  -1  -4 60600.8 174.745   6
   0  -1  -5 7686.89 71.2794   6
   0  -1  -6 5061.96 65.8051   6
   0  -1  -7 60806.0 234.107   6
   0  -1  -8 932.523 42.0321   6
   0  -1  -9 2051.43 61.5049   6
   0  -1 -10 11190.0 128.601   6
   0  -1 -11 7.94730 52.7614   6
   0  -1 -12 10302.6 138.544   6
   0  -1 -13 2130.06 79.8697   6
   0  -1 -14 490.070 57.2592   6
   0  -1 -15-6.99939 49.7897   6
   0   2 -16 811.244 66.0284   6
   0   2 -15 3199.03 97.7731   6
   0   2 -14 66.8584 51.0510   6
   0   2 -13-37.1196 46.6042   6
   0   2 -12 1127.60 62.8275   6
   0   2 -11 2582.76 73.4768   6
   0   2 -10 7542.19 105.779   6
   0   2  -9 1421.34 56.6496   6
   0   2  -8 178915. 425.374   6
   0   2  -7 2143.80 52.9793   6
   0   2  -6 12515.8 99.4681   6
   0   2  -5 38172.2 157.361   6
   0   2  -4 14834.9 90.1442   6
   0   2  -3 425.343 19.6784   6
   0   2  -2 299431. 1310.49   6
   0   2  -1 52679.4 136.470   6
   0   2   0 50151.2 125.235   6
   0   2   1 16299.2 75.1102   6
   0   2   2 567059. 2040.38   6
   0  -2  -3 149822. 281.886   6
   0  -2  -4 816.412 27.7673   6
   0  -2  -5 67647.9 224.087   6
   0  -2  -6 12718.4 105.027   6
   0  -2  -7 759.482 36.4167   6
   0  -2  -8 9271.40 107.000   6
   0  -2  -9 6776.77 101.686   6
   0  -2 -10 36610.0 232.510   6
   0  -2 -11 2142.80 79.1963   6
   0  -2 -12 1014.06 63.1118   6
   0  -2 -13 5254.75 109.521   6
   0  -2 -14 501.645 65.7581   6
   0  -2 -15 2421.42 89.2409   6
   0   3 -16 631.963 62.6272   6
   0   3 -15 1381.58 72.5729   6
   0   3 -14 810.731 67.9140   6
   0   3 -13 4327.08 97.3181   6
   0   3 -12 6446.55 110.808   6
   0   3 -11-16.4320 44.3961   6
   0   3 -10 8484.63 116.906   6
   0   3  -9 17066.2 147.519   6
   0   3  -8 2503.25 59.8342   6
   0   3  -7 23243.3 150.701   6
   0   3  -6 36714.5 175.392   6
   0   3  -5 24064.6 131.926   6
   0   3  -4 11513.7 85.4687   6
   0   3  -3 68209.8 196.322   6
   0   3  -2 244789. 355.893   6
   0   3  -1 63601.6 175.020   6
   0   3   0 29197.2 120.574   6
   0  -3  -1 128173. 181.326   2
   0  -3  -1 129882. 726.561   0
   0   3   1 126589. 252.751   6
   0   3   2 53492.5 179.282   6
   0  -3  -2 54124.8 121.147   0
   0   3   3 3357.69 51.5118   6
   0  -3  -4 49113.3 194.860   6
   0  -3  -5 1277.83 42.5265   6
   0  -3  -6-11.6006 28.2005   6
   0  -3  -7 306.518 36.5940   6
   0  -3  -8 24300.6 175.435   6
   0  -3  -9 72.7066 53.0630   6
   0  -3 -10 13241.6 150.903   6
   0  -3 -11 3503.35 92.3790   6
   0  -3 -12-21.2241 49.6297   6
   0  -3 -13 712.999 65.8287   6
   0  -3 -14 2866.15 98.3048   6
   0  -3 -15 120.990 63.4513   6
   0   4 -15 34.7574 57.7486   6
   0   4 -14 753.052 67.7956   6
   0   4 -13 1563.90 75.5608   6
   0   4 -12 629.439 62.2456   6
   0   4 -11-17.1982 46.8449   6
   0   4 -10 21674.4 180.528   6
   0   4  -9-9.28808 49.2745   6
   0   4  -8 607.354 46.0811   6
   0   4  -7 223.143 34.6011   6
   0   4  -6 17562.9 128.748   6
   0   4  -5 19524.3 127.561   6
   0   4  -4 54666.2 200.367   6
   0  -4   4 48043.6 130.308   3
   0   4  -3 1817.90 40.9388   6
   0   4  -2 4492.27 57.3715   6
   0   4  -1 11101.0 87.7905   6
   0   4   0 84954.5 223.381   6
   0  -4   0 80799.9 160.952   2
   0  -4  -1 25083.2 92.2156   0
   0   4   1 23532.5 125.688   6
   0   4   2 91527.4 262.353   6
   0  -4  -2 93537.2 179.611   0
   0  -4  -3 211.487 19.0096   2
   0   4   3 387.196 33.3395   6
   0   4   4 3342.26 64.9462   6
   0  -4  -4 3404.07 48.7019   2
   0  -4  -5 36592.6 160.977   2
   0  -4  -5 34891.1 188.953   6
   0  -4  -6 2087.10 57.1580   6
   0  -4  -7 589.376 48.1987   6
   0  -4  -8 33122.6 215.209   6
   0  -4  -9 22385.2 189.757   6
   0  -4 -10 4720.39 99.9244   6
   0  -4 -11 1277.60 68.2975   6
   0  -4 -12 101.016 55.3982   6
   0  -4 -13-28.8388 48.4001   6
   0  -4 -14 1.68655 52.5318   6
   0   5 -15 1387.55 72.9183   6
   0   5 -14 1462.49 73.6399   6
   0   5 -13 2121.67 85.6760   6
   0   5 -12 4698.85 103.885   6
   0   5 -11 10963.4 143.608   6
   0   5 -10 22201.6 188.110   6
   0   5  -9 486.572 52.8858   6
   0   5  -8 22785.4 172.310   6
   0   5  -7 50849.3 243.796   6
   0   5  -6 2878.62 64.4911   6
   0   5  -5 3571.91 65.8268   6
   0   5  -4 12519.8 110.827   6
   0   5  -3 37.7469 28.9278   6
   0   5  -2 96.1320 23.8265   6
   0   5  -1 7913.87 84.4308   6
   0   5   0 18117.2 119.750   6
   0  -5   0 16401.8 77.8500   2
   0  -5  -1 6087.29 53.9801   0
   0   5   1 5697.41 73.6012   6
   0   5   2 56451.0 220.966   6
   0  -5  -2 58523.3 154.840   0
   0   5   3 90172.5 282.226   6
   0  -5  -3 77926.9 220.069   2
   0   5   4 7017.30 91.4830   6
   0  -5  -4 5350.22 63.2811   2
   0  -5  -5 756.012 46.0482   6
   0  -5  -5 699.251 30.2760   2
   0  -5  -6 15952.1 146.952   6
   0  -5  -6 12104.7 108.796   2
   0  -5  -7-29.9720 42.9232   6
   0  -5  -8 2615.75 76.8645   6
   0  -5  -9 602.407 54.6947   6
   0  -5 -10 2858.91 85.1453   6
   0  -5 -11 3323.74 94.0208   6
   0  -5 -12-27.5531 55.1548   6
   0  -5 -13 1355.06 76.1691   6
   0   6 -15 1060.90 78.9160   6
   0   6 -14 455.594 67.0975   6
   0   6 -13 410.394 63.9036   6
   0   6 -12 8049.10 134.088   6
   0   6 -11 7003.97 123.049   6
   0   6 -10 66.2334 50.0250   6
   0   6  -9 299.640 52.2030   6
   0   6  -8 5743.10 102.949   6
   0   6  -7 14252.1 143.695   6
   0   6  -6 9871.72 116.135   6
   0   6  -5 4183.69 81.3664   6
   0   6  -4 5.45887 36.1899   6
   0   6  -3 6193.36 85.1634   6
   0   6  -2 2841.37 63.2075   6
   0   6  -1 12316.1 117.090   6
   0   6   0 14153.1 120.962   6
   0  -6   0 15949.2 99.7434   0
   0   6   1 35041.0 188.260   6
   0   6   2 4633.86 75.3761   6
   0   6   3 9205.24 104.581   6
   0   6   4 2436.42 63.5240   6
   0   6   5 1704.20 60.7002   6
   0  -6  -6 2598.43 76.1596   6
   0  -6  -7 2.86087 46.9307   6
   0  -6  -8 551.748 51.4188   6
   0  -6  -9 1510.56 73.6633   6
   0  -6 -10 3783.27 104.400   6
   0  -6 -11 3557.11 101.379   6
   0  -6 -12 2212.51 85.9915   6
   0   7 -14 877.973 74.6497   6
   0   7 -13 858.900 66.3826   6
   0   7 -12 1693.79 81.3735   6
   0   7 -11 54.1452 59.7577   6
   0   7 -10 459.307 55.3010   6
   0   7  -9 733.032 56.9540   6
   0   7  -8 4868.13 95.2466   6
   0   7  -7 4765.60 95.1792   6
   0   7  -6 7282.36 113.314   6
   0   7  -5 64532.5 289.288   6
   0   7  -4 3215.70 73.2854   6
   0   7  -3 784.507 50.3856   6
   0   7  -2 13140.3 129.700   6
   0   7  -1 2938.94 66.0336   6
   0   7   0 90.1770 40.9822   6
   0   7   1 1974.74 57.1798   6
   0   7   2 22.2459 33.2809   6
   0   7   3 77.5047 34.3977   6
   0   7   4 1123.90 54.2980   6
   0   7   5 20170.3 181.433   6
   0  -7  -6 2765.75 80.8901   6
   0  -7  -7 1565.88 70.8727   6
   0  -7  -8 2682.01 84.2850   6
   0  -7  -9 2666.55 95.0288   6
   0  -7 -10-50.0445 61.6172   6
   0  -7 -11 49.2217 57.5280   6
   0   8 -13 3431.61 112.754   6
   0   8 -12 872.278 71.3036   6
   0   8 -11 447.142 67.5715   6
   0   8 -10 5661.35 119.294   6
   0   8  -9 3586.67 94.8716   6
   0   8  -8 1244.18 67.9211   6
   0   8  -7 54.4865 41.1985   6
   0   8  -6 252.703 47.7543   6
   0   8  -5 2576.64 76.9454   6
   0   8  -4 2656.69 76.7983   6
   0   8  -3 14773.8 151.786   6
   0   8  -2 6716.55 111.177   6
   0   8  -1 4980.15 92.9472   6
   0   8   0 9500.75 118.028   6
   0   8   1 5601.94 93.1082   6
   0   8   2-5.87624 40.7587   6
   0   8   3 678.102 47.1115   6
   0   8   4 10617.2 136.518   6
   0   8   5 89.0105 48.6652   6
   0  -8  -6 376.480 53.6856   6
   0  -8  -7 4020.50 106.320   6
   0  -8  -8 37.1643 50.9763   6
   0  -8  -9 1714.53 80.2978   6
   0  -8 -10 1053.19 72.1085   6
   0   9 -12 84.3822 70.4636   6
   0   9 -11-11.5964 54.4014   6
   0   9 -10 1161.49 71.4607   6
   0   9  -9 999.323 77.7374   6
   0   9  -8 219.322 54.4999   6
   0   9  -7 1111.22 67.0032   6
   0   9  -6 214.394 49.8993   6
   0   9  -5-34.3095 49.6845   6
   0   9  -4 1437.57 70.3903   6
   0   9  -3 8246.28 126.099   6
   0   9  -2 244.291 50.8856   6
   0   9  -1 11183.0 141.715   6
   0   9   0 27.4888 41.8462   6
   0   9   1 403.883 46.8344   6
   0   9   2 2067.12 72.9401   6
   0   9   3 32.8761 42.8543   6
   0   9   4 434.537 58.1847   6
   0   9   5 91.2478 52.0305   6
   0  -9  -6 9.38880 59.3780   6
   0  -9  -7 466.761 61.6701   6
   0  -9  -8 578.970 69.2905   6
   0  10 -10 2698.99 101.168   6
   0  10  -9 786.511 76.7494   6
   0  10  -8 2472.43 87.9953   6
   0  10  -7 3084.52 90.2002   6
   0  10  -6 237.511 59.6618   6
   0  10  -5 553.696 61.7218   6
   0  10  -4 5815.34 117.542   6
   0  10  -3 181.643 50.8669   6
   0  10  -2 529.419 57.5362   6
   0  10  -1 1182.87 62.6545   6
   0  10   0 344.119 54.3302   6
   0  10   1 320.483 50.8239   6
   0  10   2 8220.78 137.230   6
   0  10   3 5926.29 113.142   6
   0  10   4 827.472 68.5294   6
   0  10   5 1667.90 83.3325   6
   0 -10  -6 3561.74 107.034   6
   0  11  -8 601.954 67.7627   6
   0  11  -7 28.7722 63.3290   6
   0  11  -6 150.492 61.0033   6
   0  11  -5 72.1497 53.0850   6
   0  11  -4 856.466 67.4756   6
   0  11  -3 233.582 52.1978   6
   0  11  -2 296.058 50.9914   6
   0  11  -1 9.28205 44.5947   6
   0  11   0-20.7298 42.9968   6
   0  11   1 1458.57 74.3246   6
   0  11   2 1325.75 74.0835   6
   0  11   3 40.0715 55.6096   6
  -1  12  -1 137.481 58.2664   6
  -1  12  -2 155.254 61.0261   6
  -1  11   5 2196.03 87.3703   6
  -1  11   4 514.707 63.5344   6
  -1  11   3 1841.25 83.4975   6
  -1  11   2 2437.49 87.9091   6
  -1  11   1 2611.17 88.8030   6
   1 -11  -1 3053.45 103.042   3
  -1  11   0 60.9233 56.3381   6
  -1  11  -1 585.925 62.5352   6
  -1  11  -2 503.860 62.6981   6
  -1  11  -3 800.040 63.8108   6
  -1  11  -4 10.0912 61.2258   6
  -1  11  -5 2462.62 88.6304   6
  -1  11  -6 553.064 73.9839   6
  -1  11  -7 301.720 66.8501   6
  -1  11  -8 3258.61 106.164   6
   1 -10  -7 592.408 62.4515   6
   1 -10  -6 148.605 63.2994   6
  -1  10   5 986.137 65.6025   6
  -1  10   4-39.6612 53.5274   6
  -1  10   3 105.652 44.4367   6
  -1  10   2 5471.81 115.928   6
  -1  10   1 23.4187 52.2962   6
   1 -10   0 6377.99 122.264   3
  -1  10   0 4947.22 104.498   6
  -1  10  -1 2076.40 79.6191   6
  -1  10  -2 392.437 54.6598   6
  -1  10  -3 1506.65 79.8846   6
  -1  10  -4 625.243 62.6696   6
  -1  10  -5 1493.64 77.5159   6
  -1  10  -6 79.1169 48.1185   6
  -1  10  -7 429.681 62.1769   6
  -1  10  -8 538.039 72.1057   6
  -1  10  -9 192.785 68.8337   6
  -1  10 -10 108.534 64.2464   6
   1  -9  -9 740.829 73.0284   6
   1  -9  -8 111.261 58.2845   6
   1  -9  -7 1496.76 71.8206   6
   1  -9  -6 1220.77 74.4496   6
  -1   9   5 117.361 54.9740   6
  -1   9   4 2269.54 81.9803   6
  -1   9   3 8421.68 125.265   6
  -1   9   2 1379.77 69.6051   6
  -1   9   1 2031.06 70.6049   6
  -1   9   0 14182.7 154.262   6
   1  -9   1 5224.03 100.472   3
  -1   9  -1 4104.44 90.3641   6
  -1   9  -2 114.382 44.2466   6
  -1   9  -3 115.136 47.9683   6
   1  -9   3 183.162 34.8497   0
  -1   9  -4 2710.43 80.0008   6
  -1   9  -5 166.195 46.4287   6
  -1   9  -6 2129.83 78.0274   6
  -1   9  -7 13655.0 168.467   6
  -1   9  -8 1368.22 81.7292   6
  -1   9  -9 1327.74 76.0859   6
  -1   9 -10 8478.94 155.576   6
  -1   9 -11 5293.44 135.238   6
   1  -8 -11 344.196 62.0308   6
   1  -8 -10 39.1296 58.9762   6
   1  -8  -9-49.4222 57.4406   6
   1  -8  -8 7233.05 126.211   6
   1  -8  -7 1192.02 69.2368   6
   1  -8  -6 650.415 56.4635   6
  -1   8   5-7.49327 47.3572   6
  -1   8   4 781.670 54.6567   6
  -1   8   3 501.681 46.9254   6
  -1   8   2 683.657 47.4721   6
  -1   8   1 6098.41 97.4995   6
  -1   8   0 4534.36 94.2803   6
  -1   8  -1 6453.22 101.625   6
   1  -8   1 5225.45 83.1829   0
   1  -8   2 38415.7 214.399   0
  -1   8  -2 36418.9 227.136   6
  -1   8  -3 10303.8 131.655   6
  -1   8  -4 837.885 56.9842   6
  -1   8  -5 2161.60 70.9452   6
  -1   8  -6 1347.00 65.4906   6
  -1   8  -7-1.30532 44.5019   6
  -1   8  -8 103.485 51.4253   6
  -1   8  -9 5155.91 113.726   6
  -1   8 -10 530.760 61.9265   6
  -1   8 -11 66.7285 55.1487   6
  -1   8 -12 1192.32 95.3613   6
  -1   8 -13-126.425 76.6444   6
   1  -7 -12 3611.32 108.697   6
   1  -7 -11 1881.10 80.9522   6
   1  -7 -10-39.7734 48.8732   6
   1  -7  -9 1688.10 74.0048   6
   1  -7  -8 1013.36 62.2150   6
   1  -7  -7 696.634 54.3337   6
   1  -7  -6 21.0733 45.1561   6
  -1   7   5 1107.32 59.8522   6
  -1   7   4 4384.34 85.2898   6
  -1   7   3 1418.00 56.2991   6
  -1   7   2 1263.64 48.7548   6
   1  -7  -1 21253.5 144.153   0
  -1   7   1 21288.8 158.360   6
  -1   7   0 14179.3 133.387   6
   1  -7   0 14434.7 120.245   0
   1  -7   1 8103.15 95.3563   0
  -1   7  -1 7950.41 107.699   6
   1  -7   2 33113.1 197.492   3
  -1   7  -2 30094.6 198.114   6
  -1   7  -3 25950.9 179.651   6
   1  -7   3 23805.5 164.932   3
  -1   7  -4 77.2166 40.8957   6
  -1   7  -5 4548.34 90.0789   6
  -1   7  -6 1941.92 67.6634   6
  -1   7  -7 475.584 48.5604   6
  -1   7  -8 421.869 53.1930   6
  -1   7  -9 6823.33 119.973   6
  -1   7 -10 2610.88 88.6976   6
  -1   7 -11-6.41731 50.5374   6
  -1   7 -12 6811.43 132.679   6
  -1   7 -13 7439.59 145.839   6
  -1   7 -14 1096.32 75.3516   6
   1  -6 -13 3532.61 116.720   6
   1  -6 -12 1514.14 76.4986   6
   1  -6 -11 1552.11 75.9939   6
   1  -6 -10 215.079 52.2899   6
   1  -6  -9 3055.32 84.6354   6
   1  -6  -8-3.70326 45.2073   6
   1  -6  -7 10862.6 131.803   6
   1  -6  -6 51495.9 263.547   6
  -1   6   5 3908.42 81.3612   6
  -1   6   4 614.385 42.4165   6
  -1   6   3 16321.7 136.317   6
  -1   6   2 6887.61 83.7691   6
   1  -6  -2 7398.27 77.6928   0
   1  -6  -1 7618.61 82.1211   0
  -1   6   1 7385.55 88.3232   6
   1  -6   0 48405.0 207.302   2
  -1   6   0 50585.4 217.177   6
  -1   6  -1 42602.6 208.128   6
   1  -6   1 42333.0 192.174   0
   1  -6   2 33122.2 178.583   3
  -1   6  -2 29333.5 173.304   6
   1  -6   3 45.3091 26.5945   3
  -1   6  -3 12.2692 34.7792   6
   1  -6   4 27926.4 159.543   3
  -1   6  -4 35583.9 202.421   6
  -1   6  -5 8294.55 106.915   6
  -1   6  -6 328.462 46.3014   6
  -1   6  -7 6777.93 105.152   6
  -1   6  -8 10331.5 129.022   6
  -1   6  -9 801.703 55.1717   6
  -1   6 -10 426.791 53.8356   6
  -1   6 -11 474.020 59.5832   6
  -1   6 -12 6318.30 123.490   6
  -1   6 -13 273.739 55.6237   6
  -1   6 -14 1757.60 95.2853   6
   1  -5 -14 1511.41 92.0669   6
   1  -5 -13-77.9595 62.5516   6
   1  -5 -12 1521.04 72.5768   6
   1  -5 -12 1504.46 71.2825   2
   1  -5 -11 353.436 52.7678   2
   1  -5 -11 365.843 55.7105   6
   1  -5 -10 107.696 49.9350   6
   1  -5 -10 155.244 40.0575   2
   1  -5  -9 2676.49 77.2689   6
   1  -5  -9 2531.43 69.6728   2
   1  -5  -8 4050.96 88.6054   6
   1  -5  -8 3964.06 83.0217   2
   1  -5  -7 1902.10 61.8641   2
   1  -5  -7 1763.65 67.4823   6
   1  -5  -6 249.992 33.3818   2
   1  -5  -6 170.765 39.3209   6
   1  -5  -5 2618.66 58.9684   2
   1  -5  -5 1637.07 53.5801   6
  -1   5   4 4263.94 69.8733   6
   1  -5  -4 4639.24 69.1138   2
  -1   5   3 12544.2 109.789   6
   1  -5  -3 12989.2 97.9329   0
  -1   5   2 6619.48 73.8558   6
   1  -5  -2 7087.98 70.5910   0
   1  -5  -1 937.245 34.5563   2
  -1   5   1 847.743 37.1234   6
   1  -5  -1 954.714 33.4144   0
  -1   5   0 27776.0 153.403   6
   1  -5   0 28394.1 145.931   2
   1  -5   0 27059.4 141.974   0
   1  -5   1 49068.0 192.297   0
  -1   5  -1 48636.1 199.848   6
   1  -5   1 50554.4 134.751   5
   1  -5   2 2806.09 53.7261   3
  -1   5  -2 2409.15 53.0036   6
  -1   5  -3 47822.4 210.710   6
   1  -5   3 50361.5 197.352   3
  -1   5  -4 31036.5 173.040   6
   1  -5   4 33698.5 151.919   3
  -1   5  -5 28118.7 172.231   6
  -1   5  -6 385.796 38.5614   6
  -1   5  -7 76.5585 34.5575   6
  -1   5  -8 3274.46 75.0376   6
  -1   5  -9 1004.79 59.1237   6
  -1   5 -10 589.343 57.0913   6
  -1   5 -11 2061.66 75.6800   6
  -1   5 -12 136.187 57.8385   6
  -1   5 -13 170.230 52.3355   6
  -1   5 -14 748.036 67.1552   6
  -1   5 -15 335.379 63.0783   6
   1  -4 -15 209.808 61.3975   6
   1  -4 -14 3116.36 100.213   2
   1  -4 -14 3120.80 102.766   6
   1  -4 -13 1963.05 81.0874   6
   1  -4 -13 1682.43 74.7672   2
   1  -4 -12 97.6258 45.9336   2
   1  -4 -12 52.0502 54.4212   6
   1  -4 -11 10703.8 142.144   6
   1  -4 -11 10452.5 139.833   2
   1  -4 -10 454.467 48.8993   6
   1  -4 -10 545.050 48.2430   2
   1  -4  -9 566.263 50.4723   6
   1  -4  -9 609.192 46.0342   2
   1  -4  -8 69581.4 298.303   6
   1  -4  -8 70179.2 298.356   2
   1  -4  -7 1832.83 57.0843   6
   1  -4  -7 1864.30 55.1486   2
   1  -4  -6 39005.0 198.519   6
   1  -4  -6 39071.5 200.810   2
   1  -4  -5 5916.35 79.0563   6
   1  -4  -5 6003.98 79.0115   2
  -1   4   4 17709.9 127.338   6
   1  -4  -4 16551.6 121.447   2
   1  -4  -3 71827.8 208.990   0
   1  -4  -3 70974.9 228.573   2
  -1   4   3 69904.9 223.046   6
   1  -4  -2 2115.97 45.3151   2
   1  -4  -2 1947.30 38.7147   0
  -1   4   2 1878.53 39.3095   6
   1  -4  -1 58633.8 187.642   0
   1  -4  -1 60036.4 198.508   2
  -1   4   1 58044.9 191.211   6
   1  -4   0 87217.2 234.887   0
  -1   4   0 86643.9 231.554   6
   1  -4   0 89255.8 235.511   2
   1  -4   1 2663.08 46.5054   3
   1  -4   1 2593.91 32.2707   5
  -1   4  -1 2433.53 44.2995   6
   1  -4   1 2768.62 46.6721   2
  -1   4  -2 70042.2 222.863   6
   1  -4   2 71407.0 216.351   3
   1  -4   3 9523.02 77.0592   3
  -1   4  -3 9457.29 88.3184   6
  -1   4  -4 223200. 412.414   6
  -1   4  -5 125.102 27.3625   6
  -1   4  -6 5594.54 79.5719   6
  -1   4  -7 24335.9 165.894   6
  -1   4  -8 563.616 42.5147   6
  -1   4  -9 1829.03 64.0740   6
  -1   4 -10 43605.3 260.500   6
  -1   4 -11 1789.93 72.5114   6
  -1   4 -12 933.565 62.3657   6
  -1   4 -13 618.390 60.2460   6
  -1   4 -14 1635.03 75.7369   6
  -1   4 -15-102.427 67.6153   6
   1  -3 -15 4017.19 110.275   6
   1  -3 -15 4407.33 110.333   2
   1  -3 -14-26.5833 47.6414   2
   1  -3 -14 58.9819 55.3746   6
   1  -3 -13 4763.32 107.533   6
   1  -3 -13 4959.82 107.088   2
   1  -3 -12 232.383 42.2384   2
   1  -3 -12 131.160 48.8333   6
   1  -3 -11 240.315 45.7284   6
   1  -3 -11 234.647 45.0616   2
   1  -3 -10 2399.30 72.7768   6
   1  -3 -10 2318.52 70.3611   2
   1  -3  -9 102.770 43.8571   6
   1  -3  -9 126.418 39.6630   2
   1  -3  -8 20809.8 159.873   2
   1  -3  -8 21241.3 155.175   6
   1  -3  -7 15163.8 125.696   6
   1  -3  -7 15342.5 128.923   2
   1  -3  -6 7890.32 87.8072   6
   1  -3  -6 7943.82 90.4037   2
   1  -3  -5 230935. 415.426   6
   1  -3  -5 228728. 432.731   2
   1  -3  -4 24819.3 131.150   6
   1  -3  -4 24074.5 133.785   2
  -1   3   3 46795.0 167.311   6
   1  -3  -3 47273.7 180.808   2
   1  -3  -2 64749.5 184.184   0
  -1   3   2 66550.0 188.477   6
   1  -3  -2 65343.1 200.705   2
   1  -3  -1 19199.7 104.055   2
  -1   3   1 19373.3 95.1273   6
   1  -3  -1 19371.8 101.138   0
   1  -3   0 1550.00 32.9966   3
   1  -3   0 1517.14 31.9965   2
   1  -3   0 1541.47 31.7660   0
   1  -3   0 1530.81 23.8019   5
  -1   3   0 1435.43 29.0143   6
   1  -3   1 6245.61 48.4290   5
   1  -3   1 6652.08 63.2318   2
  -1   3  -1 6311.88 58.0878   6
   1  -3   1 6387.75 61.0583   3
   1  -3   2 20450.2 101.539   3
  -1   3  -2 19810.1 100.660   6
  -1   3  -3 115846. 255.211   6
  -1   3  -4 2143.87 45.1593   6
  -1   3  -5 55332.1 209.823   6
  -1   3  -6 8553.68 91.6875   6
  -1   3  -7 5884.66 82.4171   6
  -1   3  -8 1411.23 51.4720   6
  -1   3  -9 388.230 43.1172   6
  -1   3 -10 3366.78 80.9928   6
  -1   3 -11 48.3027 47.0563   6
  -1   3 -12 4857.74 105.642   6
  -1   3 -13 4185.45 102.392   6
  -1   3 -14 287.531 65.3705   6
  -1   3 -15-28.3542 55.2542   6
   1  -2 -16 3490.32 111.634   6
   1  -2 -15 62.0751 51.2877   6
   1  -2 -14 590.126 62.1723   6
   1  -2 -13-14.8103 50.8090   6
   1  -2 -12 247.682 47.1278   6
   1  -2 -11 15931.3 156.611   6
   1  -2 -10 7048.53 102.851   6
   1  -2  -9 224.011 42.0673   6
   1  -2  -8 25833.8 165.449   6
   1  -2  -7 8095.49 86.8876   6
   1  -2  -6 61779.3 212.027   6
   1  -2  -6 61502.8 224.883   2
   1  -2  -5 44554.5 168.972   6
   1  -2  -5 45754.5 183.252   2
   1  -2  -4 42696.5 168.926   2
   1  -2  -4 43043.4 149.992   6
   1  -2  -3 40193.6 131.381   6
   1  -2  -3 38705.7 151.038   2
   1  -2  -2 108466. 235.427   2
   1  -2  -2 109151. 218.927   0
  -1   2   2 109120. 197.469   6
   1  -2  -1 44140.2 148.736   2
   1  -2  -1 44104.5 147.543   3
  -1   2   1 43270.1 111.562   6
   1  -2  -1 43095.2 136.445   0
   1  -2   0 26483.1 102.700   0
   1  -2   0 28799.3 97.4277   5
   1  -2   0 27703.9 113.333   2
  -1   2   0 27306.4 87.4348   6
   1  -2   0 27916.8 113.193   3
   1  -2   1 9642.25 69.6105   2
  -1   2  -1 9341.11 56.2272   6
   1  -2   1 8684.78 61.5366   3
  -1   2  -2 999999. 2474.24   6
  -1   2  -3 796.232 27.2662   6
  -1   2  -4 67947.4 203.485   6
  -1   2  -5 134092. 311.556   6
  -1   2  -6 40708.7 187.031   6
  -1   2  -7 122.530 30.4170   6
  -1   2  -8 2201.79 57.6025   6
  -1   2  -9 2243.41 63.6438   6
  -1   2 -10 164.405 41.1647   6
  -1   2 -11 4998.76 95.6900   6
  -1   2 -12 10485.4 140.576   6
  -1   2 -13 628.995 62.2378   6
  -1   2 -14 1487.68 73.6230   6
  -1   2 -15 1457.55 74.5285   6
   1  -1 -16 1367.22 82.5239   6
   1  -1 -15 989.613 69.6537   6
   1  -1 -14 292.241 58.4314   6
   1  -1 -13 22304.8 198.705   6
   1  -1 -12 4644.59 96.4894   6
   1  -1 -11 10576.6 126.528   6
   1  -1 -10 44075.2 230.970   6
   1  -1  -9 61.4721 29.1601   6
   1  -1  -8 13086.2 112.918   6
   1  -1  -7 2236.47 47.4982   6
   1  -1  -6 8070.63 76.4588   6
   1  -1  -5 94.4268 20.4641   6
   1  -1  -4 3037.62 44.4100   2
   1  -1  -4 2983.66 37.5481   6
   1  -1  -3 529133. 1964.65   3
   1  -1  -3 533848. 1597.42   6
   1  -1  -3 528774. 2046.32   2
   1  -1  -2 210409. 1227.64   2
   1  -1  -2 213346. 1187.52   3
   1  -1  -1 307.791 14.4027   0
   1  -1  -1 302.239 15.4381   2
   1  -1  -1 302.717 16.1247   3
   1  -1   0 38028.6 120.282   2
   1  -1   0 39079.0 113.175   0
   1  -1   0 38282.5 109.485   5
   1  -1   0 38606.2 101.137   1
   1  -1   1 24280.8 89.4953   0
  -1   1  -2 338868. 1328.91   6
  -1   1  -3 573.341 23.3119   6
  -1   1  -4 20926.6 109.091   6
  -1   1  -5 3747.22 54.3439   6
  -1   1  -6 28728.5 153.911   6
  -1   1  -7 19026.2 134.700   6
  -1   1  -8 24844.2 164.231   6
  -1   1  -9 11769.7 122.666   6
  -1   1 -10 3485.89 77.4063   6
  -1   1 -11 6738.31 108.473   6
  -1   1 -12 414.240 56.7084   6
  -1   1 -13-50.5911 50.1778   6
  -1   1 -14 6913.12 130.504   6
  -1   1 -15 2177.73 83.1581   6
   1   0 -16 702.628 57.8995   6
   1   0 -15 1794.29 77.7733   6
   1   0 -14 451.646 57.8264   6
   1   0 -13 1598.49 68.0047   6
   1   0 -12 3803.90 87.4956   6
   1   0 -11 2645.84 71.4681   6
   1   0 -10 7595.36 99.0151   6
   1   0  -9 1323.85 46.9378   6
   1   0  -9 980.518 35.2935   4
   1   0  -8 4782.48 69.7851   6
   1   0  -8 4757.41 66.3467   4
   1   0  -8 4681.38 56.2483   3
   1   0  -7 25524.5 121.052   3
   1   0  -7 24898.0 136.955   4
   1   0  -6 207004. 359.317   6
   1   0  -6 205972. 369.588   4
   1   0  -5 5425.16 58.6823   4
   1   0  -5 5355.87 54.5790   6
   1   0  -5 5623.58 50.9846   3
   1   0  -4 6964.15 53.0989   3
   1   0  -4 6715.40 60.9552   4
   1   0  -4 6914.66 53.0919   6
   1   0  -3 206281. 1057.66   3
   1   0  -3 211831. 1198.40   2
   1   0  -3 222680. 1260.72   4
   1   0  -3 221160. 979.727   6
   1   0  -2 24842.1 90.6399   1
   1   0  -2 25484.7 99.8493   4
   1   0  -2 26017.9 97.3804   2
   1   0  -1 50193.5 124.288   2
   1   0  -1 49432.4 124.971   1
   1   0  -1 49726.0 127.281   4
   1   0   0 11011.5 58.1971   1
   1   0   0 11581.0 54.4428   0
   1   0   0 11025.9 58.8704   2
   1   0   0 10664.7 58.3297   5
   1   0   1 49672.6 109.657   0
   1   0   1 49762.0 122.319   1
  -1   0  -2 2192.18 28.7028   6
  -1   0  -3 66198.7 173.833   6
  -1   0  -4 128141. 268.701   6
  -1   0  -5 3156.14 50.7974   6
  -1   0  -6 266.562 26.4948   6
  -1   0  -7 41140.6 198.172   6
  -1   0  -8 2117.30 56.3012   6
  -1   0  -9 2223.29 62.2114   6
  -1   0 -10 49.0082 38.1288   6
  -1   0 -11 1994.78 69.5238   6
  -1   0 -12 8658.59 130.774   6
  -1   0 -13 9124.88 140.775   6
  -1   0 -14 2047.82 89.3742   6
  -1   0 -15 27.3664 58.4515   6
   1   1 -16 756.342 64.5412   6
   1   1 -15 1306.60 75.0603   6
   1   1 -14 2212.09 80.5677   6
   1   1 -13 8861.81 127.669   6
   1   1 -12 1910.97 69.8716   6
   1   1 -11 21152.4 167.700   6
   1   1 -10 21077.7 157.011   6
   1   1 -10 16282.0 130.021   4
   1   1  -9 4.75050 30.3751   6
   1   1  -9-0.34576 25.0453   4
   1   1  -8 23036.8 140.062   4
   1   1  -8 22934.8 142.565   6
   1   1  -7 21280.6 128.942   4
   1   1  -7 20099.2 127.119   6
   1   1  -7 20294.9 91.4750   3
   1   1  -6 32735.9 148.231   6
   1   1  -6 33133.8 151.607   4
   1   1  -6 32856.1 106.667   3
   1   1  -5 31658.3 99.1722   3
   1   1  -5 32065.3 141.162   4
   1   1  -5 32032.2 131.035   6
   1   1  -4 8530.41 60.9235   6
   1   1  -4 8625.90 69.8740   4
   1   1  -4 8719.84 60.2010   1
   1   1  -3 25584.2 110.036   4
   1   1  -3 24748.6 87.5960   6
   1   1  -3 25150.8 97.2107   1
   1   1  -2 19301.3 84.2761   1
   1   1  -2 20399.2 92.0922   4
   1   1  -2 19684.7 69.7777   6
   1   1  -2 19928.4 78.3838   2
   1   1  -1 241851. 892.498   6
   1   1  -1 237157. 1172.88   1
   1   1   0 495914. 1575.92   5
   1   1   0 501839. 1462.14   4
   1   1   0 496644. 1338.71   6
   1   1   1 104443. 191.774   6
  -1  -1  -2 33444.7 115.430   6
  -1  -1  -3 154466. 276.430   6
  -1  -1  -4 4627.31 55.5537   6
  -1  -1  -5 127.219 21.4808   6
  -1  -1  -6 7482.92 83.4356   6
  -1  -1  -7 1110.93 43.7174   6
  -1  -1  -8 185.543 33.8521   6
  -1  -1  -9 48.7113 36.6297   6
  -1  -1 -10 15686.1 155.456   6
  -1  -1 -11 2415.86 78.0345   6
  -1  -1 -12 15028.2 172.117   6
  -1  -1 -13 10252.0 152.683   6
  -1  -1 -14 1847.32 85.1974   6
  -1  -1 -15 312.162 54.6464   6
   1   2 -16 105.396 52.8522   6
   1   2 -15 2110.00 80.9687   6
   1   2 -14 2008.79 75.0628   6
   1   2 -13 2504.00 81.1099   6
   1   2 -12 13739.0 148.653   6
   1   2 -11 9.34817 41.2902   6
   1   2 -11 51.7268 27.8207   4
   1   2 -10 2199.12 62.3028   6
   1   2 -10 2246.23 56.4244   4
   1   2  -9 10683.3 105.487   4
   1   2  -9 10437.6 109.420   6
   1   2  -8 8458.34 88.9655   4
   1   2  -8 8227.72 92.9957   6
   1   2  -7 13536.2 107.149   6
   1   2  -6 2954.82 50.0352   6
   1   2  -5 4661.19 45.8944   1
   1   2  -5 4450.66 53.3234   6
   1   2  -4 30733.6 123.343   6
   1   2  -4 31426.7 113.500   1
   1   2  -3 27868.9 112.056   6
   1   2  -3 28440.5 108.938   1
   1   2  -2 275898. 1368.88   1
   1   2  -2 280966. 1061.68   2
   1   2  -1 6773.63 52.4605   6
   1   2   0 8530.37 52.8922   5
   1   2   0 8098.40 57.4349   6
   1   2   1 79918.3 194.855   6
   1   2   1 78483.3 169.174   5
   1   2   2 30532.7 136.685   6
  -1  -2  -3 7739.88 71.3482   6
  -1  -2  -4 40313.4 170.080   6
  -1  -2  -5 41893.5 188.829   6
  -1  -2  -6 7898.77 93.0179   6
  -1  -2  -7 12128.4 116.941   6
  -1  -2  -8 10806.3 120.145   6
  -1  -2  -9 4.24052 42.2726   6
  -1  -2 -10 4120.94 91.6349   6
  -1  -2 -11 18646.5 185.703   6
  -1  -2 -12 4703.12 107.335   6
  -1  -2 -13 964.437 65.3526   6
  -1  -2 -14 492.399 71.6705   6
   1   3 -16 534.879 61.7466   6
   1   3 -15 104.673 50.7765   6
   1   3 -14 630.256 54.8947   6
   1   3 -13 6093.45 111.551   6
   1   3 -12 1577.64 67.6382   6
   1   3 -11 3719.33 75.7632   4
   1   3 -11 3475.43 86.9825   6
   1   3 -10 7745.51 108.708   6
   1   3 -10 8169.34 101.262   4
   1   3  -9 16406.7 140.165   6
   1   3  -8 82045.4 284.757   6
   1   3  -7 661.643 36.6083   6
   1   3  -6 7423.61 78.4111   6
   1   3  -6 7699.09 61.0479   1
   1   3  -5 41443.4 168.989   6
   1   3  -5 41996.5 138.516   1
   1   3  -4 86.0206 15.3356   1
   1   3  -4 70.6152 22.1730   6
   1   3  -3 43328.3 146.946   1
   1   3  -3 43843.5 160.796   6
   1   3  -2 12465.8 83.9613   6
   1   3  -1 784.280 25.7805   6
   1   3   0 34517.1 139.105   6
   1   3   0 35402.9 100.768   5
   1   3   1 7760.88 69.5124   6
   1   3   1 8865.31 56.3612   5
   1   3   2 34845.7 154.170   6
   1   3   3 518.492 33.4698   6
  -1  -3  -4 42965.0 193.014   6
  -1  -3  -5 89444.4 292.416   6
  -1  -3  -6 426.835 38.9732   6
  -1  -3  -7 4384.54 82.4590   6
  -1  -3  -8 1483.65 59.1408   6
  -1  -3  -9 373.212 49.9781   6
  -1  -3 -10 1345.18 68.6340   6
  -1  -3 -11 3272.24 96.1063   6
  -1  -3 -12 172.477 50.5434   6
  -1  -3 -13 29.5704 48.7752   6
  -1  -3 -14-52.9819 58.5855   6
   1   4 -16 675.702 61.1277   6
   1   4 -15 210.455 55.9696   6
   1   4 -14 116.280 49.9178   6
   1   4 -13 835.242 57.7253   6
   1   4 -12 1675.65 71.8193   6
   1   4 -12 1780.46 62.5748   4
   1   4 -11 4768.39 98.2730   6
   1   4 -10 56345.6 276.038   6
   1   4  -9 32434.3 200.659   6
   1   4  -8 5999.17 89.5280   6
   1   4  -7 21807.7 148.470   6
   1   4  -6 919.843 24.5554   1
   1   4  -6 1339.33 43.6937   6
   1   4  -5 2626.14 39.8789   1
   1   4  -5 2721.34 54.2556   6
   1   4  -4 9154.71 72.3912   1
   1   4  -4 9286.78 88.9761   6
   1   4  -3 8729.85 82.7900   6
   1   4  -2 8484.32 80.3289   6
   1   4  -1 11171.8 92.3975   6
   1   4   0 40536.4 171.409   6
   1   4   1 47568.6 180.326   6
   1   4   1 39808.1 118.186   5
   1   4   2 14280.7 78.2100   5
   1   4   2 17220.2 122.109   6
   1   4   3 84907.2 278.202   6
  -1  -4  -4 35202.4 192.087   6
   1   4   4 34839.5 197.794   6
  -1  -4  -5 200.956 36.8150   6
  -1  -4  -6 15574.3 141.586   6
  -1  -4  -7 11079.1 129.412   6
  -1  -4  -8 20371.5 181.988   6
  -1  -4  -9 321.943 51.9534   6
  -1  -4 -10 1674.63 78.6154   6
  -1  -4 -11 2699.00 88.3541   6
  -1  -4 -12 1932.78 87.9849   6
  -1  -4 -13 5445.50 130.210   6
   1   5 -15 57.1485 47.0126   6
   1   5 -14 816.540 67.8777   6
   1   5 -13 94.0801 45.5506   6
   1   5 -12 297.005 49.3109   6
   1   5 -11 4412.01 95.5227   6
   1   5 -10 3757.04 88.2949   6
   1   5  -9 2456.39 75.9639   6
   1   5  -8 1673.93 58.6931   6
   1   5  -7 245.171 35.4482   6
   1   5  -6 10169.7 107.973   6
   1   5  -5 2792.40 61.5074   6
   1   5  -5 2130.48 39.6467   1
   1   5  -4 28493.2 138.136   1
   1   5  -4 27446.4 162.982   6
   1   5  -3 27001.2 154.255   6
   1   5  -2 1424.14 43.9060   6
   1   5  -1 359.626 29.8065   6
   1   5   0 39087.3 186.754   6
   1   5   1 353.707 32.8924   6
   1   5   2 5203.02 78.7051   6
   1   5   3 24501.6 163.324   6
   1   5   4 2521.28 67.4418   6
  -1  -5  -5 1075.96 54.1405   6
  -1  -5  -6 7778.89 111.209   6
  -1  -5  -7 7079.78 115.022   6
  -1  -5  -8 30.0821 54.8962   6
  -1  -5  -9 9940.50 143.096   6
  -1  -5 -10 42.3825 54.1842   6
  -1  -5 -11 172.285 48.5071   6
  -1  -5 -12-29.0198 65.0874   6
   1   6 -15 1550.91 84.1464   6
   1   6 -14 840.342 63.4251   6
   1   6 -13 135.650 50.5130   6
   1   6 -12 5603.97 109.886   6
   1   6 -11 564.910 57.8622   6
   1   6 -10 1498.28 67.4855   6
   1   6  -9 3836.99 86.7898   6
   1   6  -8 29058.1 206.868   6
   1   6  -7 15627.2 146.800   6
   1   6  -6 1761.39 60.5066   6
   1   6  -5 3185.31 69.1910   6
   1   6  -4 2444.20 59.6174   6
   1   6  -3 1337.11 48.9151   6
   1   6  -2 44.2346 30.9665   6
   1   6  -1 108.019 29.1223   6
   1   6   0 1054.43 45.7091   6
   1   6   1 4398.96 73.7646   6
   1   6   2 17673.1 146.846   6
   1   6   3 13100.8 128.767   6
   1   6   4 289.565 45.1470   6
  -1  -6  -5 6140.33 107.761   6
   1   6   5 6085.23 103.640   6
  -1  -6  -6 34899.7 240.122   6
  -1  -6  -7 665.701 62.8601   6
  -1  -6  -8 451.363 58.5955   6
  -1  -6  -9 3347.35 95.6087   6
  -1  -6 -10 437.092 62.3581   6
  -1  -6 -11 1464.89 85.5363   6
  -1  -6 -12-23.2297 49.4543   6
   1   7 -14-25.6249 64.6260   6
   1   7 -13 843.764 76.4155   6
   1   7 -12 10630.5 152.037   6
   1   7 -11 347.603 60.8407   6
   1   7 -10 281.978 52.0828   6
   1   7  -9 58.5896 43.7481   6
   1   7  -8 3244.72 83.5782   6
   1   7  -7 21.5416 49.5274   6
   1   7  -6 11762.2 132.604   6
   1   7  -5 59.7950 39.0700   6
   1   7  -4 3.38974 38.5505   6
   1   7  -3 1315.14 56.3127   6
   1   7  -2 7270.42 100.609   6
   1   7  -1-25.1422 38.3568   6
   1   7   0 8153.54 106.604   6
   1   7   1 29074.9 185.793   6
   1   7   2 3264.33 77.0596   6
   1   7   3 1121.47 54.1401   6
   1   7   4 11404.9 134.754   6
   1   7   5 509.713 59.1263   6
  -1  -7  -6 4063.23 101.507   6
  -1  -7  -7 1048.85 66.7350   6
  -1  -7  -8 8115.67 136.855   6
  -1  -7  -9 1929.33 86.2875   6
  -1  -7 -10-78.7905 62.2050   6
   1   8 -13 148.882 59.0460   6
   1   8 -12 205.299 63.5137   6
   1   8 -11-38.0048 53.4960   6
   1   8 -10 99.8424 55.7211   6
   1   8  -9 330.633 54.8385   6
   1   8  -8 1240.34 63.2857   6
   1   8  -7 1011.10 55.6320   6
   1   8  -6 5289.30 99.9611   6
   1   8  -5 8497.00 121.537   6
   1   8  -4 10.7855 51.2663   6
   1   8  -3 14.8927 47.8597   6
   1   8  -2 11461.5 131.363   6
   1   8  -1 1611.53 66.1784   6
   1   8   0 8231.01 112.840   6
   1   8   1 567.417 50.1670   6
   1   8   2 1687.73 67.4387   6
   1   8   3 398.953 48.3612   6
   1   8   4 1039.88 59.6819   6
   1   8   5 1810.90 74.2213   6
  -1  -8  -6 38.2376 64.8561   6
  -1  -8  -7 5295.01 121.207   6
  -1  -8  -8 12081.9 173.361   6
  -1  -8  -9 1158.41 83.1790   6
   1   9 -12 142.666 71.3274   6
   1   9 -11 242.422 67.6325   6
   1   9 -10 969.524 77.9648   6
   1   9  -9 784.975 60.5502   6
   1   9  -8 3690.37 95.6794   6
   1   9  -7 5744.95 109.153   6
   1   9  -6 1837.68 76.5757   6
   1   9  -5 945.157 62.9670   6
   1   9  -4 4614.15 100.410   6
   1   9  -3 431.082 55.4140   6
   1   9  -2 8452.70 126.162   6
   1   9  -1 2626.09 77.9016   6
   1   9   0 5312.98 97.9058   6
   1   9   1 1052.24 60.7279   6
   1   9   2 266.173 52.4295   6
   1   9   3 5424.00 105.347   6
   1   9   4 8445.28 133.757   6
   1   9   5 407.581 59.2490   6
  -1  -9  -6 5240.86 127.754   6
  -1  -9  -7 2138.87 97.9972   6
   1  10 -10 77.4354 63.4325   6
   1  10  -9 122.190 58.3823   6
   1  10  -8 176.774 61.7976   6
   1  10  -7-80.3650 60.8309   6
   1  10  -6 377.845 64.7703   6
   1  10  -5 2688.22 87.8866   6
   1  10  -4 33.6672 45.8187   6
   1  10  -3 344.169 57.3634   6
   1  10  -2 4324.69 100.518   6
   1  10  -1 73.1239 43.2626   6
   1  10   0 1089.46 61.8668   6
   1  10   1 276.590 60.7921   6
   1  10   2 2245.75 79.5074   6
   1  10   3 344.537 50.1794   6
   1  10   4 733.767 60.4700   6
   1  10   5 611.177 68.7042   6
   1  11  -7 175.529 66.2235   6
   1  11  -6 837.094 76.7353   6
   1  11  -5 2619.85 86.2226   6
   1  11  -4 5243.06 118.020   6
   1  11  -3 361.538 57.3642   6
   1  11  -2 168.779 57.7848   6
   1  11  -1 697.222 64.4215   6
   1  11   0 222.240 59.0497   6
   1  11   1 2302.35 92.2796   6
   1  11   2 5908.22 118.598   6
  -2  12  -2 1799.40 76.8010   6
  -2  12  -3 345.032 62.4676   6
   2 -11  -3 1598.09 89.3033   3
   2 -11  -2 847.271 77.0666   3
   2 -11  -1 489.328 71.6316   3
  -2  11   0 389.427 54.3935   6
  -2  11  -1 232.015 56.8910   6
  -2  11  -2 1660.76 86.5223   6
  -2  11  -3 10.0321 60.8723   6
  -2  11  -4-47.5246 65.2203   6
  -2  11  -5 2125.90 87.9315   6
   2 -11   6 2369.22 89.4064   0
  -2  11  -6 3327.00 112.433   6
  -2  11  -7 107.048 66.5548   6
   2 -11   7 27.2102 44.0144   0
   2 -11   8 20.9340 39.8550   0
   2 -10  -6 3200.86 107.459   3
   2 -10  -5 917.462 81.3346   3
   2 -10  -4 1498.48 81.7828   3
   2 -10  -3 4929.21 124.957   3
   2 -10  -2 12007.4 174.523   3
  -2  10   2 12180.9 163.370   6
  -2  10   1 1826.50 74.0413   6
   2 -10  -1 2244.97 92.6687   3
  -2  10   0 69.5485 54.2622   6
   2 -10   0 147.915 56.7111   3
  -2  10  -1 1817.47 81.4975   6
  -2  10  -2-8.42890 47.3620   6
  -2  10  -3 257.944 63.2919   6
   2 -10   3 166.862 41.2058   0
   2 -10   4 8914.18 140.333   0
  -2  10  -4 9054.08 143.353   6
   2 -10   5 2284.21 83.9611   0
  -2  10  -5 2259.17 88.6868   6
   2 -10   6 79.3607 53.7096   0
  -2  10  -6 161.548 58.0908   6
  -2  10  -7 3751.45 107.122   6
  -2  10  -8 7321.12 141.933   6
  -2  10  -9 953.293 70.3628   6
  -2  10 -10 122.694 70.1860   6
   2  -9  -8-3.33510 58.3376   3
   2  -9  -7 104.126 61.1027   3
   2  -9  -6 141.360 54.2313   3
   2  -9  -5 2499.51 94.3887   3
   2  -9  -4 489.630 59.7116   3
   2  -9  -3 161.399 56.7964   3
  -2   9   3 63.3250 47.0179   6
   2  -9  -2 1114.67 69.4142   3
  -2   9   2 1033.92 67.8662   6
   2  -9  -1 8325.87 137.568   3
  -2   9   1 7503.85 116.392   6
  -2   9   0 8550.25 128.642   6
   2  -9   0 8183.47 131.484   3
   2  -9   1-27.7115 45.2766   3
  -2   9  -1-0.49782 42.6352   6
   2  -9   1 11.1615 34.3135   0
   2  -9   2 1706.90 64.8924   0
  -2   9  -2 2215.37 76.6634   6
   2  -9   3 636.578 56.2345   0
  -2   9  -3 534.864 52.8191   6
  -2   9  -4 1843.60 74.7996   6
   2  -9   4 2039.38 74.9811   0
   2  -9   5 2350.17 80.5246   0
  -2   9  -5 2235.05 79.2023   6
  -2   9  -6 248.439 55.0915   6
  -2   9  -7 297.718 53.6852   6
  -2   9  -8 1303.18 77.7235   6
  -2   9  -9 80.4660 68.4831   6
  -2   9 -10 958.735 81.9361   6
  -2   9 -11-53.4535 65.7796   6
   2  -8 -10 3019.92 105.484   3
   2  -8  -9 1142.76 79.6032   3
   2  -8  -8 24.3232 48.0766   3
   2  -8  -7 2420.70 88.9583   3
   2  -8  -6 55.1596 45.8512   3
   2  -8  -5 3556.30 101.453   3
  -2   8   5 3464.11 93.5465   6
   2  -8  -4 24191.8 224.359   3
  -2   8   4 24196.9 196.983   6
  -2   8   3 620.009 52.1991   6
   2  -8  -3 751.095 58.4775   3
  -2   8   2 415.800 47.0831   6
   2  -8  -2 464.566 55.3392   3
   2  -8  -1 12245.2 152.329   3
  -2   8   1 11534.6 130.733   6
  -2   8   0 18478.6 168.241   6
   2  -8   0 17459.5 174.075   3
   2  -8   1 3643.01 87.9599   3
   2  -8   1 3622.05 81.4607   0
  -2   8  -1 3371.00 80.4062   6
  -2   8  -2 7204.69 112.530   6
   2  -8   2 7197.31 110.086   0
   2  -8   2 7650.41 120.474   3
   2  -8   3 12441.8 142.724   0
  -2   8  -3 12420.7 143.344   6
   2  -8   4 7248.25 112.740   0
  -2   8  -4 7098.15 113.476   6
  -2   8  -5 143.697 45.7105   6
  -2   8  -6 9977.37 140.196   6
  -2   8  -7 1115.16 68.6919   6
  -2   8  -8 25.2690 50.0338   6
  -2   8  -9 2765.81 94.7073   6
  -2   8 -10 6556.75 136.936   6
  -2   8 -11 424.629 73.7356   6
  -2   8 -12-79.3191 65.9571   6
   2  -7 -11 2956.92 99.5294   3
   2  -7 -10 19.9562 52.2794   3
   2  -7  -9 5295.62 119.650   3
   2  -7  -8 3063.73 96.6845   3
   2  -7  -7 590.566 59.0602   3
   2  -7  -6 450.527 56.6696   3
   2  -7  -6 340.699 41.0113   6
   2  -7  -5 171.545 50.6404   3
  -2   7   5 170.402 46.2123   6
   2  -7  -4 1762.08 69.8954   3
  -2   7   4 1512.38 59.1581   6
   2  -7  -3 1938.14 69.0065   3
  -2   7   3 1932.59 63.6193   6
   2  -7  -2 12394.7 145.078   3
   2  -7  -2 12146.4 124.813   0
  -2   7   2 11877.8 120.038   6
  -2   7   1 11827.4 120.363   6
   2  -7  -1 11930.6 139.361   3
   2  -7  -1 11769.8 125.513   0
   2  -7   0 1676.33 63.4683   3
   2  -7   0 1607.51 58.5765   0
  -2   7   0 1604.56 57.8183   6
   2  -7   1 7076.74 102.151   0
   2  -7   1 7938.65 113.880   3
  -2   7  -1 7762.65 104.184   6
  -2   7  -2 36382.7 217.328   6
   2  -7   2 37314.0 233.724   3
   2  -7   3-9.58511 35.8115   3
  -2   7  -3 1.35709 40.4068   6
  -2   7  -4 185.528 49.6619   6
  -2   7  -5 21595.2 182.610   6
  -2   7  -6 95.9436 48.9132   6
  -2   7  -7 4459.74 95.4793   6
  -2   7  -8 641.374 56.6709   6
  -2   7  -9 841.040 66.7924   6
  -2   7 -10 370.896 55.3956   6
  -2   7 -11 219.850 59.4745   6
  -2   7 -12 1499.82 88.9300   6
  -2   7 -13-76.4142 64.3918   6
   2  -6 -13 233.545 46.1937   3
   2  -6 -12 5551.30 123.892   3
   2  -6 -11 454.480 55.4618   3
   2  -6 -10 1110.35 70.2313   3
   2  -6  -9 1384.51 64.2444   2
   2  -6  -9 1403.95 68.8643   3
   2  -6  -8 25.4764 34.6644   2
   2  -6  -8-9.48295 41.7819   3
   2  -6  -7 993.740 60.1800   3
   2  -6  -7 686.605 43.4624   6
   2  -6  -7 902.874 55.0909   2
   2  -6  -6 19072.0 180.516   2
   2  -6  -6 17864.8 180.534   3
   2  -6  -5 289.562 45.6537   3
   2  -6  -5 246.094 44.3642   2
  -2   6   5 250.786 40.3126   6
   2  -6  -4 7296.86 112.369   3
   2  -6  -4 7945.94 100.024   0
  -2   6   4 7748.94 98.3755   6
   2  -6  -3 1300.37 58.2191   3
   2  -6  -3 1332.88 49.8204   0
  -2   6   3 1338.59 48.8753   6
   2  -6  -3 1460.98 55.5499   2
   2  -6  -2 25962.1 192.318   3
   2  -6  -2 27275.3 188.253   2
   2  -6  -2 25790.9 168.255   0
  -2   6   1 23711.4 153.378   6
   2  -6  -1 22871.2 162.634   0
   2  -6  -1 22743.9 176.932   3
   2  -6   0 237.900 38.9683   3
   2  -6   0 241.382 37.3009   0
  -2   6   0 225.177 36.4529   6
   2  -6   0 240.202 40.9949   2
  -2   6  -1 3953.91 72.7918   6
   2  -6   1 3688.38 70.7908   0
   2  -6   1 4212.26 81.1739   3
   2  -6   2 17819.5 147.710   0
  -2   6  -2 18112.2 139.536   6
   2  -6   2 18224.0 155.876   3
   2  -6   3 1421.88 53.5699   0
   2  -6   3 1335.76 53.7193   3
  -2   6  -3 1391.94 52.0545   6
  -2   6  -4 4300.48 79.7630   6
  -2   6  -5 31.4304 41.9121   6
  -2   6  -6 35510.2 223.044   6
  -2   6  -7 1154.56 59.3089   6
  -2   6  -8 273.733 44.2549   6
  -2   6  -9 3694.60 89.3912   6
  -2   6 -10 386.818 54.6587   6
  -2   6 -11 38.1614 51.1524   6
  -2   6 -12 8177.72 143.685   6
  -2   6 -13 254.804 67.3854   6
  -2   6 -14-108.291 65.9177   6
   2  -5 -14 918.552 76.8058   2
   2  -5 -13 2286.36 96.5007   2
   2  -5 -12 510.295 57.6091   2
   2  -5 -12 375.446 53.8693   3
   2  -5 -11 13322.2 168.705   3
   2  -5 -11 13587.2 173.058   2
   2  -5 -10 4196.72 98.0941   3
   2  -5 -10 3998.89 99.7147   2
   2  -5  -9 12976.8 154.973   2
   2  -5  -9 13042.5 155.675   3
   2  -5  -8 413.564 40.0100   6
   2  -5  -8 599.187 47.7722   2
   2  -5  -8 544.390 51.4574   3
   2  -5  -7-68.9379 35.6361   6
   2  -5  -7 5.77924 39.6248   2
   2  -5  -7 30.1045 40.7111   3
   2  -5  -6 41790.8 249.017   3
   2  -5  -6 40396.3 232.705   2
   2  -5  -5 2142.97 64.5876   3
   2  -5  -5 1877.19 52.9011   6
   2  -5  -5 2000.12 62.9619   2
  -2   5   4 6183.48 82.6327   6
   2  -5  -4 6322.32 97.9154   2
   2  -5  -3 40986.4 227.981   3
   2  -5  -3 42655.4 205.938   0
  -2   5   3 41653.6 186.347   6
   2  -5  -2 370.583 37.8518   3
   2  -5  -2 390.407 34.9226   0
  -2   5   2 340.421 29.7050   6
   2  -5  -2 278.333 43.3092   2
   2  -5  -1 27805.6 177.782   2
   2  -5  -1 26956.2 165.047   0
  -2   5   1 27013.9 149.638   6
   2  -5  -1 26428.3 178.408   3
  -2   5   0 101450. 283.543   6
   2  -5   0 99296.3 315.078   0
   2  -5   0 101751. 340.767   3
   2  -5   1 89345.9 252.616   5
  -2   5  -1 88765.5 267.204   6
   2  -5   1 90857.7 306.187   2
   2  -5   1 91392.4 320.745   3
   2  -5   2 3650.98 69.1664   0
   2  -5   2 3922.61 72.5080   3
   2  -5   2 3638.16 57.3792   5
  -2   5  -2 3776.51 64.3290   6
   2  -5   3 2100.42 46.9605   5
  -2   5  -3 2047.88 51.4916   6
  -2   5  -4 4912.62 77.1042   6
  -2   5  -5 10447.9 109.714   6
  -2   5  -6 2183.82 60.8524   6
  -2   5  -7 16403.3 148.590   6
  -2   5  -8 3545.66 80.2873   6
  -2   5  -9 666.444 49.4110   6
  -2   5 -10 493.150 50.9606   6
  -2   5 -11 1515.78 68.3901   6
  -2   5 -12 1623.00 74.9447   6
  -2   5 -13 399.285 62.0672   6
  -2   5 -14 3397.19 106.452   6
   2  -4 -14 1328.61 75.9531   2
   2  -4 -13 3932.25 108.548   2
   2  -4 -12 176.787 50.4435   2
   2  -4 -11 243.521 42.0604   3
   2  -4 -11 432.653 56.3489   2
   2  -4 -10 2122.57 72.3577   3
   2  -4 -10 2252.98 77.1313   2
   2  -4  -9 7932.77 119.199   2
   2  -4  -9 8031.76 118.080   3
   2  -4  -8 3310.33 78.9500   3
   2  -4  -8 3279.29 81.4480   2
   2  -4  -7 7570.60 111.562   2
   2  -4  -7 7502.69 109.208   3
   2  -4  -6 1443.87 52.9420   3
   2  -4  -6 1485.81 46.9351   6
   2  -4  -6 1484.66 56.4245   2
   2  -4  -5 4429.66 63.8189   6
   2  -4  -5 4338.79 74.9485   2
   2  -4  -5 4326.95 76.6660   3
   2  -4  -4 7258.73 97.0257   2
  -2   4   4 7677.54 82.1671   6
   2  -4  -3 8977.01 102.840   3
   2  -4  -3 9820.02 110.380   2
   2  -4  -3 9052.24 92.1867   0
  -2   4   3 9346.67 81.4963   6
  -2   4   2 4963.28 56.2655   6
   2  -4  -2 5103.50 75.8412   2
   2  -4  -2 5092.32 70.9799   0
   2  -4  -2 4889.18 75.9743   3
   2  -4  -1 7395.10 87.1017   2
   2  -4  -1 7638.95 84.8368   0
  -2   4   1 7448.44 67.8576   6
   2  -4  -1 7811.76 92.9815   3
   2  -4   0 82.1964 27.1781   3
  -2   4   0 75.3780 21.2394   6
   2  -4   0 32.4055 28.0846   0
   2  -4   0 55.8525 18.8293   5
   2  -4   0 82.3179 26.7612   2
  -2   4  -1 29996.7 139.353   6
   2  -4   1 28509.4 160.983   0
   2  -4   1 29700.1 174.102   3
   2  -4   1 30646.4 175.496   2
   2  -4   1 29076.6 143.075   5
   2  -4   2 15674.3 111.375   5
  -2   4  -2 15588.5 107.023   6
   2  -4   2 15132.7 119.885   0
  -2   4  -3 54714.5 207.525   6
  -2   4  -4 158848. 361.609   6
  -2   4  -5 9.36253 35.0871   6
  -2   4  -6 241.530 33.2753   6
  -2   4  -7 4075.83 78.0440   6
  -2   4  -8 3872.01 83.0955   6
  -2   4  -9 2496.30 73.3509   6
  -2   4 -10 2415.84 74.4761   6
  -2   4 -11 19.5873 42.5172   6
  -2   4 -12 1610.79 72.2331   6
  -2   4 -13 2829.99 91.3719   6
  -2   4 -14 1008.03 76.3619   6
   2  -3 -14 3185.61 107.159   2
   2  -3 -13 242.555 56.2399   2
   2  -3 -12 21.8208 52.3160   2
   2  -3 -11 12059.7 138.004   6
   2  -3 -11 11377.4 135.380   3
   2  -3 -11 11787.8 150.933   2
   2  -3 -10 866.620 48.8711   6
   2  -3 -10 902.480 47.8516   3
   2  -3 -10 1013.37 58.3255   2
   2  -3  -9 36222.8 220.713   3
   2  -3  -9 37479.2 239.242   2
   2  -3  -8 105119. 321.440   6
   2  -3  -8 106663. 377.405   2
   2  -3  -7 18559.3 148.786   3
   2  -3  -7 18692.2 129.667   6
   2  -3  -7 18163.9 155.341   2
   2  -3  -6 10888.7 113.316   3
   2  -3  -6 11077.4 93.2477   6
   2  -3  -6 10780.4 116.791   2
   2  -3  -5 2686.61 46.4943   6
   2  -3  -5 2563.14 58.1443   3
   2  -3  -5 2557.76 59.9575   2
   2  -3  -4 1910.71 37.5825   6
   2  -3  -4 1937.16 51.3220   2
  -2   3   3 925.036 27.4497   6
   2  -3  -3 912.181 40.0493   2
   2  -3  -3 863.562 37.1099   3
   2  -3  -3 911.962 36.1641   0
   2  -3  -2 1191.44 38.4505   0
   2  -3  -2 1110.70 39.1022   2
   2  -3  -2 1249.46 40.7642   3
  -2   3   2 1280.14 27.8807   6
  -2   3   1 66978.8 163.199   6
   2  -3  -1 65064.8 237.222   2
   2  -3  -1 65921.4 242.872   3
   2  -3  -1 65851.0 224.862   0
   2  -3   0 4.07788 21.8073   3
   2  -3   0 8.12697 20.2964   0
   2  -3   0 2.01078 18.7132   2
  -2   3   0 11.9723 15.1575   6
   2  -3   1 175.316 24.4735   0
   2  -3   1 156.938 19.9461   5
   2  -3   1 187.982 26.6916   2
  -2   3  -1 210.418 17.9756   6
  -2   3  -2 85775.3 214.554   6
   2  -3   2 87146.3 262.609   0
   2  -3   2 88377.0 256.022   5
  -2   3  -3 53686.4 184.711   6
  -2   3  -4 115491. 290.665   6
   2  -3   4 114650. 202.526   1
  -2   3  -5 803.990 43.7366   6
  -2   3  -6 21108.2 148.332   6
  -2   3  -7 6749.96 93.5559   6
  -2   3  -8 6081.04 94.6667   6
  -2   3  -9 3339.56 79.2859   6
  -2   3 -10 5384.15 100.150   6
  -2   3 -11 2491.61 79.0962   6
  -2   3 -12 456.698 57.3561   6
  -2   3 -13 1196.24 68.5822   6
  -2   3 -14 136.089 60.9661   6
  -2   3 -15-24.7969 65.7721   6
   2  -2 -15 4289.79 113.396   2
   2  -2 -14 33.5078 55.8292   2
   2  -2 -13 8193.86 141.191   2
   2  -2 -12-30.4492 38.0753   6
   2  -2 -12 48.3900 44.9767   2
   2  -2 -11 1029.59 51.8519   6
   2  -2 -11 1159.09 63.2968   2
   2  -2 -10 10143.4 116.817   3
   2  -2 -10 10383.8 116.239   6
   2  -2 -10 10687.7 137.152   2
   2  -2  -9 544.769 48.7296   2
   2  -2  -9 528.704 38.6005   3
   2  -2  -8 12060.3 117.565   3
   2  -2  -8 11995.5 108.583   6
   2  -2  -8 11964.8 128.140   2
   2  -2  -7 21.1710 25.8033   6
   2  -2  -7 28.4987 26.9656   3
   2  -2  -7 47.4030 34.3615   2
   2  -2  -6 24676.8 127.149   6
   2  -2  -6 23433.6 160.276   2
   2  -2  -6 24434.8 153.292   3
   2  -2  -5 142274. 268.829   6
   2  -2  -5 141609. 374.850   2
   2  -2  -5 141921. 354.938   3
   2  -2  -4 111579. 212.930   6
   2  -2  -4 111133. 316.847   2
   2  -2  -4 112117. 313.850   3
   2  -2  -3 15504.9 69.7726   6
   2  -2  -3 15912.4 119.662   2
   2  -2  -3 15941.9 117.654   3
   2  -2  -2 3664.79 56.6682   3
   2  -2  -2 3691.62 61.0751   2
   2  -2  -2 3639.43 54.6145   0
  -2   2   2 3777.39 31.8392   6
   2  -2  -1 1780.94 41.2444   2
   2  -2  -1 1878.40 41.1038   0
   2  -2   0 54.3134 16.9016   5
   2  -2   0 57.9183 17.1731   2
   2  -2   0 55.5895 18.5462   0
  -2   2   0 85.4683 10.7717   6
  -2   2  -1 55.1633 11.5286   6
   2  -2   1 53.9787 17.2071   0
   2  -2   1 14.6686 20.9142   2
   2  -2   1 49.8577 19.7606   5
   2  -2   1 19.3758 14.4349   1
  -2   2  -2 7191.47 58.2680   6
   2  -2   2 7486.55 62.4493   1
   2  -2   2 7832.67 76.6044   0
   2  -2   2 7569.83 76.4089   5
   2  -2   3 455.093 21.4658   1
  -2   2  -3 454.759 25.1487   6
   2  -2   4 30380.8 123.711   1
  -2   2  -4 29687.8 144.587   6
  -2   2  -5 79075.3 254.864   6
   2  -2   5 80549.0 198.761   1
  -2   2  -6 21282.3 142.099   6
  -2   2  -7 3632.33 69.0148   6
  -2   2  -8 15881.9 140.804   6
  -2   2  -9 1165.99 54.9811   6
  -2   2 -10 754.998 51.4631   6
  -2   2 -11 1527.18 68.3165   6
  -2   2 -12 1198.27 66.3066   6
  -2   2 -13 1825.32 78.9921   6
  -2   2 -14 175.996 62.5954   6
  -2   2 -15 3140.73 105.818   6
   2  -1 -15 1239.81 79.8830   2
   2  -1 -14 331.758 49.5433   2
   2  -1 -13 152.682 42.7133   6
   2  -1 -13 196.319 49.6309   2
   2  -1 -12 347.667 52.0409   2
   2  -1 -12 425.268 44.6936   6
   2  -1 -11 10909.7 121.195   6
   2  -1 -11 11280.7 141.611   2
   2  -1 -10 1452.83 50.8932   6
   2  -1 -10 1572.03 62.0429   2
   2  -1  -9 15159.0 121.903   6
   2  -1  -9 14958.9 147.881   2
   2  -1  -9 14343.7 120.464   3
   2  -1  -8 5589.27 74.6264   3
   2  -1  -8 5987.96 90.2785   2
   2  -1  -8 5889.36 73.3641   6
   2  -1  -7 119.467 32.4312   2
   2  -1  -7 142.401 24.6639   3
   2  -1  -7 80.2092 24.3607   6
   2  -1  -6 82652.3 217.668   6
   2  -1  -6 80828.2 279.105   2
   2  -1  -5 12578.2 109.323   2
   2  -1  -5 13007.1 77.2208   6
   2  -1  -5 12870.3 102.478   3
   2  -1  -4 33374.4 103.970   6
   2  -1  -4 33416.8 158.846   3
   2  -1  -4 33265.9 169.039   2
   2  -1  -3 622.553 12.4256   6
   2  -1  -3 910.021 31.3467   2
   2  -1  -2 76.2437 17.7400   1
   2  -1  -2 70.1947 20.8273   2
   2  -1  -1 14087.0 91.7816   1
   2  -1  -1 13856.8 97.7482   2
   2  -1  -1 15034.8 97.3091   0
   2  -1  -1 14055.3 94.6465   5
   2  -1   0 24153.5 127.741   5
   2  -1   0 23450.9 116.642   1
   2  -1   0 22736.6 123.668   2
   2  -1   0 24004.3 119.913   0
   2  -1   1 31617.8 151.558   2
   2  -1   1 30519.5 133.033   1
   2  -1   1 31176.0 137.400   0
  -2   1  -1 30670.0 92.2254   6
   2  -1   1 30520.9 145.313   5
   2  -1   2 110405. 259.239   0
   2  -1   2 107681. 245.995   1
  -2   1  -2 109171. 212.082   6
  -2   1  -3 62775.0 183.611   6
   2  -1   3 64609.0 199.751   0
   2  -1   3 63643.7 190.896   1
  -2   1  -4 9136.57 80.3160   6
   2  -1   4 9026.50 73.9404   1
   2  -1   5 22159.0 115.003   1
  -2   1  -5 21590.5 131.714   6
  -2   1  -6 1349.18 43.7575   6
  -2   1  -7 571.387 37.8266   6
  -2   1  -8 12482.3 125.342   6
  -2   1  -9 3515.18 77.3139   6
  -2   1 -10 7754.25 113.447   6
  -2   1 -11 6476.80 110.784   6
  -2   1 -12 624.447 56.2694   6
  -2   1 -13 2401.11 87.0175   6
  -2   1 -14 3259.21 98.2627   6
  -2   1 -15 841.858 75.8019   6
   2   0 -15 1307.11 71.3089   2
   2   0 -14 1274.92 64.4921   6
   2   0 -14 1414.08 73.5145   2
   2   0 -13 10925.6 133.045   6
   2   0 -13 12256.5 153.842   2
   2   0 -12 4421.00 84.6828   6
   2   0 -12 4776.90 96.1397   2
   2   0 -11 7170.60 98.5849   6
   2   0 -11 7546.94 114.900   2
   2   0 -10 22317.8 155.352   6
   2   0 -10 22941.8 178.364   2
   2   0  -9 317.644 31.4919   6
   2   0  -9 386.753 40.1466   2
   2   0  -8 15936.3 113.903   6
   2   0  -8 16106.9 136.965   2
   2   0  -8 15696.0 132.463   4
   2   0  -8 15566.7 112.122   3
   2   0  -7 12019.5 91.5509   6
   2   0  -7 12699.5 116.762   2
   2   0  -7 11851.9 112.036   4
   2   0  -7 12050.1 97.7156   3
   2   0  -6 2488.05 41.6363   6
   2   0  -6 2328.85 54.2585   4
   2   0  -6 2470.79 53.9469   2
   2   0  -6 2446.37 45.9086   3
   2   0  -5 21060.7 136.109   4
   2   0  -5 22269.6 99.1663   6
   2   0  -5 21122.2 132.725   2
   2   0  -4 353.879 25.7353   1
   2   0  -4 297.618 14.4561   6
   2   0  -4 291.617 26.0172   4
   2   0  -4 349.926 26.7592   2
   2   0  -3 53992.0 185.352   1
   2   0  -3 53624.1 187.823   2
   2   0  -2 26408.9 128.966   1
   2   0  -2 26693.1 132.929   2
   2   0  -1 15740.2 97.8052   2
   2   0  -1 15994.3 101.631   5
   2   0   0 284799. 1635.36   2
   2   0   0 288083. 1544.66   0
   2   0   0 285748. 1746.87   5
  -2   0  -1 20348.4 77.9842   6
   2   0   1 20345.2 114.263   1
   2   0   1 19909.5 118.902   5
   2   0   1 20896.8 104.331   0
  -2   0  -2 19008.4 90.5962   6
   2   0   2 19746.1 100.329   0
   2   0   2 19066.2 109.166   1
   2   0   2 19547.0 122.491   5
  -2   0  -3 24881.3 119.254   6
   2   0   3 25354.1 115.786   0
  -2   0  -4 803.313 29.8514   6
  -2   0  -5 19158.6 125.434   6
  -2   0  -6 6699.41 83.3564   6
  -2   0  -7 24863.8 164.398   6
  -2   0  -8 789.321 44.4543   6
  -2   0  -9 452.310 44.8671   6
  -2   0 -10 35363.6 232.750   6
  -2   0 -11 8426.63 126.088   6
  -2   0 -12 5.49806 50.9313   6
  -2   0 -13 2516.50 90.0774   6
  -2   0 -14 2001.66 89.9671   6
   2   1 -16 522.736 66.6946   2
   2   1 -15 2630.83 83.2771   6
   2   1 -15 2833.43 91.6363   2
   2   1 -14 197.982 45.9320   6
   2   1 -13 527.253 50.3594   6
   2   1 -12 12881.7 137.804   6
   2   1 -11 79.6276 40.9045   6
   2   1 -11 76.8271 38.7564   4
   2   1 -10 8203.50 100.601   6
   2   1 -10 8499.53 109.034   4
   2   1  -9 1126.23 41.1522   6
   2   1  -9 1096.10 48.3455   4
   2   1  -8 7222.07 90.3404   2
   2   1  -8 7610.17 82.4205   6
   2   1  -8 7326.43 94.7560   4
   2   1  -7 13791.1 101.170   6
   2   1  -7 13701.4 120.933   4
   2   1  -7 13359.8 113.813   2
   2   1  -6 109001. 253.739   6
   2   1  -6 109622. 319.900   4
   2   1  -6 110406. 305.212   2
   2   1  -5 30147.1 120.396   6
   2   1  -5 29925.0 151.542   2
   2   1  -5 29621.0 143.560   1
   2   1  -5 29815.8 161.014   4
   2   1  -4 1007.96 23.3575   6
   2   1  -4 1070.16 34.1786   1
   2   1  -4 1041.41 33.0484   2
   2   1  -4 1050.44 35.0794   4
   2   1  -3 29548.1 140.732   1
   2   1  -3 30005.6 137.163   2
   2   1  -3 29635.9 146.392   4
   2   1  -3 31247.8 100.368   6
   2   1  -2 8265.99 76.4663   1
   2   1  -2 8119.49 69.7544   2
   2   1  -2 8199.07 75.9419   4
   2   1  -2 8423.73 49.1950   6
   2   1  -1 29984.0 126.968   2
   2   1  -1 31039.2 143.699   1
   2   1  -1 30477.0 138.229   5
   2   1  -1 31257.6 138.073   4
   2   1  -1 30817.0 90.5129   6
   2   1   0 25167.4 129.883   1
   2   1   0 24299.4 127.450   5
   2   1   0 24371.7 115.856   4
   2   1   0 24762.4 92.9685   6
   2   1   0 25168.5 120.910   2
  -2  -1  -1 19932.7 89.8625   6
   2   1   1 20548.8 91.7662   0
   2   1   1 19864.3 117.613   5
   2   1   1 20040.7 117.640   1
   2   1   1 20158.6 99.7046   4
  -2  -1  -2 162092. 285.170   6
   2   1   2 163313. 349.069   5
  -2  -1  -3 104517. 250.025   6
   2   1   3 102862. 203.456   0
   2   1   4 5831.94 53.0605   0
  -2  -1  -4 5704.42 67.1604   6
  -2  -1  -5 25261.8 147.265   6
  -2  -1  -6 3332.09 63.0935   6
  -2  -1  -7 10729.9 116.838   6
  -2  -1  -8 4383.31 81.7826   6
  -2  -1  -9 1329.81 60.0634   6
  -2  -1 -10 1879.19 71.3905   6
  -2  -1 -11 149.320 51.0329   6
  -2  -1 -12 2143.45 86.2648   6
  -2  -1 -13 16292.9 192.945   6
  -2  -1 -14 1522.44 82.9083   6
   2   2 -15 2278.93 82.3734   6
   2   2 -14 1839.57 69.7629   6
   2   2 -13 1008.36 62.0073   6
   2   2 -12-0.87742 41.7849   6
   2   2 -12 3.16042 39.3626   4
   2   2 -11 5026.25 86.9235   6
   2   2 -11 4833.77 90.3113   4
   2   2 -10 2039.10 58.0900   6
   2   2 -10 1881.26 59.0211   4
   2   2  -9 407.514 37.8514   6
   2   2  -9 426.476 37.2295   4
   2   2  -8 51005.8 211.887   6
   2   2  -8 50422.8 238.562   4
   2   2  -7 17862.3 118.520   6
   2   2  -7 17168.0 136.411   4
   2   2  -7 17148.3 124.710   2
   2   2  -6 33896.7 151.290   6
   2   2  -6 33108.0 162.910   2
   2   2  -6 33115.5 179.293   4
   2   2  -6 33865.2 157.963   1
   2   2  -5 85724.2 220.530   6
   2   2  -5 84072.0 244.910   1
   2   2  -5 83897.2 274.551   4
   2   2  -4 8468.39 80.5955   1
   2   2  -4 9125.69 71.6329   6
   2   2  -4 8555.63 75.5288   2
   2   2  -4 8599.88 87.0940   4
   2   2  -3 3052.76 41.4018   6
   2   2  -3 2871.51 49.2072   1
   2   2  -3 3035.32 43.2330   2
   2   2  -3 2994.25 52.1598   4
   2   2  -2 1405.55 36.9490   1
   2   2  -2 1405.53 29.9006   2
   2   2  -2 1424.55 36.6677   4
   2   2  -2 1476.79 29.6916   6
   2   2  -1 1759.24 30.2669   2
   2   2  -1 1860.05 38.4266   4
   2   2  -1 1879.82 32.2946   6
   2   2  -1 2032.24 43.8136   1
   2   2   0 7871.87 60.5626   2
   2   2   0 7510.82 75.8276   1
   2   2   0 7776.59 64.2958   6
   2   2   0 7553.25 72.8469   5
   2   2   0 7502.57 67.1088   4
   2   2   1 32976.9 139.376   6
   2   2   1 32482.3 149.275   5
   2   2   1 31996.5 126.111   4
  -2  -2  -2 38461.1 156.689   6
   2   2   2 39922.8 174.124   5
   2   2   2 39450.5 106.833   0
   2   2   2 39883.2 131.788   4
  -2  -2  -3 19115.0 118.629   6
   2   2   3 18075.8 71.3834   0
   2   2   3 19353.0 82.6581   4
  -2  -2  -4 27546.2 154.416   6
   2   2   4 27358.8 93.3331   0
  -2  -2  -5 23076.0 149.397   6
  -2  -2  -6 12694.8 119.781   6
  -2  -2  -7 2189.06 60.6276   6
  -2  -2  -8 6475.07 100.534   6
  -2  -2  -9 3899.21 90.7664   6
  -2  -2 -10 8386.00 129.182   6
  -2  -2 -11 272.297 54.0019   6
  -2  -2 -12 8027.11 139.838   6
  -2  -2 -13 6180.54 128.374   6
  -2  -2 -14 599.780 69.8407   6
   2   3 -16 297.474 50.1840   6
   2   3 -15 292.066 53.8121   6
   2   3 -14 497.125 56.2858   6
   2   3 -13 3285.08 84.9846   6
   2   3 -12 7182.26 112.245   6
   2   3 -12 7127.01 110.258   4
   2   3 -11 43.4860 43.0413   6
   2   3 -11 60.0339 37.4868   4
   2   3 -10 4068.48 78.5109   6
   2   3 -10 4053.92 81.2461   4
   2   3  -9 498.728 42.8329   4
   2   3  -9 445.610 37.6191   6
   2   3  -8 7350.23 88.7056   6
   2   3  -8 7302.71 97.9812   4
   2   3  -7 15205.9 116.888   6
   2   3  -7 14943.9 130.707   4
   2   3  -7 14113.5 108.982   2
   2   3  -7 14863.8 109.142   1
   2   3  -6 47.7955 30.0848   4
   2   3  -6 82.2083 23.7737   6
   2   3  -6 83.4207 20.6538   1
   2   3  -6 105.893 20.9217   2
   2   3  -5 27.9707 22.0541   1
   2   3  -5 43.4024 22.2704   6
   2   3  -5 43.1052 18.0472   2
   2   3  -4 8255.45 83.0043   1
   2   3  -4 8291.71 71.2373   2
   2   3  -4 8805.52 82.8026   6
   2   3  -3 2318.15 49.3408   1
   2   3  -3 2104.98 35.1588   2
   2   3  -3 2085.21 43.8793   6
   2   3  -2 144184. 239.690   2
   2   3  -2 146463. 339.262   1
   2   3  -2 147087. 294.674   6
   2   3  -1 32050.5 108.633   2
   2   3  -1 31296.2 140.197   6
   2   3   0 19740.2 110.741   5
   2   3   0 18058.4 104.790   6
   2   3   1 21255.3 118.967   6
   2   3   1 24504.7 129.791   5
   2   3   2 2204.78 36.4843   4
   2   3   2 2255.26 46.3900   5
   2   3   2 2036.73 48.3112   6
  -2  -3  -3 20640.3 136.850   6
   2   3   3 19958.4 93.6553   4
  -2  -3  -4 26521.6 160.595   6
  -2  -3  -5 85425.1 300.361   6
  -2  -3  -6 13979.9 134.985   6
  -2  -3  -7 4249.65 85.3476   6
  -2  -3  -8 16490.4 159.728   6
  -2  -3  -9 2368.02 80.8960   6
  -2  -3 -10 5043.41 107.765   6
  -2  -3 -11 10579.6 156.049   6
  -2  -3 -12 306.515 65.5199   6
  -2  -3 -13 687.701 72.6520   6
   2   4 -16 712.426 63.3318   6
   2   4 -15 203.949 55.3504   6
   2   4 -14 1101.96 68.6863   6
   2   4 -13 6113.40 110.361   6
   2   4 -13 6018.10 110.013   4
   2   4 -12 538.939 54.0069   6
   2   4 -12 591.117 50.6685   4
   2   4 -11 898.603 61.0357   6
   2   4 -11 1002.69 56.6088   4
   2   4 -10 6579.41 100.168   6
   2   4 -10 6333.59 101.282   4
   2   4  -9 53.0187 36.2698   6
   2   4  -9 121.572 42.0774   4
   2   4  -8 604.675 41.2613   6
   2   4  -7 6095.41 71.3070   2
   2   4  -7 6499.43 84.3635   6
   2   4  -6 1019.46 36.1027   1
   2   4  -6 1113.35 32.1177   2
   2   4  -6 1164.06 41.1728   6
   2   4  -5 1285.11 37.9816   1
   2   4  -5 1277.77 31.3208   2
   2   4  -5 1565.12 45.5875   6
   2   4  -4 979.718 36.9240   1
   2   4  -4 1009.49 27.3978   2
   2   4  -4 1025.98 36.7338   6
   2   4  -3 17661.6 86.7439   2
   2   4  -3 18234.2 128.384   1
   2   4  -3 18261.0 123.594   6
   2   4  -2 61.9087 27.7483   1
   2   4  -2 29.3674 27.4816   6
   2   4  -2 51.2908 10.4278   2
   2   4  -1 12357.9 102.536   6
   2   4   0 2201.83 47.2157   6
   2   4   0 2418.85 42.2926   5
   2   4   1 3937.76 55.5600   5
   2   4   1 3686.95 63.0343   6
   2   4   2 1037.21 33.8799   5
   2   4   2 898.547 41.8946   6
   2   4   3 3210.88 68.6867   6
   2   4   3 3379.10 57.5410   5
  -2  -4  -4 1020.81 51.9210   6
  -2  -4  -5 4776.24 85.7853   6
  -2  -4  -6 9339.12 118.638   6
  -2  -4  -7-48.1667 48.8675   6
  -2  -4  -8 6676.08 115.966   6
  -2  -4  -9-40.2823 52.9739   6
  -2  -4 -10 26.7823 57.1346   6
  -2  -4 -11 1399.07 74.4500   6
  -2  -4 -12 217.821 62.9378   6
   2   5 -16 373.144 62.8167   6
   2   5 -15 331.379 59.5083   6
   2   5 -14 67.3279 46.5712   6
   2   5 -14 52.0330 46.3976   4
   2   5 -13 335.148 43.7816   4
   2   5 -13 261.608 48.4701   6
   2   5 -12 977.804 64.2646   6
   2   5 -12 1065.81 62.5112   4
   2   5 -11 3535.05 85.9926   4
   2   5 -11 3674.10 88.6218   6
   2   5 -10 48099.6 268.868   6
   2   5  -9 1065.97 53.9883   6
   2   5  -8 6742.10 99.7429   6
   2   5  -7 13644.8 130.277   6
   2   5  -6 145.907 23.2086   1
   2   5  -6 260.615 36.6597   6
   2   5  -5 1404.80 42.7777   1
   2   5  -5 1376.96 46.0070   6
   2   5  -4 10537.7 102.518   1
   2   5  -4 10262.0 103.678   6
   2   5  -3 2975.69 59.5850   1
   2   5  -3 2887.59 59.8021   6
   2   5  -2 84.8577 26.8938   6
   2   5  -1 872.937 39.8725   6
   2   5   0 16320.6 126.534   6
   2   5   1 534.326 40.8818   6
   2   5   2 24255.8 161.742   6
   2   5   3 96264.6 336.160   6
  -2  -5  -4 22545.0 179.323   6
  -2  -5  -5 6541.02 106.161   6
  -2  -5  -6 17284.5 166.633   6
  -2  -5  -7 4551.13 102.386   6
  -2  -5  -8 14332.4 168.802   6
  -2  -5  -9 467.738 57.9209   6
  -2  -5 -10 3583.08 102.583   6
  -2  -5 -11 232.334 52.8474   6
  -2  -5 -12 15.6080 60.8539   6
   2   6 -15 57.9719 50.9535   6
   2   6 -14-24.9252 42.3970   4
   2   6 -13-98.4323 56.5266   6
   2   6 -13-0.36454 47.5465   4
   2   6 -12 893.805 67.2447   6
   2   6 -11 331.488 52.1130   6
   2   6 -10 4315.85 97.6337   6
   2   6  -9 5807.86 103.256   6
   2   6  -8 2455.50 75.7656   6
   2   6  -7 2171.39 69.7661   6
   2   6  -6 368.909 41.0494   6
   2   6  -5 4071.62 69.2086   1
   2   6  -5 4883.53 81.0455   6
   2   6  -4 3207.56 63.6424   1
   2   6  -4 3165.70 69.9708   6
   2   6  -3 1519.90 53.6476   6
   2   6  -2 2327.45 57.3687   6
   2   6  -1 5024.43 83.8069   6
   2   6   0 5505.96 86.3816   6
   2   6   1 7012.81 103.266   6
   2   6   2 9537.72 110.670   6
   2   6   3 757.833 51.8861   6
   2   6   4 10548.5 133.295   6
  -2  -6  -5 19764.0 184.586   6
  -2  -6  -6 8641.54 132.310   6
  -2  -6  -7-29.0191 59.4825   6
  -2  -6  -8 2178.00 87.7375   6
  -2  -6 -10 1216.43 78.2762   6
  -2  -6 -11 70.4302 59.8927   6
   2   7 -15 215.596 43.2457   4
   2   7 -14 96.8953 52.7998   6
   2   7 -14 202.557 56.2252   4
   2   7 -13 183.184 58.0084   6
   2   7 -12 3211.31 96.1463   6
   2   7 -11 1851.82 80.4383   6
   2   7 -10 17.1907 47.0004   6
   2   7  -9 18.3489 46.8906   6
   2   7  -8 2062.89 72.1951   6
   2   7  -7 1067.67 59.7381   6
   2   7  -6 4324.33 86.9852   6
   2   7  -5 15562.1 153.911   6
   2   7  -4 2960.75 65.8734   1
   2   7  -4 3901.55 84.2972   6
   2   7  -3 930.657 52.9178   6
   2   7  -2 8769.02 113.928   6
   2   7  -1 35.3213 41.5137   6
   2   7   0 12959.7 132.193   6
   2   7   1 25.4354 44.5042   6
   2   7   2 102.516 37.0601   6
   2   7   3 22.1483 42.0563   6
   2   7   4 1644.43 68.8071   6
  -2  -7  -5 27387.4 236.192   6
  -2  -7  -6 19889.1 203.487   6
  -2  -7  -7 91.6088 56.6495   6
  -2  -7  -8 1797.08 83.5669   6
  -2  -7  -9 1154.44 83.7481   6
   2   8 -13 742.714 73.9549   6
   2   8 -12 1271.64 75.2521   6
   2   8 -11 75.3447 54.6886   6
   2   8 -10 1921.26 85.0928   6
   2   8  -9 2554.01 81.2509   6
   2   8  -8 422.517 50.4488   6
   2   8  -7 3837.63 92.7605   6
   2   8  -6 5449.69 106.201   6
   2   8  -5 3857.74 93.2806   6
   2   8  -4 7905.46 126.163   6
   2   8  -3 18638.5 168.541   6
   2   8  -2 3473.00 86.7868   6
   2   8  -1 3049.19 79.9671   6
   2   8   0 19977.1 173.795   6
   2   8   1 4069.91 95.0992   6
   2   8   2 287.902 44.2184   6
   2   8   3 1002.54 59.5558   6
   2   8   4 997.675 64.6358   6
  -2  -8  -5 156.025 70.0148   6
  -2  -8  -6 4698.45 118.637   6
  -2  -8  -7 10301.0 165.206   6
  -2  -8  -8 6833.12 143.984   6
   2   9 -12 33.7474 53.1809   6
   2   9 -11 96.9423 54.6524   6
   2   9 -10 368.296 57.9127   6
   2   9  -9-7.82735 55.2365   6
   2   9  -8 112.603 57.6737   6
   2   9  -7 168.312 54.3981   6
   2   9  -6 209.778 53.5585   6
   2   9  -5 7.65102 45.6017   6
   2   9  -4 379.136 47.6687   6
   2   9  -3 1585.84 68.6727   6
   2   9  -2 6714.85 116.056   6
   2   9  -1 5404.12 103.078   6
   2   9   0 766.909 54.3361   6
   2   9   1 12.9750 52.8658   6
   2   9   2 26.4030 43.0743   6
   2   9   3-27.2577 45.2387   6
   2   9   4 683.705 65.6554   6
  -2  -9  -5 95.5014 74.3075   6
  -2  -9  -6 543.384 84.5820   6
   2  10 -10 156.419 67.6947   6
   2  10  -9 1353.85 75.9112   6
   2  10  -8 6711.82 135.754   6
   2  10  -7 5646.42 122.951   6
   2  10  -6 2190.12 86.4123   6
   2  10  -5 2851.07 93.1409   6
   2  10  -4 2569.92 86.3668   6
   2  10  -3 2880.83 90.1266   6
   2  10  -2 6918.41 122.794   6
   2  10  -1 1923.97 75.5511   6
   2  10   0 2044.01 84.8155   6
   2  10   1 780.264 63.7076   6
   2  10   2 927.136 63.3220   6
   2  10   3 1566.03 73.6989   6
   2  10   4 1355.80 77.1755   6
   2  11  -6 697.521 70.7600   6
   2  11  -5 582.336 68.7860   6
   2  11  -4 197.351 59.5073   6
   2  11  -3 1971.26 87.2233   6
   2  11  -2 569.351 61.5980   6
   2  11  -1 455.074 58.2101   6
   2  11   0 480.040 69.1719   6
   3 -11  -2 283.243 61.1393   3
   3 -11  -1 0.35012 65.3871   3
   3 -11   4-113.486 41.6999   0
   3 -11   5 787.554 57.3087   0
   3 -10  -4 199.426 65.9059   3
   3 -10  -3 6926.68 145.248   3
   3 -10  -2 1392.02 87.7723   3
   3 -10  -1 8.93464 56.3494   3
   3 -10   0 36.8591 59.2287   3
   3 -10   2 1011.49 67.8407   0
   3 -10   3 15.2192 54.2000   0
   3 -10   4 1744.76 85.1376   0
   3 -10   5 5305.06 128.294   0
   3 -10   6 905.844 73.2941   0
   3 -10   7 217.735 64.0367   0
   3 -10   8 1002.97 80.0324   0
   3  -9  -7 5550.53 140.153   3
   3  -9  -6 2148.47 92.5069   3
   3  -9  -5 1237.94 83.2367   3
   3  -9  -4 297.964 65.2350   3
   3  -9  -3 2554.27 97.8677   3
   3  -9  -2 4409.42 116.826   3
   3  -9  -1 153.422 55.9689   3
   3  -9   0 2751.96 84.6774   0
   3  -9   0 3195.83 101.543   3
   3  -9   1 3771.45 104.832   3
   3  -9   1 3708.74 99.0089   0
   3  -9   2 103.978 55.0906   0
   3  -9   3 1845.34 81.3786   0
   3  -9   4 7933.87 134.880   0
   3  -9   5 154.013 54.3877   0
   3  -9   6 652.098 67.2286   0
   3  -9   7 9507.33 156.764   0
  -3   9  -7 9659.93 153.011   6
   3  -9   8 822.334 76.4407   0
  -3   9  -8 865.032 72.9760   6
  -3   9  -9 778.391 72.0337   6
  -3   9 -10 1528.55 80.5272   6
   3  -8  -9 201.057 56.0278   3
   3  -8  -8 311.295 58.6113   3
   3  -8  -7 75.9215 56.1918   3
   3  -8  -6 241.321 57.6072   3
   3  -8  -5 3962.04 107.180   3
   3  -8  -4 804.368 69.7939   3
   3  -8  -3 98.3687 54.3258   3
   3  -8  -2 54.1399 55.0346   3
   3  -8  -2-3.82753 37.3471   0
   3  -8  -1 5546.66 117.685   3
   3  -8  -1 5545.03 104.750   0
   3  -8   0 799.894 59.9279   0
   3  -8   0 667.267 63.5006   3
   3  -8   1 538.730 53.6718   0
   3  -8   1 676.105 63.1327   3
   3  -8   2 1285.40 67.4687   0
   3  -8   2 1405.99 70.9748   3
   3  -8   3 306.126 51.0906   0
   3  -8   4 1023.61 65.3106   0
   3  -8   5 67.1685 47.7497   0
  -3   8  -5 38.5760 45.0670   6
   3  -8   6 61.3743 49.6553   0
  -3   8  -6 27.0500 53.1226   6
   3  -8   7 327.598 56.1108   0
  -3   8  -7 211.879 51.3182   6
  -3   8  -8 2279.58 84.6724   6
  -3   8  -9 1294.81 83.2169   6
  -3   8 -10-5.16561 56.7781   6
  -3   8 -11 178.657 67.3885   6
  -3   8 -12 1042.60 81.9392   6
   3  -7 -11 396.401 61.1459   3
   3  -7 -10 1088.14 78.8066   3
   3  -7  -9 3410.56 105.092   3
   3  -7  -8 210.911 52.0220   3
   3  -7  -7 3107.35 96.2864   3
   3  -7  -6 44.2515 43.0839   3
   3  -7  -6 51.5977 50.2903   2
   3  -7  -5 4323.16 104.788   2
   3  -7  -5 3426.41 94.7186   3
   3  -7  -4 25835.7 202.607   0
   3  -7  -4 28206.0 239.633   3
   3  -7  -3 983.183 55.9835   0
   3  -7  -3 1124.78 68.7987   2
   3  -7  -3 930.559 65.9667   3
   3  -7  -2 50.4844 51.0197   3
   3  -7  -2 32.9300 48.4789   2
   3  -7  -2 106.193 43.1531   0
   3  -7  -1 8234.10 117.101   0
   3  -7  -1 8626.96 132.848   3
   3  -7   0 1647.77 67.4840   2
   3  -7   0 1523.88 66.3615   0
   3  -7   0 1439.34 70.2589   3
   3  -7   1 2382.03 78.2866   0
   3  -7   1 2606.70 85.7247   3
   3  -7   2 14943.4 160.880   0
   3  -7   3 15235.0 163.492   0
   3  -7   4 19.9407 48.2573   0
  -3   7  -4 79.8378 40.7444   6
   3  -7   5 234.586 49.0743   0
  -3   7  -5 167.096 42.6314   6
   3  -7   6 2846.01 83.2711   0
  -3   7  -6 2767.16 78.9645   6
  -3   7  -7 1985.38 76.0109   6
  -3   7  -8 726.792 62.7322   6
  -3   7  -9 4379.00 105.198   6
  -3   7 -10 997.990 65.9650   6
  -3   7 -11 226.919 62.2550   6
  -3   7 -12 164.653 57.8085   6
   3  -6 -12 552.174 56.4899   2
   3  -6 -12 596.845 57.1662   3
   3  -6 -11 6286.85 129.211   2
   3  -6 -11 6218.43 133.132   3
   3  -6 -10 83.8927 46.7520   3
   3  -6 -10 99.5929 57.7425   2
   3  -6  -9 6247.35 127.052   2
   3  -6  -9 5573.04 118.599   3
   3  -6  -8 367.971 61.1150   2
   3  -6  -8 274.501 49.5862   3
   3  -6  -7 425.722 52.0351   2
   3  -6  -7 398.886 48.6247   3
   3  -6  -6 139.872 45.9294   3
   3  -6  -6 156.796 54.9119   2
   3  -6  -5 29.3466 45.4133   3
   3  -6  -5 71.5068 51.6003   2
   3  -6  -4 77.8454 45.4695   3
   3  -6  -4 66.2034 47.3104   2
   3  -6  -3 12448.0 137.024   0
   3  -6  -3 11838.5 151.392   3
   3  -6  -2 5891.40 98.9907   0
   3  -6  -2 6415.29 112.395   2
   3  -6  -2 5687.54 106.934   3
   3  -6  -1 11737.7 141.381   2
   3  -6  -1 10807.8 126.445   0
   3  -6  -1 11194.5 144.442   3
   3  -6   0 1351.40 62.1648   2
   3  -6   0 1252.89 57.8272   0
   3  -6   0 1300.76 64.6101   3
   3  -6   1 13316.9 143.208   2
   3  -6   1 13009.7 143.013   0
   3  -6   2 4966.43 93.1675   0
   3  -6   3 35.4510 40.7951   0
  -3   6  -3 107.821 33.9596   6
   3  -6   4 11371.0 138.699   0
   3  -6   4 11837.7 128.941   5
  -3   6  -4 12045.1 127.533   6
   3  -6   5 17284.9 158.055   5
  -3   6  -5 18162.8 160.807   6
   3  -6   6 14161.4 158.071   0
  -3   6  -6 14522.1 150.540   6
  -3   6  -7 114.781 42.3207   6
  -3   6  -8 2209.27 76.3549   6
  -3   6  -9 43.4556 42.2085   6
  -3   6 -10 117.953 50.7005   6
  -3   6 -11 3921.42 104.363   6
  -3   6 -12 1574.37 82.1799   6
  -3   6 -13-118.377 58.5055   6
   3  -5 -13 75.7515 62.9724   2
   3  -5 -12 4058.27 114.701   2
   3  -5 -12 3617.93 102.472   3
   3  -5 -11 2787.27 93.2273   2
   3  -5 -11 2402.59 86.3015   3
   3  -5 -10 2825.82 87.9712   2
   3  -5 -10 2617.83 85.0497   3
   3  -5  -9 850.049 59.4487   2
   3  -5  -9 842.786 55.8814   3
   3  -5  -8-5.58528 38.2168   3
   3  -5  -8-4.93951 48.3711   2
   3  -5  -7 12462.4 159.685   2
   3  -5  -7 11255.0 145.484   3
   3  -5  -6 14227.2 167.569   2
   3  -5  -6 12839.5 152.282   3
   3  -5  -5 1899.84 74.6478   2
   3  -5  -5 1912.15 71.4870   3
   3  -5  -4 5454.37 103.704   2
   3  -5  -4 5015.24 98.6821   3
   3  -5  -3 3244.77 84.8218   2
   3  -5  -3 2898.51 70.9032   0
   3  -5  -3 2958.42 78.9287   3
   3  -5  -2 19752.5 164.846   0
   3  -5  -2 20209.5 178.933   2
   3  -5  -2 19782.8 179.111   3
   3  -5  -1 3578.49 82.5188   2
   3  -5  -1 3400.81 85.4713   3
   3  -5  -1 3173.84 72.8615   0
   3  -5   0 10190.3 128.298   2
   3  -5   0 9611.63 99.2950   5
   3  -5   0 9779.66 120.100   0
   3  -5   1 3810.67 78.8447   2
   3  -5   1 4038.04 72.1809   5
   3  -5   1 3694.64 78.4389   0
   3  -5   2 218.232 39.2880   0
   3  -5   2 268.278 31.4518   5
  -3   5  -2 250.561 31.7363   6
   3  -5   3 5426.73 94.0023   0
   3  -5   3 5851.79 89.5302   5
  -3   5  -3 6035.77 81.6637   6
   3  -5   4 282.167 46.3630   0
   3  -5   4 312.599 35.5969   5
  -3   5  -4 285.618 32.7946   6
  -3   5  -5 1689.45 56.0886   6
   3  -5   5 1685.09 64.1560   0
  -3   5  -6 9051.81 113.445   6
  -3   5  -7 2154.68 66.3816   6
  -3   5  -8 2718.77 76.6340   6
  -3   5  -9 112.083 42.8277   6
  -3   5 -10 1506.81 69.4540   6
  -3   5 -11 675.747 60.5313   6
  -3   5 -12 1216.71 72.8126   6
  -3   5 -13 1705.91 80.2975   6
   3  -4 -13 1229.74 82.1892   2
   3  -4 -12 1064.19 69.5627   2
   3  -4 -11 17981.9 201.054   2
   3  -4 -11 17071.8 184.075   3
   3  -4 -10 2866.90 88.5889   2
   3  -4 -10 2809.69 81.4521   3
   3  -4  -9 3559.31 90.3901   2
   3  -4  -9 3486.98 85.8898   3
   3  -4  -8 3883.14 88.4149   2
   3  -4  -8 3813.15 88.7777   3
   3  -4  -7 4484.91 94.0543   2
   3  -4  -7 4840.14 95.3936   3
   3  -4  -6 27905.5 217.968   2
   3  -4  -6 26291.7 205.325   3
   3  -4  -5-10.4726 35.6669   3
   3  -4  -5 3.34548 40.6233   2
   3  -4  -4 4726.32 91.2707   2
   3  -4  -4 6121.58 98.9780   3
   3  -4  -3 21904.5 179.064   2
   3  -4  -3 20878.3 160.213   0
   3  -4  -3 21292.5 176.063   3
   3  -4  -2 29687.5 204.313   2
   3  -4  -2 29058.1 188.401   0
   3  -4  -2 30291.3 211.520   3
   3  -4  -1 25415.9 174.763   0
   3  -4  -1 26137.5 189.081   2
   3  -4   0 19516.6 160.583   2
   3  -4   0 18966.6 137.094   5
   3  -4   0 19298.9 156.999   0
   3  -4   1 1391.14 57.2664   2
   3  -4   1 1537.84 49.4017   5
   3  -4   1 1433.94 52.7091   0
  -3   4  -1 1655.50 38.9377   6
   3  -4   2-9.25508 32.2013   0
  -3   4  -2-5.00327 21.6118   6
   3  -4   2 8.02661 26.6500   5
   3  -4   3 4773.15 85.0901   0
   3  -4   3 4877.33 81.3576   5
  -3   4  -3 5098.53 68.1949   6
  -3   4  -4 6128.66 79.8422   6
   3  -4   4 6004.17 94.1115   0
   3  -4   4 6010.88 92.3128   5
  -3   4  -5 6.63042 31.0936   6
   3  -4   5 11.0397 38.8998   0
  -3   4  -6 7952.22 101.869   6
  -3   4  -7 18282.0 159.059   6
  -3   4  -8 1436.09 60.9220   6
  -3   4  -9 2526.68 75.5732   6
  -3   4 -10 5353.66 105.127   6
  -3   4 -11 714.918 53.7806   6
  -3   4 -12 301.929 51.9755   6
  -3   4 -13 2935.71 93.8723   6
  -3   4 -14 3325.13 106.817   6
   3  -3 -14 990.224 75.3362   2
   3  -3 -13 4394.03 117.537   2
   3  -3 -12 893.457 66.0907   2
   3  -3 -11 902.851 63.7820   2
   3  -3 -11 773.776 52.1831   3
   3  -3 -10 163.750 44.0224   3
   3  -3 -10 191.644 49.9151   2
   3  -3  -9 425.475 52.1737   2
   3  -3  -9 380.322 46.0023   3
   3  -3  -8 26046.6 211.077   2
   3  -3  -8 26453.1 202.073   3
   3  -3  -7 2831.66 72.8999   2
   3  -3  -7 2651.47 73.1946   3
   3  -3  -6 766.293 47.2821   2
   3  -3  -6 854.582 50.1744   3
   3  -3  -5 6542.04 107.918   2
   3  -3  -5 5778.61 93.6356   3
   3  -3  -4 5071.27 92.6923   2
   3  -3  -4 4917.98 86.9815   3
   3  -3  -3 4455.45 80.6453   0
   3  -3  -3 4263.67 82.1445   2
   3  -3  -3 4216.74 82.6622   3
   3  -3  -2 17754.8 153.426   2
   3  -3  -2 18696.1 148.432   0
   3  -3  -1 1917.26 55.0431   0
   3  -3  -1 1805.72 55.8103   2
   3  -3   0 94.6300 30.4618   0
   3  -3   0 98.0415 27.7985   5
   3  -3   0 105.091 30.2346   2
   3  -3   1 488.259 36.3356   2
   3  -3   1 508.059 36.4023   5
   3  -3   1 492.655 38.6549   0
   3  -3   1 538.536 32.3449   1
  -3   3  -1 495.690 23.2372   6
  -3   3  -2 35000.5 144.890   6
   3  -3   2 34715.1 198.232   0
   3  -3   2 35351.3 198.364   5
   3  -3   2 35747.5 164.359   1
  -3   3  -3 9691.27 84.8168   6
   3  -3   3 9832.41 110.741   0
   3  -3   3 9998.12 111.826   5
   3  -3   3 9906.97 86.9285   1
  -3   3  -4 9371.17 91.6103   6
   3  -3   4 8994.86 107.185   0
   3  -3   4 9040.70 110.567   5
  -3   3  -5 59373.3 238.871   6
   3  -3   5 57562.8 262.332   0
  -3   3  -6 16048.9 136.175   6
  -3   3  -7 696.977 50.8498   6
  -3   3  -8 307.638 44.7489   6
  -3   3  -9 3632.70 84.3847   6
  -3   3 -10 522.657 50.0665   6
  -3   3 -11 141.160 49.6088   6
  -3   3 -12 4463.61 104.872   6
  -3   3 -13 827.103 67.5352   6
  -3   3 -14 57.2859 45.9243   6
   3  -2 -14 2492.49 98.7591   2
   3  -2 -13 21.9702 50.3328   2
   3  -2 -12 467.312 57.8367   2
   3  -2 -11 6938.67 122.553   2
   3  -2 -10 2344.44 78.6033   2
   3  -2 -10 2383.28 67.0900   3
   3  -2  -9 18576.0 181.866   2
   3  -2  -9 18533.8 163.752   3
   3  -2  -8 17908.5 169.924   2
   3  -2  -8 18513.6 161.100   3
   3  -2  -7 754.756 51.5214   2
   3  -2  -7 683.948 47.1545   3
   3  -2  -6 7464.89 101.559   2
   3  -2  -6 8033.00 106.510   3
   3  -2  -5 1799.00 59.1506   2
   3  -2  -5 1905.20 58.0674   3
   3  -2  -4 881.514 47.3527   2
   3  -2  -3 59.7924 31.6539   2
   3  -2  -2 3733.69 71.7040   2
   3  -2  -2 3960.52 68.5712   0
   3  -2  -1 8588.61 101.567   2
   3  -2  -1 9114.74 99.6088   0
   3  -2  -1 8786.90 94.3878   5
   3  -2  -1 9161.49 91.3306   1
   3  -2   0 22434.6 152.577   5
   3  -2   0 21029.5 152.046   2
  -3   2   0 22146.2 78.9963   6
   3  -2   0 22038.2 146.757   0
   3  -2   0 22754.8 138.789   1
  -3   2  -1 9388.21 60.7357   6
   3  -2   1 9593.96 92.7592   1
   3  -2   1 9220.55 104.434   2
   3  -2   1 9192.57 102.358   5
   3  -2   1 9485.80 101.247   0
  -3   2  -2 53110.4 164.176   6
   3  -2   2 52722.1 208.713   1
   3  -2   2 53582.9 234.462   0
   3  -2   2 52198.4 242.577   5
  -3   2  -3 1127.01 34.8445   6
   3  -2   3 1057.75 37.9810   1
   3  -2   3 1051.54 42.4548   0
   3  -2   3 1045.80 49.4622   5
  -3   2  -4 7903.00 82.9431   6
   3  -2   4 7957.05 84.6949   1
   3  -2   4 7976.57 96.2049   0
  -3   2  -5 28956.8 166.360   6
   3  -2   5 28359.3 175.209   0
   3  -2   5 29839.2 159.114   1
  -3   2  -6 14303.9 127.349   6
  -3   2  -7 1047.48 50.5924   6
  -3   2  -8 12035.5 130.820   6
  -3   2  -9 1623.69 61.4224   6
  -3   2 -10 148.751 42.8324   6
  -3   2 -11 98.2577 41.4233   6
  -3   2 -12 6597.67 122.479   6
  -3   2 -13 379.217 59.9587   6
  -3   2 -14 57.4495 53.6123   6
   3  -1 -15 492.679 71.4765   2
   3  -1 -14 157.156 55.4153   2
   3  -1 -13 4072.90 106.800   2
   3  -1 -12 741.551 55.3119   2
   3  -1 -11 4260.51 96.6476   2
   3  -1 -10 21900.2 196.643   2
   3  -1  -9 1195.41 58.5947   2
   3  -1  -9 1197.98 51.8354   3
   3  -1  -8 25947.7 195.928   2
   3  -1  -7 349.132 41.6585   2
   3  -1  -6 3935.36 75.9957   2
   3  -1  -5 199.109 35.5950   2
   3  -1  -4 36897.7 214.547   2
   3  -1  -3 75579.8 287.907   2
   3  -1  -3 75300.8 261.673   1
   3  -1  -2 2590.37 54.2135   1
   3  -1  -2 2411.48 56.8884   2
   3  -1  -1 1753.16 48.1347   1
   3  -1  -1 1734.31 49.6070   2
   3  -1  -1 1773.87 47.2671   5
   3  -1  -1 1922.82 48.0124   0
   3  -1   0 3328.45 57.9986   1
   3  -1   0 3431.45 59.9616   0
   3  -1   0 3173.60 60.6759   2
   3  -1   0 3461.19 64.2084   5
  -3   1  -1 8972.17 57.2852   6
   3  -1   1 8647.93 95.9523   2
   3  -1   1 8973.72 100.136   5
   3  -1   1 8824.22 91.9777   1
   3  -1   1 8814.11 92.6550   0
   3  -1   2 46489.1 205.285   1
   3  -1   2 46462.5 228.728   5
   3  -1   2 46260.2 207.979   0
  -3   1  -2 46428.5 152.908   6
  -3   1  -3 12272.6 90.3285   6
   3  -1   3 12348.9 106.829   1
   3  -1   3 12248.4 107.545   0
   3  -1   3 12235.5 123.658   5
  -3   1  -4 66419.8 226.490   6
   3  -1   4 66311.2 250.581   0
   3  -1   4 65595.9 244.357   1
  -3   1  -5 23332.0 146.511   6
   3  -1   5 23008.5 151.373   0
   3  -1   5 23453.8 149.283   1
   3  -1   6 392.275 35.5805   0
  -3   1  -6 264.975 38.7189   6
   3  -1   6 373.351 35.3261   1
  -3   1  -7 72033.6 289.174   6
  -3   1  -8 22354.8 173.824   6
  -3   1  -9 1427.76 59.7922   6
  -3   1 -10 1295.35 60.3509   6
  -3   1 -11 445.132 50.9754   6
  -3   1 -12 22.6282 45.0669   6
  -3   1 -13-71.3262 55.6021   6
  -3   1 -14 1106.25 72.4824   6
   3   0 -15 648.144 68.7309   2
   3   0 -14 1050.64 73.3040   2
   3   0 -13 223.296 50.5754   2
   3   0 -12 90.4650 40.8011   2
   3   0 -11 1280.52 61.7343   2
   3   0 -10 1625.11 64.1369   2
   3   0  -9 3683.94 81.3219   2
   3   0  -8 1819.24 59.4370   2
   3   0  -7 14513.9 138.349   2
   3   0  -6 35993.6 206.041   2
   3   0  -5 1467.06 46.8945   2
   3   0  -5 1507.28 46.5127   1
   3   0  -4 22162.3 166.024   2
   3   0  -4 19100.5 136.193   1
   3   0  -3 19247.5 137.440   1
   3   0  -3 19437.9 143.515   2
   3   0  -2 0.23611 26.1753   2
   3   0  -2 19.3974 28.9382   1
   3   0  -1 18698.6 133.123   2
   3   0  -1 18304.7 132.099   5
   3   0   0 21522.8 144.971   2
  -3   0   0 22671.6 79.6506   6
   3   0   0 22212.3 146.816   1
   3   0   0 22465.4 135.588   0
   3   0   0 21527.1 149.432   5
   3   0   1 1739.55 46.7750   2
   3   0   1 1721.47 43.8410   0
  -3   0  -1 1921.67 31.1479   6
   3   0   1 1781.69 47.9385   1
   3   0   1 1771.71 51.1577   5
  -3   0  -2 18824.8 102.652   6
   3   0   2 18328.8 133.912   1
   3   0   2 18234.7 145.856   5
   3   0   2 18731.9 124.223   0
  -3   0  -3 39839.9 162.880   6
   3   0   3 39067.3 195.552   1
   3   0   3 39246.6 176.346   0
   3   0   3 38486.9 214.246   5
  -3   0  -4 1837.78 44.2117   6
   3   0   4 1922.57 44.7567   0
   3   0   4 1816.66 50.9875   1
  -3   0  -5 1461.25 46.5531   6
   3   0   5 1525.49 42.0846   0
   3   0   5 1404.87 47.0309   1
   3   0   6 10378.3 97.5692   0
  -3   0  -6 10201.7 108.059   6
   3   0   6 10376.3 106.743   1
  -3   0  -7 12599.8 126.690   6
  -3   0  -8 12363.3 134.856   6
  -3   0  -9 170.166 47.6806   6
  -3   0 -10 3943.97 88.1720   6
  -3   0 -11 558.828 52.4612   6
  -3   0 -12 689.917 64.4382   6
  -3   0 -13-51.8716 55.1540   6
  -3   0 -14 790.966 68.4827   6
   3   1 -15 467.981 55.3582   2
   3   1 -14 65.1884 45.0332   2
   3   1 -13 2403.58 79.9771   2
   3   1 -12 20.2324 42.2906   2
   3   1 -11 728.656 51.0024   2
   3   1 -11 832.055 51.8071   4
   3   1 -10 1165.64 55.1255   2
   3   1 -10 1020.79 54.1063   4
   3   1  -9 63.1020 33.9509   2
   3   1  -9 46.2860 37.6167   4
   3   1  -8 21888.8 167.786   2
   3   1  -8 21965.6 174.801   4
   3   1  -7 688.435 44.3582   2
   3   1  -7 639.126 46.5981   4
   3   1  -6 26829.2 173.060   2
   3   1  -6 26906.9 182.597   4
   3   1  -6 27247.0 166.311   1
   3   1  -5 16372.2 130.147   1
   3   1  -5 15575.6 125.669   2
   3   1  -5 15861.4 137.396   4
   3   1  -4 4192.80 69.7360   1
   3   1  -4 4490.28 76.0315   2
   3   1  -4 4126.18 71.7682   4
   3   1  -3 18657.8 136.416   1
   3   1  -3 19487.4 136.003   2
   3   1  -3 18870.3 138.265   4
   3   1  -2 1328.56 44.7266   1
   3   1  -2 1192.16 41.5120   2
   3   1  -2 1361.50 43.3936   4
   3   1  -1 9239.03 89.1294   2
   3   1  -1 9993.75 104.826   1
   3   1  -1 9440.07 98.2146   5
   3   1   0 144500. 351.138   2
  -3  -1   0 142573. 237.138   6
   3   1   0 143525. 376.667   1
   3   1   0 140608. 376.062   5
  -3  -1  -1 19215.0 101.001   6
   3   1   1 19568.1 142.818   1
   3   1   1 19744.8 145.278   5
   3   1   1 19645.2 116.406   0
   3   1   2 7349.15 73.6507   0
  -3  -1  -2 6990.26 67.3514   6
   3   1   2 7060.52 88.4208   1
   3   1   2 7257.21 94.9300   5
  -3  -1  -3 3714.85 55.0280   6
   3   1   3 3979.07 69.3581   1
   3   1   3 3784.99 73.4243   5
   3   1   3 3862.99 54.0457   0
  -3  -1  -4 384.152 29.8417   6
   3   1   4 301.623 23.6477   0
   3   1   4 332.062 36.2046   5
  -3  -1  -5 9992.00 102.452   6
  -3  -1  -6 13056.7 125.471   6
  -3  -1  -7 36292.0 217.175   6
  -3  -1  -8 5028.44 95.2967   6
  -3  -1  -9 11951.5 144.170   6
  -3  -1 -10 28492.6 225.398   6
  -3  -1 -11-34.4640 55.8873   6
  -3  -1 -12 1727.01 82.2146   6
  -3  -1 -13 2763.44 96.5796   6
   3   2 -15 2530.75 88.5440   2
   3   2 -14 377.121 52.5840   2
   3   2 -13 752.154 53.5431   2
   3   2 -13 650.695 52.9819   4
   3   2 -12 1729.74 67.5657   2
   3   2 -12 1703.27 68.6527   4
   3   2 -11 610.018 44.0255   2
   3   2 -11-142.650 43.4527   4
   3   2 -10 2134.41 64.5207   2
   3   2 -10 2222.88 70.6366   4
   3   2  -9 1365.52 52.2556   2
   3   2  -9 1242.76 60.1741   4
   3   2  -8 7733.90 100.428   2
   3   2  -8 8155.47 114.143   4
   3   2  -8 8626.14 101.855   1
   3   2  -7 777.863 42.8428   2
   3   2  -7 742.293 50.9825   4
   3   2  -7 740.885 41.9873   1
   3   2  -7 635.994 31.5896   6
   3   2  -6 3954.62 71.9561   1
   3   2  -6 3634.93 67.1657   2
   3   2  -6 3820.43 77.3864   4
   3   2  -5 46971.9 217.773   1
   3   2  -5 46313.2 207.592   2
   3   2  -5 47489.2 235.413   4
   3   2  -4 102.843 17.7738   6
   3   2  -4 140.141 29.0462   2
   3   2  -4 67.2372 30.3729   1
   3   2  -4 131.005 32.3413   4
   3   2  -3 3575.90 67.8382   1
   3   2  -3 3366.75 56.3926   2
   3   2  -3 3471.09 65.2596   4
   3   2  -3 3666.20 46.9341   6
   3   2  -2 13656.1 82.9563   6
   3   2  -2 13162.9 101.620   2
   3   2  -2 13702.5 123.654   1
   3   2  -2 13998.8 118.999   4
   3   2  -1 105.172 20.4576   6
   3   2  -1 1.04922 20.8317   2
   3   2  -1 33.9223 27.2280   4
   3   2  -1 21.6325 31.6598   1
   3   2   0 31289.6 149.894   2
   3   2   0 31564.6 183.433   1
   3   2   0 30998.6 176.168   5
   3   2   0 31118.4 163.868   4
   3   2   0 32171.3 139.252   6
  -3  -2  -1 36817.1 153.734   6
   3   2   1 37675.3 203.005   5
   3   2   1 35692.5 197.003   1
   3   2   1 36018.0 167.604   4
  -3  -2  -2 32870.4 155.265   6
   3   2   2 33621.3 193.516   5
   3   2   2 32012.5 186.996   1
  -3  -2  -3 31010.0 162.929   6
   3   2   3 31711.7 195.887   5
  -3  -2  -4 207.473 34.1308   6
   3   2   4 284.474 37.4765   5
  -3  -2  -5 9662.10 105.279   6
  -3  -2  -6-0.73919 38.2210   6
  -3  -2  -7-63.5439 44.4019   6
  -3  -2  -8 16149.4 161.107   6
  -3  -2  -9 953.759 68.9800   6
  -3  -2 -10 785.897 62.9289   6
  -3  -2 -11 326.737 64.8093   6
  -3  -2 -12 2654.50 92.1200   6
  -3  -2 -13 333.630 62.6851   6
   3   3 -15 774.031 64.6660   2
   3   3 -14 411.432 48.3971   2
   3   3 -14 325.255 56.4981   4
   3   3 -13 667.155 55.6418   2
   3   3 -13 708.568 61.4355   4
   3   3 -12 651.117 50.2708   2
   3   3 -12 523.611 57.1926   4
   3   3 -11 445.165 43.4733   2
   3   3 -11 428.668 50.8965   4
   3   3 -10 172.697 33.9899   2
   3   3 -10 149.107 39.8418   4
   3   3  -9 3741.38 75.8190   2
   3   3  -9 3798.88 86.0375   4
   3   3  -8 35614.6 201.607   2
   3   3  -8 35961.9 229.452   4
   3   3  -7 616.773 41.0856   1
   3   3  -7 555.980 38.3684   2
   3   3  -7 496.649 48.1295   4
   3   3  -7 416.657 33.3680   6
   3   3  -6 11255.8 112.212   1
   3   3  -6 11772.3 110.138   2
   3   3  -6 11215.7 126.539   4
   3   3  -5 12510.4 121.439   1
   3   3  -5 12244.2 104.787   2
   3   3  -5 12851.4 129.042   4
   3   3  -4 12.8123 24.3569   6
   3   3  -4 13.6836 23.1719   2
   3   3  -4 2.08907 32.8177   1
   3   3  -4 27.0608 31.3633   4
   3   3  -3 4458.89 59.8937   2
   3   3  -3 4469.59 77.3990   1
   3   3  -3 4575.46 75.4669   4
   3   3  -3 4738.68 60.1290   6
   3   3  -2 22127.2 123.625   2
   3   3  -2 22641.4 162.373   1
   3   3  -2 22828.9 126.135   6
   3   3  -2 22240.2 152.157   4
   3   3  -1 216.354 34.5632   1
   3   3  -1 166.954 22.3142   2
   3   3  -1 212.623 23.4685   6
   3   3  -1 211.936 28.2674   4
   3   3   0 1266.43 42.3579   5
   3   3   0 1211.84 48.8124   1
   3   3   0 1159.43 39.3153   4
   3   3   0 1216.30 36.4592   6
   3   3   1 5188.92 80.1173   5
   3   3   1 4828.20 80.1803   1
   3   3   1 5167.77 71.4126   6
   3   3   1 4801.71 65.9840   4
  -3  -3  -2 16042.0 122.626   6
   3   3   2 16110.7 137.136   5
   3   3   2 15582.4 110.406   4
  -3  -3  -3 10325.6 102.365   6
   3   3   3 11074.8 121.168   5
  -3  -3  -4 5923.48 84.7000   6
   3   3   4 6113.37 94.0317   5
  -3  -3  -5 27626.5 184.580   6
   3   3   5 29690.8 207.180   5
  -3  -3  -6 2762.21 73.2619   6
  -3  -3  -7 3663.83 84.2868   6
  -3  -3  -8 12710.7 151.009   6
  -3  -3  -9 4622.26 105.316   6
  -3  -3 -10 5998.86 125.083   6
  -3  -3 -11-14.8647 63.8070   6
  -3  -3 -12 2126.16 91.9892   6
   3   4 -15 547.771 51.5645   2
   3   4 -14 280.199 58.2638   4
   3   4 -14 295.626 45.5866   2
   3   4 -13 2313.40 74.1119   2
   3   4 -13 2445.07 85.1018   4
   3   4 -12 143.465 39.0945   2
   3   4 -12 95.1326 47.1604   4
   3   4 -11 1348.65 56.3954   2
   3   4 -11 1382.35 66.9769   4
   3   4 -10 953.768 45.6025   2
   3   4 -10 1006.28 58.3737   4
   3   4  -9 5392.95 86.9203   2
   3   4  -9 5523.67 103.257   4
   3   4  -9 4913.00 85.9881   6
   3   4  -8 18881.1 148.818   1
   3   4  -8 23978.3 164.232   2
   3   4  -8 24880.8 196.819   4
   3   4  -8 20244.8 154.028   6
   3   4  -7 13839.4 126.995   1
   3   4  -7 14041.7 122.550   2
   3   4  -7 14335.1 151.409   4
   3   4  -6 6778.99 93.9243   1
   3   4  -6 6867.78 105.178   4
   3   4  -6 7260.39 88.5956   6
   3   4  -5 16951.6 143.674   1
   3   4  -5 16927.0 152.813   4
   3   4  -5 17723.1 128.644   6
   3   4  -4 4041.04 75.8901   1
   3   4  -4 4308.11 68.6844   6
   3   4  -4 3937.51 77.1951   4
   3   4  -3 13521.4 131.715   1
   3   4  -3 13210.4 104.973   6
   3   4  -3 13520.1 129.423   4
   3   4  -2 10894.6 112.405   4
   3   4  -2 10787.4 118.192   1
   3   4  -2 10982.8 100.934   6
   3   4  -1 605.523 38.2288   4
   3   4  -1 567.244 44.6456   1
   3   4  -1 512.885 33.7445   6
   3   4   0 38394.0 192.878   5
   3   4   0 37093.0 190.756   4
   3   4   0 38126.9 189.508   6
   3   4   1 37087.6 181.424   4
   3   4   1 37786.2 196.399   6
   3   4   2 23.6971 42.9670   6
   3   4   2 115.785 35.5704   5
  -3  -4  -3 8633.86 104.445   6
   3   4   3 7730.67 100.335   5
  -3  -4  -4 24219.1 175.338   6
   3   4   4 18891.5 159.858   5
  -3  -4  -5 10834.4 126.661   6
   3   4   5 8043.14 109.968   5
  -3  -4  -6 12398.5 140.913   6
   3   4   6 9338.30 123.223   5
  -3  -4  -7 9387.56 129.921   6
  -3  -4  -8 3317.18 92.5513   6
  -3  -4  -9 77.9107 57.6605   6
  -3  -4 -10 10201.7 153.024   6
  -3  -4 -11 3482.64 103.036   6
   3   5 -15 180.714 49.0710   4
   3   5 -14 208.566 55.2459   4
   3   5 -13 647.051 60.3967   4
   3   5 -12 22.1180 47.4935   4
   3   5 -11 116.458 47.6584   4
   3   5 -10 2667.56 83.4085   4
   3   5 -10 2887.02 78.3307   6
   3   5  -9 10744.3 142.932   4
   3   5  -9 12009.8 136.874   6
   3   5  -8 6003.81 110.037   4
   3   5  -8 7106.96 109.162   6
   3   5  -7 10925.4 137.084   4
   3   5  -7 11842.2 126.097   6
   3   5  -6 617.750 45.7971   1
   3   5  -6 697.143 53.4274   4
   3   5  -6 824.678 43.7072   6
   3   5  -5 2288.37 61.1714   1
   3   5  -5 2524.93 63.1860   6
   3   5  -4 1047.44 47.5725   1
   3   5  -4 1027.38 46.5938   6
   3   5  -3 3007.42 69.9483   1
   3   5  -3 2756.07 59.1968   6
   3   5  -2 7.42755 35.4494   1
   3   5  -2-20.1898 35.5127   6
   3   5  -1 2550.10 68.9547   1
   3   5  -1 2351.33 58.8245   6
   3   5   0 29359.9 183.722   6
   3   5   0 29945.3 180.704   4
   3   5   1 881.187 51.2783   6
   3   5   2 3596.55 79.9976   6
  -3  -5  -3 16370.5 155.485   6
   3   5   3 15738.0 157.433   6
  -3  -5  -4 2281.11 72.7880   6
  -3  -5  -5 797.527 53.6277   6
  -3  -5  -6 2149.76 75.9303   6
  -3  -5  -7 1289.13 69.3581   6
  -3  -5  -8 1393.80 70.2563   6
  -3  -5  -9 102.405 61.0933   6
  -3  -5 -10 2541.11 90.8176   6
  -3  -5 -11 758.115 64.8375   6
   3   6 -14 210.750 49.7420   4
   3   6 -13 1157.91 66.9632   4
   3   6 -12 286.735 49.9217   4
   3   6 -11 1845.54 75.2528   4
   3   6 -11 2079.45 75.0130   6
   3   6 -10 6122.48 115.960   4
   3   6 -10 7169.52 120.243   6
   3   6  -9 19.9430 48.0026   6
   3   6  -9 92.8891 53.1234   4
   3   6  -8 4720.08 95.7625   6
   3   6  -7 6966.84 106.121   6
   3   6  -6 753.892 46.6311   1
   3   6  -6 1144.13 55.8319   6
   3   6  -5 9801.95 121.071   1
   3   6  -5 10568.7 124.296   6
   3   6  -4 12398.4 136.323   1
   3   6  -4 13598.2 141.387   6
   3   6  -3 10510.8 126.148   1
   3   6  -3 10557.0 118.938   6
   3   6  -2 4979.44 93.2599   1
   3   6  -2 4836.41 85.0352   6
   3   6  -1 8702.36 108.017   6
   3   6   0 2628.23 73.1487   6
   3   6   1 5084.97 87.7833   6
   3   6   2 67985.9 307.851   6
   3   6   3 24023.1 201.666   6
  -3  -6  -4 855.584 62.2391   6
  -3  -6  -5 342.144 54.4453   6
  -3  -6  -6 1389.42 68.0945   6
  -3  -6  -7 245.647 56.1108   6
  -3  -6  -8 2859.08 97.0191   6
  -3  -6  -9 1443.83 76.7058   6
  -3  -6 -10 616.788 68.2137   6
   3   7 -13 282.176 59.2180   4
   3   7 -12 981.132 68.1125   4
   3   7 -12 1133.44 68.0788   6
   3   7 -11 3027.09 95.0703   4
   3   7 -11 3603.41 99.4709   6
   3   7 -10 2045.87 82.0536   4
   3   7 -10 2132.12 79.1365   6
   3   7  -9 704.508 58.3383   6
   3   7  -8 243.836 51.3411   6
   3   7  -7 5994.05 106.841   6
   3   7  -6 3995.60 90.6794   6
   3   7  -5 7575.52 114.403   1
   3   7  -5 8227.52 120.578   6
   3   7  -4 6046.09 103.904   1
   3   7  -4 5550.02 97.3066   6
   3   7  -3 3576.44 83.7055   1
   3   7  -3 3486.12 83.5282   6
   3   7  -2 3634.07 86.1639   1
   3   7  -2 3370.32 81.1588   6
   3   7  -1 2274.99 68.9745   6
   3   7   0 3411.61 86.7453   6
   3   7   1 3865.86 84.9946   6
   3   7   2-31.4447 46.8831   6
   3   7   3-15.8206 54.6761   6
  -3  -7  -4 6130.33 121.786   6
  -3  -7  -5 8506.53 141.749   6
  -3  -7  -6 1148.38 75.2568   6
  -3  -7  -7 406.621 57.3715   6
  -3  -7  -8 1264.30 78.1890   6
   3   8 -12 242.982 60.4604   6
   3   8 -12 198.222 54.0136   4
   3   8 -11 143.831 49.0140   6
   3   8 -11 49.3430 59.0624   4
   3   8 -10 35.4686 57.0662   6
   3   8  -9-27.2142 52.8503   6
   3   8  -8 72.4218 57.6961   6
   3   8  -7 1243.24 69.5846   6
   3   8  -6 8282.84 131.083   6
   3   8  -5 6599.54 112.456   6
   3   8  -4 615.546 56.4343   1
   3   8  -4 664.441 58.2748   6
   3   8  -3 2043.25 76.8347   1
   3   8  -3 1989.26 75.8572   6
   3   8  -2 2970.76 82.5136   6
   3   8  -1 1935.61 74.2710   6
   3   8   0 6388.76 115.188   6
   3   8   1-54.3140 48.3531   6
   3   8   2-66.4495 49.2204   6
   3   8   3 311.311 50.1772   6
  -3  -8  -4 3515.89 109.022   6
  -3  -8  -5 4407.61 118.249   6
  -3  -8  -6 710.502 68.6921   6
  -3  -8  -7 124.417 52.9882   6
   3   9 -11 128.674 63.3550   6
   3   9 -10 1080.32 77.7594   6
   3   9  -9 1909.53 89.2179   6
   3   9  -8 845.882 76.2981   6
   3   9  -7 6132.71 123.970   6
   3   9  -6 6613.35 123.599   6
   3   9  -5 6478.33 122.483   6
   3   9  -4 8763.82 142.196   6
   3   9  -3 7659.85 132.483   1
   3   9  -3 7290.22 126.305   6
   3   9  -2 3257.41 90.8687   6
   3   9  -1 4598.70 106.658   6
   3   9   0 1928.22 78.8609   6
   3   9   1-18.7376 43.7484   6
   3   9   2 83.7418 46.1365   6
   3   9   3 1792.78 79.3526   6
  -3  -9  -4 196.987 63.4839   6
  -3  -9  -5 128.906 58.2555   6
   3  10  -9 143.147 67.4374   6
   3  10  -8 261.167 57.8370   6
   3  10  -7 480.439 62.0182   6
   3  10  -6 715.960 70.6816   6
   3  10  -5 836.352 76.4474   6
   3  10  -4 98.3784 51.1078   6
   3  10  -3 292.020 51.6076   6
   3  10  -2 103.556 53.1598   6
   3  10  -1 473.198 65.2950   6
   3  10   0-0.40557 50.5059   6
   3  10   1 631.797 57.3383   6
   3  10   2 570.839 62.4752   6
   4 -10  -2-57.5372 71.8966   3
   4 -10  -1 78.1799 65.7285   3
   4 -10   0 77.4108 50.1752   0
   4 -10   1 1005.02 66.3402   0
   4 -10   2 113.859 60.6704   0
   4 -10   3-71.7672 59.8268   0
   4 -10   4 1341.61 82.0222   0
   4 -10   5 771.240 74.2593   0
   4  -9  -5 298.354 71.8602   3
   4  -9  -4 891.032 83.4240   3
   4  -9  -3-62.1697 60.0983   3
   4  -9  -2 2811.98 91.5679   0
   4  -9  -2 3656.52 123.491   3
   4  -9  -1 1187.94 76.6949   0
   4  -9  -1 963.041 87.3205   3
   4  -9   0 513.918 63.4848   0
   4  -9   1 260.473 61.1701   0
   4  -9   2 138.832 56.9987   0
   4  -9   3-133.930 66.5000   0
   4  -9   4 1981.01 97.4363   0
   4  -9   5 1327.94 83.3225   0
   4  -9   6 396.647 67.7797   0
   4  -9   7 11.7689 61.5927   0
   4  -8  -7 7991.15 159.866   3
   4  -8  -6 507.001 62.4275   3
   4  -8  -5 2.41835 49.2598   3
   4  -8  -4 52.2567 55.6802   3
   4  -8  -3 511.742 69.7468   3
   4  -8  -3 522.510 60.3639   0
   4  -8  -2 505.559 62.1264   2
   4  -8  -2 416.767 54.8431   0
   4  -8  -2 413.255 73.9851   3
   4  -8  -1 1923.74 82.4372   0
   4  -8  -1 2275.38 90.6429   2
   4  -8   0 1342.79 70.8043   0
   4  -8   1 1497.16 77.1584   0
   4  -8   2 320.328 62.1086   0
   4  -8   3 3404.53 99.0561   0
   4  -8   4 1489.35 75.2219   0
   4  -8   5 108.444 57.7063   0
   4  -8   6 4250.35 112.455   0
   4  -8   7 5204.88 127.765   0
   4  -8   8 1402.36 81.8794   0
   4  -8   9-10.9770 69.2754   0
   4  -7 -10 210.050 53.1047   2
   4  -7  -9 2172.08 103.410   2
   4  -7  -9 2098.83 96.1581   3
   4  -7  -8 181.299 66.9435   3
   4  -7  -8 62.9787 55.0036   2
   4  -7  -7 41.3428 48.9272   3
   4  -7  -7-27.4739 63.8464   2
   4  -7  -6 2334.54 97.0242   2
   4  -7  -6 1797.65 83.6933   3
   4  -7  -5-23.4409 46.8578   3
   4  -7  -5 1.88615 52.3162   2
   4  -7  -4 73.9515 56.9997   3
   4  -7  -4 108.535 60.4354   2
   4  -7  -3 100.760 54.3973   3
   4  -7  -3 207.416 49.0920   0
   4  -7  -3 148.304 58.0982   2
   4  -7  -2 201.433 52.3271   0
   4  -7  -2 209.002 52.7580   2
   4  -7  -1 736.417 57.3616   0
   4  -7  -1 860.094 68.9047   2
   4  -7   0 1430.32 73.7044   2
   4  -7   0 1233.87 69.0375   0
   4  -7   1 4526.49 108.032   0
   4  -7   2 3785.47 99.9444   0
   4  -7   3 27.7178 50.1637   0
   4  -7   4 626.067 57.9058   0
   4  -7   5 4032.04 103.287   0
   4  -7   6 583.820 65.0624   0
   4  -7   7 2.30254 61.1574   0
   4  -7   8 100.516 62.0959   0
   4  -7   9 2744.90 102.541   0
   4  -7  10-7.69170 56.2976   0
   4  -6 -11 142.817 59.3512   3
   4  -6 -11 69.5781 58.7087   2
   4  -6 -10 350.036 65.7387   3
   4  -6 -10 406.589 72.2926   2
   4  -6  -9 1517.47 87.6881   2
   4  -6  -9 1324.47 78.2858   3
   4  -6  -8-41.7808 53.8347   3
   4  -6  -8-0.78897 58.5983   2
   4  -6  -7 684.672 65.0397   2
   4  -6  -7 592.383 61.6376   3
   4  -6  -6 3862.14 107.994   2
   4  -6  -6 3358.76 98.3083   3
   4  -6  -5 10788.7 170.267   2
   4  -6  -5 9899.62 155.418   3
   4  -6  -4 8059.86 144.855   2
   4  -6  -4 6660.00 133.307   3
   4  -6  -3 616.897 64.7502   2
   4  -6  -3 749.592 57.6465   0
   4  -6  -2 1733.88 79.0095   2
   4  -6  -2 1809.74 71.5428   0
   4  -6  -1 6181.53 113.929   0
   4  -6  -1 6624.21 128.841   2
   4  -6   0 6045.22 120.371   2
   4  -6   0 5513.33 108.611   0
   4  -6   1 117.391 55.8420   0
   4  -6   2 1182.72 69.3026   0
   4  -6   3 76.7940 48.2705   0
   4  -6   4 314.021 55.1981   0
   4  -6   4 334.444 43.6274   5
   4  -6   5 345.211 53.6142   0
   4  -6   5 421.712 47.3160   5
   4  -6   6 224.725 49.0169   0
   4  -6   6 243.797 46.4398   5
   4  -6   7 190.087 56.3922   0
   4  -6   7 147.511 47.7157   5
   4  -6   8 3278.14 99.9440   0
   4  -6   8 3363.85 96.7739   5
   4  -6   9 5941.36 130.720   0
   4  -6  10 269.330 59.7083   0
   4  -6  11-16.0926 50.9657   0
   4  -5 -12-22.9406 45.7627   3
   4  -5 -12 29.8487 60.8808   2
   4  -5 -11 3637.16 115.361   2
   4  -5 -11 3072.61 98.3658   3
   4  -5 -10-2.75157 43.1918   3
   4  -5 -10 15.2515 58.7023   2
   4  -5  -9 5606.43 127.086   2
   4  -5  -9 5029.22 115.373   3
   4  -5  -8-80.2786 46.9261   3
   4  -5  -8-42.6714 54.3093   2
   4  -5  -7 311.577 53.9761   3
   4  -5  -7 217.696 51.2037   2
   4  -5  -6 9512.17 153.037   2
   4  -5  -6 8788.18 143.924   3
   4  -5  -5 623.467 63.1184   2
   4  -5  -5 765.036 63.5979   3
   4  -5  -4 8764.80 146.643   2
   4  -5  -3 9946.54 148.100   2
   4  -5  -3 9342.77 129.640   0
   4  -5  -2 114.393 50.3983   0
   4  -5  -2 133.172 47.8693   2
   4  -5  -1 4068.12 92.5883   0
   4  -5  -1 4153.74 98.2789   2
   4  -5   0 181.836 45.0419   0
   4  -5   0 136.809 39.2764   5
   4  -5   0 185.241 53.9970   2
   4  -5   1 21493.7 178.880   5
   4  -5   1 22214.6 199.248   0
   4  -5   2 1254.20 60.8539   5
   4  -5   2 1199.12 68.8694   0
   4  -5   3 496.496 56.9845   0
   4  -5   3 461.042 50.0816   5
   4  -5   4 10003.4 139.762   0
   4  -5   4 9870.63 133.362   5
   4  -5   5 412.510 53.9085   0
   4  -5   5 378.375 50.6463   5
   4  -5   6 60.0880 50.3970   0
   4  -5   6 40.0685 43.9387   5
   4  -5   7 14330.1 174.107   0
   4  -5   7 14233.0 174.843   5
   4  -5   8 3806.15 104.777   0
   4  -5   9 198.502 54.7285   0
   4  -5  10 2033.82 92.9375   0
   4  -5  11 8772.26 161.166   0
   4  -4 -12 802.658 72.7102   2
   4  -4 -11 3258.87 103.225   2
   4  -4 -11 2868.88 94.8391   3
   4  -4 -10-5.40565 50.9564   3
   4  -4 -10 100.884 54.1084   2
   4  -4  -9 226.178 51.1667   3
   4  -4  -9 300.446 55.4070   2
   4  -4  -8 160.727 44.4111   3
   4  -4  -8 82.3475 53.0116   2
   4  -4  -7 2151.68 85.6850   2
   4  -4  -7 2046.14 77.0048   3
   4  -4  -6-53.9176 53.5775   2
   4  -4  -5 71.7022 48.2903   2
   4  -4  -4 1536.42 71.9234   2
   4  -4  -3 62.9515 41.8536   0
   4  -4  -3 139.863 45.3478   2
   4  -4  -2 27.1498 41.0371   0
   4  -4  -2 17.9432 42.7128   2
   4  -4  -1 2987.32 80.4194   2
   4  -4  -1 3024.36 80.5947   0
   4  -4   0 180.593 44.0418   0
   4  -4   0 127.296 40.0739   5
   4  -4   0 223.437 47.4275   2
   4  -4   1 2263.30 69.0500   2
   4  -4   1 2448.99 71.5319   5
   4  -4   1 2406.95 76.3753   0
   4  -4   2 22145.9 189.785   5
   4  -4   2 22987.7 196.409   0
   4  -4   3 35734.4 241.855   0
   4  -4   3 34498.4 235.312   5
   4  -4   4 140.862 46.8111   0
   4  -4   4 95.6429 49.2164   5
   4  -4   5-1.79169 43.5363   0
   4  -4   5 26.5350 47.4717   5
   4  -4   6 652.356 51.7734   0
   4  -4   6 194.838 42.9349   5
   4  -4   7 1238.68 66.8637   0
   4  -4   8 524.387 58.3221   0
   4  -4   9 270.390 58.3123   0
   4  -4  10 528.608 65.6225   0
  -4   4 -11 1365.97 79.6604   6
   4  -4  11 1840.66 84.3563   0
  -4   4 -12 25.3821 53.6088   6
  -4   4 -13 2090.97 89.9659   6
   4  -3 -13 130.580 56.3502   2
   4  -3 -12 328.368 52.3363   2
   4  -3 -11 4193.97 105.428   2
   4  -3 -10 409.672 52.6603   2
   4  -3  -9 4157.33 103.597   2
   4  -3  -8 11991.8 162.262   2
   4  -3  -7 3757.92 99.6023   2
   4  -3  -6 13819.8 171.237   2
   4  -3  -5 141.124 48.1417   2
   4  -3  -4 5566.50 108.373   2
   4  -3  -3 207.092 49.3782   2
   4  -3  -2 4507.07 96.4298   2
   4  -3  -2 4408.62 88.3899   0
   4  -3  -1 21838.1 187.119   2
   4  -3  -1 23876.4 188.033   0
   4  -3   0-15.0045 35.7896   5
   4  -3   0 104.315 40.8802   0
   4  -3   0-22.8314 41.0939   2
   4  -3   0 41.2217 31.0617   1
   4  -3   1 219.957 42.7328   0
   4  -3   1 179.914 39.9237   2
   4  -3   1 196.130 41.2856   5
   4  -3   1 210.012 34.5219   1
   4  -3   2 15504.2 159.551   5
   4  -3   2 16375.7 160.542   0
   4  -3   2 16537.1 137.991   1
   4  -3   3 8343.73 103.820   1
   4  -3   3 8215.40 119.173   0
   4  -3   3 7949.69 120.739   5
   4  -3   4 16247.8 161.960   0
   4  -3   4 16761.6 173.666   5
   4  -3   5 297.787 49.8697   0
   4  -3   5 258.489 51.9063   5
   4  -3   6 6530.48 111.056   0
   4  -3   6 7202.96 126.183   5
   4  -3   7 4574.79 95.6053   0
   4  -3   8 266.812 43.6198   0
  -4   3  -9 16472.8 167.707   6
   4  -3   9 15811.3 172.654   0
  -4   3 -10 3057.17 84.3159   6
   4  -3  10 2871.19 85.8652   0
  -4   3 -11 126.484 43.0189   6
  -4   3 -12 1654.94 76.9988   6
  -4   3 -13 3462.74 101.286   6
   4  -2 -13 2122.38 87.9670   2
   4  -2 -12 384.151 54.9475   2
   4  -2 -11 3017.54 90.0781   2
   4  -2 -10-16.5946 45.0680   2
   4  -2  -9 500.420 54.0053   2
   4  -2  -8 12478.0 157.943   2
   4  -2  -7 143.915 52.5027   2
   4  -2  -6 20171.2 195.669   2
   4  -2  -5 36629.1 252.744   2
   4  -2  -4 2516.14 77.7882   2
   4  -2  -3 1481.08 62.5337   2
   4  -2  -2 2318.84 69.8004   2
   4  -2  -2 2514.46 70.9431   0
   4  -2  -2 2324.41 61.9757   1
   4  -2  -1 682.434 45.2170   2
   4  -2  -1 754.473 47.3863   0
   4  -2  -1 678.072 44.5710   5
   4  -2  -1 740.170 40.5633   1
   4  -2   0 1411.39 50.6788   1
   4  -2   0 1380.68 55.7731   2
   4  -2   0 1427.63 55.3092   0
   4  -2   0 1196.44 51.6111   5
   4  -2   1 8581.92 110.376   0
   4  -2   1 8849.90 108.115   1
   4  -2   1 7921.23 107.062   2
   4  -2   1 8688.87 119.447   5
   4  -2   2 2726.54 64.3495   1
   4  -2   2 2594.81 75.2957   5
   4  -2   2 2785.79 71.7107   0
   4  -2   3 1047.11 51.1291   1
   4  -2   3 1007.70 61.4451   5
   4  -2   3 916.187 58.0468   0
   4  -2   4 35845.9 208.425   1
   4  -2   4 36140.7 228.691   0
   4  -2   4 37471.1 253.605   5
   4  -2   5 70739.3 312.972   0
   4  -2   5 73491.6 359.752   5
   4  -2   6 7673.33 112.836   0
   4  -2   6 8104.37 134.594   5
   4  -2   7 2847.05 76.8870   0
  -4   2  -8 3087.82 76.3689   6
   4  -2   8 2982.47 78.4803   0
  -4   2  -9 47.5200 43.6457   6
  -4   2 -10 431.721 50.9807   6
  -4   2 -11 984.453 66.0117   6
  -4   2 -12 526.328 63.4562   6
  -4   2 -13-12.2425 55.2062   6
   4  -1 -14 3432.39 113.265   2
   4  -1 -13 184.884 52.8802   2
   4  -1 -12 487.614 54.5306   2
   4  -1 -11 1234.33 66.0821   2
   4  -1 -10 1587.16 68.9893   2
   4  -1  -9 894.591 53.7640   2
   4  -1  -8 188.336 44.6434   2
   4  -1  -7 338.402 51.1008   2
   4  -1  -6 8505.48 128.482   2
   4  -1  -5 7184.17 120.716   2
   4  -1  -4 12029.0 142.366   2
   4  -1  -4 11950.2 129.115   1
   4  -1  -3 136.706 40.4748   1
   4  -1  -3 112.060 36.3513   2
   4  -1  -2 82.9233 33.8833   2
   4  -1  -2 146.696 34.2408   1
   4  -1  -1 5818.83 91.2984   1
   4  -1  -1 5451.86 90.2513   2
   4  -1  -1 5648.13 90.6586   5
   4  -1  -1 6058.76 92.7203   0
   4  -1   0 2419.24 61.1009   1
   4  -1   0 2400.20 65.1430   2
   4  -1   0 2711.76 66.9769   0
   4  -1   0 2560.94 68.8836   5
   4  -1   1 2264.42 61.0372   2
   4  -1   1 2386.62 62.3685   0
   4  -1   1 2414.24 62.0603   1
   4  -1   1 2421.95 72.4644   5
   4  -1   2 29500.4 194.980   1
   4  -1   2 29978.3 216.419   5
   4  -1   2 28488.9 183.261   0
   4  -1   3 4612.52 83.7717   1
   4  -1   3 4539.03 97.3888   5
   4  -1   3 4535.33 82.9478   0
   4  -1   4 9903.21 116.354   1
   4  -1   4 10008.6 140.727   5
   4  -1   4 9998.30 119.418   0
   4  -1   5 8349.38 108.879   1
   4  -1   5 8064.75 108.897   0
   4  -1   5 7917.39 127.526   5
   4  -1   6 652.086 46.9179   0
   4  -1   6 768.752 60.9839   5
  -4   1  -7 2748.80 69.4372   6
  -4   1  -8 18.1700 34.6321   6
  -4   1  -9 5578.64 104.147   6
  -4   1 -10 127.045 50.8863   6
  -4   1 -11 1267.17 67.7366   6
  -4   1 -12 3483.98 95.4833   6
  -4   1 -13 209.924 53.9783   6
   4   0 -14 29.3828 49.9822   2
   4   0 -13 2344.78 90.0090   2
   4   0 -12 368.992 55.6852   2
   4   0 -11 5508.61 111.120   2
   4   0 -10 4575.57 99.3906   2
   4   0  -9 1428.85 64.5737   2
   4   0  -8 5072.21 94.7765   2
   4   0  -7 6240.60 107.324   2
   4   0  -6 850.565 57.6703   2
   4   0  -6 669.110 52.9475   1
   4   0  -5 5219.84 102.710   2
   4   0  -5 4490.18 85.2625   1
   4   0  -4 16922.1 152.477   1
   4   0  -4 17811.9 165.867   2
   4   0  -3 68194.1 295.269   1
   4   0  -3 68617.9 310.946   2
   4   0  -2 1804.81 59.0202   1
   4   0  -2 2005.91 61.3971   2
   4   0  -1 6992.67 98.6714   1
   4   0  -1 6662.78 94.9005   2
   4   0  -1 6442.87 97.9232   5
   4   0   0 7275.04 102.157   2
   4   0   0 7389.74 103.636   1
   4   0   0 7072.14 104.689   5
   4   0   0 7508.48 97.1787   0
   4   0   1 513.000 41.2260   1
   4   0   1 521.441 39.2592   0
   4   0   1 463.419 50.4467   5
   4   0   2 27874.8 175.676   0
   4   0   2 27188.3 189.010   1
   4   0   2 26972.2 206.496   5
   4   0   3 18486.7 158.313   1
   4   0   3 19301.1 180.138   5
   4   0   3 19186.7 145.504   0
   4   0   4 18105.8 158.841   1
   4   0   4 18551.4 183.465   5
   4   0   4 18699.2 146.574   0
  -4   0  -5 12919.5 121.219   6
   4   0   5 12326.2 135.038   1
   4   0   5 12817.9 157.956   5
  -4   0  -6 4303.02 82.3426   6
   4   0   6 4477.45 89.8768   1
   4   0   6 4536.23 106.165   5
  -4   0  -7 19928.1 167.222   6
  -4   0  -8 3434.01 80.6721   6
  -4   0  -9 504.832 48.3721   6
  -4   0 -10 5846.91 112.733   6
  -4   0 -11 1450.73 67.6853   6
  -4   0 -12-64.4531 49.0476   6
  -4   0 -13 100.824 56.4109   6
   4   1 -14 365.272 53.7759   2
   4   1 -13 666.567 65.0726   2
   4   1 -12 88.5187 48.4259   2
   4   1 -11 500.435 51.2232   2
   4   1 -10 3828.17 90.9419   2
   4   1  -9 118.876 40.3649   2
   4   1  -8 3982.82 84.6308   2
   4   1  -7 13525.2 148.029   2
   4   1  -7 13609.7 142.345   1
   4   1  -6 28140.2 211.760   2
   4   1  -6 25833.4 188.021   1
   4   1  -5 17255.8 160.410   1
   4   1  -5 18976.9 175.441   2
   4   1  -4-9.76133 40.0563   2
   4   1  -4 240.282 45.0770   1
   4   1  -3 811.719 54.1078   1
   4   1  -3 1001.84 48.5966   2
   4   1  -2 5386.41 93.8852   1
   4   1  -2 5285.85 83.2381   2
   4   1  -1 962.510 42.0988   2
   4   1  -1 1013.60 53.6325   1
   4   1   0-18.0170 27.3571   2
   4   1   0-15.7319 33.3208   5
   4   1   1 192.703 40.2653   5
   4   1   1 214.472 36.6562   1
   4   1   2 3952.14 81.8165   1
   4   1   2 3805.88 64.5022   0
   4   1   2 3990.97 86.7878   5
   4   1   3 3625.59 79.5978   1
   4   1   3 3768.37 87.0112   5
  -4  -1  -4 8010.39 95.2373   6
   4   1   4 7522.89 109.010   1
   4   1   4 8237.87 127.109   5
  -4  -1  -5 22185.7 162.268   6
   4   1   5 21319.4 180.586   1
   4   1   5 22638.7 206.208   5
   4   1   6 46.4017 44.5937   1
  -4  -1  -6-32.5511 44.4628   6
   4   1   6 1.93506 54.7529   5
  -4  -1  -7 3309.47 81.4428   6
   4   1   7 3363.37 83.0881   1
  -4  -1  -8-28.4042 42.6438   6
  -4  -1  -9 66.0553 45.5295   6
  -4  -1 -10 306.341 48.4379   6
  -4  -1 -11 108.524 41.8373   6
  -4  -1 -12 146.943 48.2659   6
   4   2 -14 17.9826 45.6427   2
   4   2 -13 843.054 58.8365   2
   4   2 -12 286.450 54.4517   4
   4   2 -12 280.239 45.9810   2
   4   2 -11 1517.26 65.2430   2
   4   2 -11 1608.02 71.0473   4
   4   2 -10 304.105 41.0085   2
   4   2 -10 280.043 45.6635   4
   4   2  -9 1010.27 54.0281   2
   4   2  -9 873.455 55.3320   4
   4   2  -8 808.568 49.4894   2
   4   2  -8 876.118 57.8879   4
   4   2  -8 1011.73 53.5027   1
   4   2  -7 775.186 53.0347   2
   4   2  -7 719.512 59.5988   4
   4   2  -7 780.794 55.4828   1
   4   2  -6 44679.0 250.658   1
   4   2  -6 46404.3 263.018   2
   4   2  -5 28135.8 201.015   1
   4   2  -5 27711.2 206.581   4
   4   2  -4 21243.0 175.365   1
   4   2  -4 21974.7 167.842   2
   4   2  -4 21197.8 173.666   4
   4   2  -3 23911.3 187.616   1
   4   2  -3 23254.7 164.764   2
   4   2  -3 23718.4 179.770   4
   4   2  -2 919.245 43.4115   2
   4   2  -2 986.997 57.4879   1
   4   2  -2 1055.67 51.2279   4
   4   2  -1 16173.6 134.412   2
   4   2  -1 15947.6 154.948   1
   4   2   0 11017.9 129.927   1
   4   2   0 10683.1 123.442   5
   4   2   1 116.155 38.2730   5
   4   2   1 93.0905 37.8753   1
   4   2   2 8889.09 118.983   1
   4   2   2 9445.82 127.544   5
  -4  -2  -3 5915.45 79.0457   6
   4   2   3 5762.50 99.9404   1
   4   2   3 6001.02 106.203   5
   4   2   4 42.7153 40.0459   1
  -4  -2  -4-41.0537 36.0527   6
   4   2   4 28.7954 42.9090   5
  -4  -2  -5 5397.14 89.4960   6
   4   2   5 5422.16 101.455   1
   4   2   5 5868.58 113.629   5
  -4  -2  -6 25604.5 189.344   6
   4   2   6 26122.5 228.436   5
   4   2   6 24601.3 206.573   1
  -4  -2  -7 6679.85 108.399   6
   4   2   7 6708.25 130.056   5
  -4  -2  -8 1832.23 69.6631   6
  -4  -2  -9 3773.87 96.4104   6
  -4  -2 -10 2019.00 75.3372   6
  -4  -2 -11 47.3944 45.6820   6
  -4  -2 -12 4283.39 110.887   6
   4   3 -15 1587.20 82.9920   2
   4   3 -15 1229.39 74.5334   4
   4   3 -14 234.155 48.6488   2
   4   3 -14 245.893 60.3575   4
   4   3 -13 1082.99 64.3497   2
   4   3 -13 1148.27 71.1215   4
   4   3 -12 1021.21 62.9980   2
   4   3 -12 1152.40 68.7970   4
   4   3 -11 343.214 42.3728   2
   4   3 -11 383.188 55.6769   4
   4   3 -10 1214.21 54.7058   2
   4   3 -10 1309.79 70.6092   4
   4   3  -9 1528.28 58.4943   2
   4   3  -9 1427.45 71.8718   4
   4   3  -9 1579.48 59.5911   1
   4   3  -8 137.221 42.3574   1
   4   3  -8 90.3429 36.0845   2
   4   3  -8 46.8465 48.8838   4
   4   3  -7 19387.0 169.457   1
   4   3  -7 19406.2 169.629   2
   4   3  -7 19094.0 185.599   4
   4   3  -6 8645.21 117.014   1
   4   3  -6 8737.55 128.032   4
   4   3  -5 18534.4 171.089   1
   4   3  -5 19537.7 158.493   2
   4   3  -5 18710.7 175.560   4
   4   3  -4 4447.88 97.0241   1
   4   3  -4 4660.74 79.4969   2
   4   3  -4 4881.70 93.7617   4
   4   3  -3 35739.2 195.140   2
   4   3  -3 36460.5 234.947   1
   4   3  -3 35376.0 222.665   4
   4   3  -2 34294.5 226.682   1
   4   3  -2 34496.9 214.713   4
   4   3  -1 2573.97 75.3129   1
   4   3  -1 2565.14 66.4149   4
   4   3   0 4766.65 92.5026   1
   4   3   0 4725.12 85.4681   5
   4   3   0 4449.16 77.0388   4
   4   3   1 763.493 51.0636   1
   4   3   1 724.463 47.5610   5
  -4  -3  -2 2752.24 58.8709   6
   4   3   2 3031.61 80.3610   5
   4   3   2 2570.11 72.3531   1
  -4  -3  -3 8735.39 103.803   6
   4   3   3 9224.59 129.567   5
   4   3   3 8838.24 125.512   1
  -4  -3  -4 4197.50 81.3810   6
   4   3   4 4549.24 99.7422   5
   4   3   4 4146.77 93.1538   1
  -4  -3  -5 3502.49 80.8394   6
   4   3   5 3314.93 94.0212   5
  -4  -3  -6 239.623 41.6602   6
   4   3   6 303.412 57.9936   5
  -4  -3  -7 5466.11 102.504   6
   4   3   7 6063.95 123.578   5
  -4  -3  -8 12266.1 152.666   6
   4   3   8 13576.8 182.239   5
  -4  -3  -9 850.517 60.5304   6
  -4  -3 -10-10.7875 48.1352   6
  -4  -3 -11 1302.78 73.3995   6
   4   4 -14 1473.36 76.7675   4
   4   4 -13 1686.03 83.2230   4
   4   4 -12 16.2898 53.5350   4
   4   4 -11 420.306 60.7027   4
   4   4 -10 164.357 47.2488   4
   4   4  -9 43.0755 35.3144   1
   4   4  -9 7.45822 44.8354   4
   4   4  -8 4497.69 91.3202   1
   4   4  -8 3989.90 96.2307   4
   4   4  -7 5010.06 93.2507   1
   4   4  -7 4871.37 103.786   4
   4   4  -6 146.376 41.8376   1
   4   4  -6 34.9540 40.9279   4
   4   4  -5 476.336 51.6463   1
   4   4  -5 544.211 48.1916   4
   4   4  -4 1370.44 66.2365   1
   4   4  -4 1330.27 58.9406   4
   4   4  -3 24013.9 197.153   1
   4   4  -3 24240.2 188.419   4
   4   4  -2 14860.2 158.912   1
   4   4  -2 14454.2 144.532   4
   4   4  -1 3964.94 92.4614   1
   4   4  -1 3933.34 79.2592   4
   4   4   0 679.399 52.8198   1
   4   4   0 658.782 43.4458   4
   4   4   0 496.849 34.3033   6
  -4  -4  -1 546.646 42.6510   6
   4   4   1 543.954 46.1855   5
   4   4   1 611.084 51.1654   1
   4   4   1 398.644 39.6604   6
  -4  -4  -2 1966.84 61.2619   6
   4   4   2 2077.84 70.7415   5
   4   4   2 1961.91 69.9673   1
  -4  -4  -3 248.914 45.2793   6
   4   4   3 329.480 50.9304   1
   4   4   3 176.927 47.1264   5
  -4  -4  -4 19374.9 168.409   6
   4   4   4 20705.0 190.848   5
  -4  -4  -5 1302.95 60.8122   6
   4   4   5 1525.34 69.6808   5
  -4  -4  -6 123.707 43.8133   6
   4   4   6 147.092 48.1674   5
  -4  -4  -7 1240.01 64.2607   6
  -4  -4  -8 2498.24 79.6582   6
  -4  -4  -9-19.9545 41.1803   6
  -4  -4 -10 35.5551 43.3509   6
   4   5 -14 910.199 74.2155   4
   4   5 -13 2413.34 97.2584   4
   4   5 -12 959.335 66.1806   4
   4   5 -11 2424.84 88.7615   4
   4   5 -10 5329.48 113.575   4
   4   5  -9 5991.13 116.797   4
   4   5  -8 8221.49 119.143   1
   4   5  -8 8135.96 132.373   4
   4   5  -7 4608.97 93.2894   1
   4   5  -7 4858.58 105.067   4
   4   5  -6 1708.11 67.1162   1
   4   5  -6 1787.64 71.2672   4
   4   5  -5 10360.4 134.818   1
   4   5  -5 10038.4 137.722   4
   4   5  -4 743.571 53.1648   1
   4   5  -4 594.457 54.9824   4
   4   5  -3 4638.44 97.7789   1
   4   5  -3 4350.83 90.5509   4
   4   5  -2 10862.9 142.572   1
   4   5  -2 10518.4 127.868   4
   4   5  -1 21374.1 195.070   1
   4   5  -1 21124.7 170.144   4
   4   5   0 25946.0 213.687   1
   4   5   0 20530.6 160.180   6
   4   5   1 9905.17 141.218   1
   4   5   1 11055.7 130.207   6
  -4  -5  -2 1629.79 65.8264   6
   4   5   2 1766.79 72.5780   1
  -4  -5  -3 6268.59 103.083   6
  -4  -5  -4 2197.16 69.8926   6
  -4  -5  -5 946.621 55.9543   6
  -4  -5  -6 705.333 53.9228   6
  -4  -5  -7 1011.31 63.7966   6
  -4  -5  -8 164.201 47.3574   6
  -4  -5  -9 1213.91 64.9512   6
   4   6 -12 137.468 56.5291   4
   4   6 -11 278.652 59.8227   4
   4   6 -10 501.561 56.9548   4
   4   6  -9 3387.50 98.4387   4
   4   6  -8 4179.60 105.469   4
   4   6  -7 2459.41 77.5587   1
   4   6  -7 2370.38 79.7944   4
   4   6  -6 849.586 56.9759   1
   4   6  -6 901.631 64.2201   4
   4   6  -5 1708.64 69.4887   1
   4   6  -5 1544.71 67.7894   4
   4   6  -4 101.678 40.7669   4
   4   6  -4 123.828 42.3028   1
   4   6  -3 979.449 57.9929   1
   4   6  -3 902.550 56.9065   4
   4   6  -2 48.1269 33.5276   6
   4   6  -2 71.6604 35.9731   4
   4   6  -2 67.0402 46.3430   1
   4   6  -1 3522.56 93.8128   1
   4   6  -1 3770.78 83.2921   6
   4   6   0 3711.76 98.1910   1
   4   6   0 3527.86 81.0689   6
   4   6   1 147.756 51.7975   1
   4   6   1 181.863 48.5468   6
   4   6   2 84.4824 46.5510   6
  -4  -6  -3 4330.36 97.3912   6
  -4  -6  -4 1440.12 67.7105   6
  -4  -6  -5 1387.73 69.2219   6
  -4  -6  -6 548.116 60.6656   6
  -4  -6  -7 71.3313 44.5012   6
  -4  -6  -8 60.8061 49.0495   6
   4   7 -11 975.713 76.3377   4
   4   7 -10 1138.09 76.6351   4
   4   7  -9 670.143 63.0130   4
   4   7  -8 995.905 66.8679   4
   4   7  -7 1950.34 80.9312   4
   4   7  -6-7.98970 48.9394   1
   4   7  -6 18.3112 48.1467   4
   4   7  -5 4460.42 98.8277   1
   4   7  -5 4225.60 101.391   4
   4   7  -4 5506.86 113.089   1
   4   7  -4 5295.76 109.000   4
   4   7  -3 5750.08 116.041   1
   4   7  -3 5411.71 107.813   4
   4   7  -3 5666.01 100.408   6
   4   7  -2 5948.73 119.327   1
   4   7  -2 5464.61 103.618   4
   4   7  -2 6214.30 108.832   6
   4   7  -1 3566.69 96.4376   1
   4   7  -1 3714.35 91.9849   6
   4   7   0 3739.59 103.851   1
   4   7   0 3536.91 85.2660   6
   4   7   1 7488.97 121.185   6
   4   7   2 7014.48 125.173   6
  -4  -7  -3 643.604 57.0649   6
  -4  -7  -4 893.742 60.9430   6
  -4  -7  -5 1487.77 74.6902   6
  -4  -7  -6-36.6332 53.1905   6
  -4  -7  -7 35.9100 39.5511   6
   4   8 -10 556.599 71.7878   4
   4   8  -9 178.008 54.5301   4
   4   8  -8 259.065 54.5575   4
   4   8  -7 1406.42 75.6123   4
   4   8  -6 679.239 59.6818   4
   4   8  -5 4931.67 109.627   1
   4   8  -5 5081.56 113.571   4
   4   8  -4 3305.19 94.4169   1
   4   8  -4 3252.52 90.9890   4
   4   8  -4 3619.01 91.1614   6
   4   8  -3 2334.48 86.4548   1
   4   8  -3 2489.73 83.1187   4
   4   8  -3 2291.77 77.3303   6
   4   8  -2 1196.54 68.3666   1
   4   8  -2 1170.72 69.3696   6
   4   8  -1 160.166 51.3086   1
   4   8  -1 121.358 48.7753   6
   4   8   0 2749.70 99.6849   1
   4   8   0 2604.87 79.7950   6
   4   8   1 2607.99 82.8685   6
   4   8   2 283.708 55.5712   6
  -4  -8  -3 25.0764 52.1409   6
  -4  -8  -4 139.493 49.4747   6
  -4  -8  -5 408.511 62.5337   6
   4   9  -8 528.581 64.3005   4
   4   9  -7 666.248 58.5010   4
   4   9  -6 501.895 63.6439   4
   4   9  -5 85.2755 42.3052   4
   4   9  -4 185.248 46.3086   6
   4   9  -4 170.092 42.8689   4
   4   9  -3 115.760 44.4373   6
   4   9  -3 238.774 58.6156   1
   4   9  -2 602.682 64.7696   1
   4   9  -2 614.411 62.3126   6
   4   9  -1 350.309 57.2255   6
   4   9  -1 570.210 71.1421   1
   4   9   0 654.737 67.4812   1
   4   9   0 635.204 66.0941   6
   4   9   1 620.719 64.3743   6
   4   9   2 77.9346 51.0662   6
  -4  -9  -3 299.783 59.9327   6
   4  10  -5 427.786 52.8065   6
   4  10  -5 678.220 66.0223   4
   4  10  -4 501.246 53.1111   6
   4  10  -3 383.001 67.9053   6
   4  10  -2 1689.48 85.3753   1
   4  10  -2 1651.46 81.8527   6
   4  10  -1 191.308 69.9989   1
   4  10  -1 136.648 51.8395   6
   5  -9  -3 59.8773 50.5822   0
   5  -9  -2 23.5655 44.5292   0
   5  -9  -1-37.5606 47.2074   0
   5  -9   0 294.949 70.5833   0
   5  -9   1 308.603 63.1553   0
   5  -9   2 40.5863 50.4855   0
   5  -9   3 2030.95 95.8316   0
   5  -8  -6 112.624 52.0139   2
   5  -8  -5 493.948 69.7017   2
   5  -8  -4 323.103 67.7959   2
   5  -8  -3 523.987 78.6551   2
   5  -8  -3 442.723 61.1745   0
   5  -8  -2 165.708 60.7047   2
   5  -8  -2 136.322 57.7999   0
   5  -8  -1 693.249 68.1885   2
   5  -8  -1 576.908 69.3551   0
   5  -8   0-27.6821 52.4889   0
   5  -8   1 304.649 65.6134   0
   5  -8   2 1297.51 82.6461   0
   5  -8   3 79.7281 61.6456   0
   5  -8   4 293.477 74.9503   0
   5  -8   5 459.412 69.5253   0
   5  -8   6 1884.73 98.4785   0
   5  -7  -8 519.623 75.9498   2
   5  -7  -7 2604.05 110.532   2
   5  -7  -6 70.5560 55.9326   2
   5  -7  -5-53.5531 58.5806   2
   5  -7  -4 5021.22 134.888   2
   5  -7  -3 34.5494 63.9948   2
   5  -7  -3 41.1185 50.1591   0
   5  -7  -2 333.162 74.5482   2
   5  -7  -2 351.811 57.3229   0
   5  -7  -1 464.755 65.0369   0
   5  -7  -1 433.460 73.4376   2
   5  -7   0 76.0793 58.0924   2
   5  -7   0 55.4054 60.1667   0
   5  -7   1 694.077 64.1286   0
   5  -7   2 92.2597 59.6340   0
   5  -7   3 3553.73 110.871   0
   5  -7   4 67.4782 56.4208   0
   5  -7   5 1109.03 88.9779   0
   5  -7   6 6175.58 143.130   0
   5  -7   7-5.30145 65.2335   0
   5  -7   8 402.851 76.3784   0
   5  -6  -9 1828.88 94.7340   2
   5  -6  -8-10.3827 54.8907   2
   5  -6  -7 1287.59 89.7380   2
   5  -6  -6 912.980 81.4598   2
   5  -6  -5 27.0671 65.7208   2
   5  -6  -4 1012.68 83.8547   2
   5  -6  -3 2441.01 103.932   2
   5  -6  -3 2422.12 92.6209   0
   5  -6  -2 5432.66 133.610   2
   5  -6  -2 5514.64 123.285   0
   5  -6  -1 5040.42 131.900   2
   5  -6  -1 4374.92 114.488   0
   5  -6   0 53.6756 50.7533   2
   5  -6   0 39.1885 56.7107   0
   5  -6   1 1216.35 74.0531   0
   5  -6   2-12.4443 56.7316   0
   5  -6   3 301.800 51.5725   5
   5  -6   3 262.334 65.4752   0
   5  -6   4 6339.64 129.774   5
   5  -6   4 5894.66 129.627   0
   5  -6   5 6437.87 136.783   0
   5  -6   5 6367.08 128.682   5
   5  -6   6 12.4661 54.5740   0
   5  -6   6-31.8345 59.5521   5
   5  -6   7 310.054 64.3180   0
   5  -6   7 439.959 71.3709   5
   5  -6   8 3265.66 109.943   0
   5  -6   8 3611.51 110.961   5
   5  -6   9 1144.42 81.6626   0
   5  -6   9 1324.63 86.6058   5
   5  -6  10-2.10467 53.0142   5
   5  -5 -10-13.6518 59.1402   2
   5  -5  -9 2.46689 58.7740   2
   5  -5  -8 764.941 79.5875   2
   5  -5  -7 871.766 69.1809   2
   5  -5  -6 2322.24 98.2390   2
   5  -5  -5 1035.09 79.0839   2
   5  -5  -4 1617.78 93.7361   2
   5  -5  -3 380.193 72.6690   2
   5  -5  -3 498.886 68.9202   0
   5  -5  -2 7913.35 149.066   2
   5  -5  -2 7847.85 137.108   0
   5  -5  -1 2095.02 91.3056   2
   5  -5  -1 2069.47 89.6058   0
   5  -5   0 9309.05 152.042   2
   5  -5   0 9722.88 153.582   0
   5  -5   1 7.85651 55.3644   0
   5  -5   1 47.0770 42.0435   5
   5  -5   2 95.2453 57.6569   0
   5  -5   2 169.491 44.7253   5
   5  -5   3-67.3840 53.8521   5
   5  -5   3 31.1320 50.2599   0
   5  -5   4 1013.32 71.3344   5
   5  -5   4 1078.20 72.9604   0
   5  -5   5 98.8266 61.6871   0
   5  -5   5 64.6457 58.0873   5
   5  -5   6 592.793 64.1895   0
   5  -5   6 649.757 71.8266   5
   5  -5   7 146.221 54.3308   0
   5  -5   7 154.322 63.6329   5
   5  -5   8 4744.32 125.256   0
   5  -5   8 5120.53 129.308   5
   5  -5   9 919.159 82.3987   0
   5  -5   9 1049.46 77.0999   5
   5  -5  10 425.912 73.5875   0
   5  -5  10 387.353 78.4870   5
   5  -4 -11 1904.16 94.7976   2
   5  -4 -10-57.1980 53.1136   2
   5  -4  -9 3246.97 105.132   2
   5  -4  -8 221.973 57.5541   2
   5  -4  -7 762.353 66.5861   2
   5  -4  -6 7893.06 149.019   2
   5  -4  -5 904.244 83.2130   2
   5  -4  -4 9719.64 163.001   2
   5  -4  -3 12204.0 178.084   2
   5  -4  -2 322.051 59.4440   0
   5  -4  -2 244.233 69.4420   2
   5  -4  -1 9076.06 153.359   2
   5  -4  -1 9695.94 148.777   0
   5  -4   0 9784.42 150.990   2
   5  -4   0 10230.0 150.786   0
   5  -4   0 9597.59 136.196   5
   5  -4   1 9730.71 149.603   0
   5  -4   1 8857.50 133.465   5
   5  -4   2-31.0831 56.6543   0
   5  -4   2 6.11887 46.7612   5
   5  -4   3 400.176 56.1096   0
   5  -4   3 501.013 59.9159   5
   5  -4   4 651.970 63.3716   5
   5  -4   4 635.677 59.0939   0
   5  -4   5 29.2029 46.4733   5
   5  -4   5-4.38855 58.8727   0
   5  -4   6 8531.21 144.707   0
   5  -4   6 8758.65 153.791   5
   5  -4   7 10744.0 162.128   0
   5  -4   7 10953.1 174.813   5
   5  -4   8 644.606 62.9284   0
   5  -4   8 721.947 73.0446   5
   5  -4   9 1934.22 87.0414   0
   5  -4   9 2158.44 99.3555   5
   5  -4  10 5610.24 127.025   0
   5  -4  10 6936.22 160.509   5
   5  -3 -11 1206.21 80.4596   2
   5  -3 -10 31.8820 51.0499   2
   5  -3  -9 513.733 63.0273   2
   5  -3  -8 4773.68 118.269   2
   5  -3  -7 68.1724 50.8651   2
   5  -3  -6 4373.66 111.511   2
   5  -3  -5 1279.05 81.3971   2
   5  -3  -4 42.2155 58.8582   2
   5  -3  -3 14590.3 184.687   2
   5  -3  -2 2655.71 91.8507   2
   5  -3  -2 2779.46 90.0490   0
   5  -3  -1 318.779 55.6346   0
   5  -3  -1 324.309 61.6461   2
   5  -3   0 841.141 66.1196   2
   5  -3   0 807.140 63.7114   0
   5  -3   0 792.939 62.8754   5
   5  -3   0 809.816 57.4299   1
   5  -3   1 481.331 60.3180   0
   5  -3   1 614.757 62.8435   5
   5  -3   1 523.762 51.5569   1
   5  -3   2 19384.6 192.082   0
   5  -3   2 20127.4 208.073   5
   5  -3   2 19657.9 173.207   1
   5  -3   3 4244.20 107.233   5
   5  -3   3 4416.51 103.394   0
   5  -3   4 1842.05 78.9097   5
   5  -3   4 1813.29 76.6090   0
   5  -3   5 557.047 58.1660   5
   5  -3   5 499.128 56.2715   0
   5  -3   6 63.8473 51.4698   0
   5  -3   6 101.674 54.5730   5
   5  -3   7-29.4012 49.3280   0
   5  -3   7 36.9458 55.0467   5
   5  -3   8-23.5679 43.5000   0
   5  -3   8 103.587 57.3302   5
   5  -3   9 982.022 77.6108   5
   5  -3  10 306.738 75.2944   5
   5  -2 -12 222.639 54.4459   2
   5  -2 -11 2520.40 99.8784   2
   5  -2 -10 324.936 63.6930   2
   5  -2  -9 4927.39 121.058   2
   5  -2  -8 670.541 67.3264   2
   5  -2  -7 1097.31 71.7838   2
   5  -2  -6 255.860 51.8804   2
   5  -2  -5 1014.93 70.6179   2
   5  -2  -4 796.044 67.6617   2
   5  -2  -3 30.7467 60.5118   2
   5  -2  -3 23.6135 49.9681   1
   5  -2  -2 10621.2 147.977   2
   5  -2  -2 11237.8 139.564   1
   5  -2  -1 22046.6 211.601   2
   5  -2  -1 22881.2 204.306   0
   5  -2  -1 21973.8 187.893   1
   5  -2   0 1077.94 60.7432   1
   5  -2   0 816.920 63.3234   2
   5  -2   0 970.742 66.1207   0
   5  -2   0 841.005 65.3033   5
   5  -2   1 9016.55 126.894   1
   5  -2   1 8873.95 131.665   0
   5  -2   1 8820.09 140.056   5
   5  -2   2 9639.02 128.165   1
   5  -2   2 9328.05 134.409   0
   5  -2   2 9866.75 150.535   5
   5  -2   3 1899.33 68.6412   1
   5  -2   3 1958.56 84.3326   5
   5  -2   3 2113.70 73.7573   0
   5  -2   4 2589.30 90.5342   5
   5  -2   4 2652.75 79.5970   0
   5  -2   5 1215.70 74.5817   5
   5  -2   5 1185.71 59.6963   0
   5  -2   6 3588.75 108.397   5
   5  -2   6 3460.12 91.9639   0
   5  -2   7 1880.51 91.6334   5
   5  -2   8 574.888 77.8438   5
   5  -2   9 1863.66 97.8082   5
   5  -2  10 264.060 72.4430   5
   5  -1 -12 41.2630 58.6540   2
   5  -1 -11 3732.24 106.986   2
   5  -1 -10 401.121 59.0523   2
   5  -1  -9 1940.78 82.9879   2
   5  -1  -8 12946.2 179.236   2
   5  -1  -7 2865.11 93.3679   2
   5  -1  -6 11461.0 160.753   2
   5  -1  -5 21291.5 212.240   2
   5  -1  -5 20836.2 190.519   1
   5  -1  -4 5987.06 122.010   2
   5  -1  -4 5860.55 108.343   1
   5  -1  -3 13694.3 169.725   2
   5  -1  -3 12988.0 151.161   1
   5  -1  -2 278.817 55.1860   2
   5  -1  -2 346.126 55.7123   1
   5  -1  -1 5190.07 101.748   1
   5  -1  -1 5096.96 105.084   2
   5  -1   0 5337.53 102.283   1
   5  -1   0 5185.53 103.421   2
   5  -1   0 5404.75 107.977   5
   5  -1   0 5822.49 105.483   0
   5  -1   1 4905.08 96.8677   1
   5  -1   1 5355.01 102.091   0
   5  -1   1 5157.92 110.318   5
   5  -1   2 1383.30 61.5086   1
   5  -1   2 1406.07 64.3312   0
   5  -1   2 1530.89 79.2923   5
   5  -1   3 1089.58 56.4167   0
   5  -1   3 1158.71 63.3590   1
   5  -1   3 1216.84 73.7171   5
   5  -1   4 10340.8 135.252   1
   5  -1   4 10360.9 156.264   5
   5  -1   4 10383.2 130.684   0
   5  -1   5 6542.48 132.652   5
   5  -1   6 692.960 71.6355   5
   5  -1   7 13802.2 192.809   5
   5  -1   8 1109.67 83.4721   5
   5  -1   9-28.3311 60.3766   5
   5  -1  10 4.02709 71.4908   5
   5   0 -13 13.5631 56.0129   2
   5   0 -12 64.3823 56.4247   2
   5   0 -11 295.336 50.6072   2
   5   0 -10 349.577 52.6494   2
   5   0  -9 2348.91 87.8388   2
   5   0  -8 4255.33 107.264   2
   5   0  -7 792.467 61.8347   2
   5   0  -6 1203.83 66.8096   2
   5   0  -6 1159.01 65.3958   1
   5   0  -5 3478.79 93.9491   2
   5   0  -5 2988.26 85.5692   1
   5   0  -4 16324.3 170.420   1
   5   0  -4 16316.1 177.126   2
   5   0  -3 989.127 65.6076   1
   5   0  -3 963.948 60.6801   2
   5   0  -2 2474.63 80.1749   1
   5   0  -2 2475.92 76.4808   2
   5   0  -1 6442.37 114.310   1
   5   0  -1 6432.99 110.916   2
   5   0   0 774.907 50.6415   2
   5   0   0 871.019 60.0509   1
   5   0   0 784.004 57.1848   5
   5   0   1 12574.7 151.275   1
   5   0   1 12477.9 160.747   5
   5   0   1 13034.4 141.366   0
   5   0   2 1748.46 69.6086   1
   5   0   2 1886.46 62.9835   0
   5   0   2 1941.04 82.5348   5
   5   0   3 727.806 56.9626   1
   5   0   3 727.783 67.5389   5
   5   0   4 119.073 50.1523   5
   5   0   4 113.342 43.3317   1
   5   0   5 145.030 59.2203   5
   5   0   5 109.410 44.3560   1
   5   0   6 193.179 59.6037   5
   5   0   7 186.874 62.3653   5
   5   0   8 4488.13 124.569   5
   5   0   9 50.1400 71.3749   5
   5   0  10 218.359 62.3512   5
   5   1 -13 2803.88 94.7020   2
   5   1 -12 205.223 47.0556   2
   5   1 -11 2388.06 86.4467   2
   5   1 -10 372.218 55.4260   2
   5   1  -9 2198.62 80.8373   2
   5   1  -8 6949.19 126.387   2
   5   1  -8 7099.41 121.236   1
   5   1  -7 7997.16 132.326   2
   5   1  -7 7669.40 122.449   1
   5   1  -6 1474.72 69.3468   2
   5   1  -6 1337.32 70.7006   1
   5   1  -5 10500.0 145.669   1
   5   1  -5 10982.5 149.824   2
   5   1  -4 9052.21 135.252   1
   5   1  -4 9271.48 134.018   2
   5   1  -3 21235.8 191.918   1
   5   1  -3 20745.4 189.710   2
   5   1  -2 2571.05 81.4986   1
   5   1  -2 2467.03 75.0906   2
   5   1  -1 18883.8 176.823   2
   5   1  -1 18822.1 186.098   1
   5   1   0 7644.75 125.070   1
   5   1   0 7497.38 123.482   5
   5   1   1 1445.17 67.5730   1
   5   1   1 1351.29 68.8013   5
   5   1   2 10286.8 139.828   1
   5   1   2 10913.2 159.060   5
   5   1   3 9224.20 135.013   1
   5   1   3 9867.89 153.678   5
   5   1   4 160.803 55.8131   5
   5   1   4 174.883 53.0767   1
   5   1   5 3327.76 91.9206   1
   5   1   5 3313.44 104.201   5
   5   1   6 1928.38 79.2186   1
   5   1   6 2100.29 92.5506   5
   5   1   7 1282.01 83.3048   5
   5   1   8 316.854 63.2346   5
   5   1   9 3663.73 124.184   5
   5   1  10 4887.41 136.271   5
   5   2 -13 777.730 62.1028   2
   5   2 -12 245.944 50.0598   2
   5   2 -11 43.8609 46.8150   2
   5   2 -10 884.647 61.2179   2
   5   2  -9 532.290 53.4269   2
   5   2  -9 521.334 50.2127   1
   5   2  -8 43.4943 48.9727   1
   5   2  -8 28.8571 45.3086   2
   5   2  -7-59.2702 55.7019   1
   5   2  -7 27.4607 38.8049   2
   5   2  -6-45.4170 57.0517   1
   5   2  -6 16.5534 42.2450   2
   5   2  -5 27178.1 224.564   1
   5   2  -5 29600.8 230.815   2
   5   2  -4 7982.74 130.575   1
   5   2  -4 8384.39 121.652   2
   5   2  -3 2918.62 91.3050   1
   5   2  -3 2713.15 72.9790   2
   5   2  -2 989.158 55.0017   2
   5   2  -2 746.070 64.0700   1
   5   2  -1 420.246 39.6080   2
   5   2  -1 327.037 56.5436   1
   5   2   0-17.9622 40.2987   5
   5   2   0-1.44743 42.5083   1
   5   2   1 729.468 53.9373   1
   5   2   1 706.549 58.3525   5
   5   2   2 2.31821 45.5874   5
   5   2   3 1070.24 62.9589   1
   5   2   3 1177.60 72.3194   5
   5   2   4 40.2729 59.3301   5
   5   2   4 40.5185 51.5159   1
   5   2   5 9265.75 144.015   1
   5   2   5 10096.3 158.935   5
   5   2   6 1144.15 69.5336   1
   5   2   6 1328.98 82.9195   5
   5   2   7 94.2328 45.8838   1
   5   2   7 80.9239 62.4033   5
   5   2   8 1500.35 89.1560   5
   5   2   9 429.348 63.5611   5
   5   2  10-21.1540 74.1571   5
   5   3 -12 347.877 64.3472   4
   5   3 -11 2127.72 90.5019   4
   5   3 -10 1.85447 47.4804   4
   5   3 -10 137.687 39.7106   1
   5   3  -9 52.3518 43.9826   1
   5   3  -9 25.6432 53.6198   4
   5   3  -8 2749.90 89.7211   4
   5   3  -8 2807.53 82.7324   1
   5   3  -7 5503.99 109.067   1
   5   3  -7 5480.03 114.621   4
   5   3  -6 21648.9 205.382   1
   5   3  -6 19743.8 198.647   4
   5   3  -5 11633.3 156.973   1
   5   3  -5 11383.8 150.860   4
   5   3  -4 781.005 73.0389   1
   5   3  -4 847.997 60.9892   4
   5   3  -3 2995.02 94.2794   1
   5   3  -3 3014.39 85.2836   4
   5   3  -2 530.330 59.4620   1
   5   3  -1 2710.74 83.4451   1
   5   3   0 2720.03 83.6478   1
   5   3   1 2306.69 79.4118   1
   5   3   1 2479.45 81.2226   5
   5   3   2 2518.38 84.0638   1
   5   3   2 2742.99 85.4108   5
   5   3   3 1022.27 63.2490   1
   5   3   3 1126.56 69.3880   5
   5   3   4-0.41786 61.2036   5
   5   3   4 29.9281 47.7725   1
   5   3   5 6684.44 131.626   1
   5   3   5 6965.92 138.120   5
   5   3   6 1879.75 80.2578   1
   5   3   6 1989.78 89.9369   5
   5   3   7 159.172 53.9548   1
   5   3   7 84.1738 59.1001   5
   5   3   8 55.0235 48.9043   1
   5   3   8-31.5009 67.0770   5
   5   3   9 681.591 71.3377   5
   5   3  10 63.9503 61.4948   5
   5   4 -12 1430.14 80.1600   4
   5   4 -11 1412.52 81.2688   4
   5   4 -10 570.475 63.1613   4
   5   4 -10 553.924 53.3091   1
   5   4  -9 6.78809 42.2616   1
   5   4  -9-0.28464 48.6892   4
   5   4  -8 2612.84 80.2695   1
   5   4  -8 2540.33 91.5516   4
   5   4  -7 1998.38 75.0871   1
   5   4  -7 1994.04 82.2639   4
   5   4  -6 2934.29 91.2836   1
   5   4  -6 2931.82 91.3618   4
   5   4  -5 4822.85 112.268   1
   5   4  -5 4796.75 106.301   4
   5   4  -4 6313.44 126.855   1
   5   4  -4 6560.50 119.874   4
   5   4  -3 19738.8 201.311   1
   5   4  -3 19552.2 190.084   4
   5   4  -2 3751.71 98.3103   1
   5   4  -2 3640.79 86.5049   4
   5   4  -1 382.903 51.3825   1
   5   4   0 1887.94 74.7274   1
   5   4   1 137.428 41.7247   5
   5   4   1 121.788 52.3002   1
   5   4   2-22.5351 46.0096   5
   5   4   2-5.85210 44.4183   1
   5   4   3 150.218 45.8954   1
   5   4   3 220.836 54.3657   5
   5   4   4 753.815 60.9403   1
   5   4   4 694.328 63.4412   5
   5   4   5 1334.75 79.6647   1
   5   4   6 2071.70 91.6427   1
   5   4   7 4402.07 122.351   1
   5   4   8 1443.82 86.8295   1
   5   5 -11-24.2189 56.8909   4
   5   5 -10 549.157 67.4379   4
   5   5  -9 133.367 46.1229   1
   5   5  -9 134.324 60.2830   4
   5   5  -8 17.9872 44.3087   1
   5   5  -8 28.3251 45.6465   4
   5   5  -7 260.034 47.4048   1
   5   5  -7 272.935 56.0052   4
   5   5  -6 112.993 45.4692   1
   5   5  -6 60.4438 49.4514   4
   5   5  -5 450.278 53.6859   4
   5   5  -5 343.830 53.3304   1
   5   5  -4 25.9258 49.4654   4
   5   5  -4-13.3207 48.6966   1
   5   5  -3 2620.54 91.0053   1
   5   5  -3 2430.69 80.4986   4
   5   5  -2 741.039 63.5443   1
   5   5  -2 615.714 56.5225   4
   5   5  -1 66.0240 48.5431   1
   5   5   0 34.5215 51.8578   1
   5   5   1 35.7002 48.1944   1
   5   5   2 16.0556 53.2110   1
   5   5   3 45.8705 54.5983   1
   5   5   4 138.991 48.3926   1
   5   5   5 156.237 58.6638   1
   5   5   6 1808.53 91.4049   1
   5   5   7-26.1294 67.3610   1
   5   6 -10 4930.14 126.512   4
   5   6  -9 206.075 61.6859   4
   5   6  -8 675.633 58.5612   1
   5   6  -8 517.318 57.0427   4
   5   6  -7 19.8803 43.8644   1
   5   6  -7-8.08121 52.7762   4
   5   6  -6 84.0840 43.3428   1
   5   6  -6 48.1558 49.8501   4
   5   6  -5 1472.46 70.7825   1
   5   6  -5 1340.09 72.5476   4
   5   6  -4 104.056 43.2218   4
   5   6  -4 163.288 56.7792   1
   5   6  -3 4874.78 111.400   1
   5   6  -3 4880.79 106.912   4
   5   6  -2 4126.20 110.368   1
   5   6  -1 4448.99 112.689   1
   5   6   0 3749.46 106.623   1
   5   6   1 540.798 62.1068   1
   5   6   2 4677.47 121.509   1
   5   6   3 4005.78 114.227   1
   5   6   4 647.263 75.2904   1
   5   6   5-44.8575 59.4604   1
   5   7  -9 104.196 48.3409   4
   5   7  -8 187.764 59.3774   4
   5   7  -7 36.2980 43.0767   4
   5   7  -6 72.6049 51.8580   1
   5   7  -6 135.412 47.3366   4
   5   7  -5 204.459 47.0766   4
   5   7  -5 201.793 54.3078   1
   5   7  -4 88.9830 46.8243   4
   5   7  -4 71.5006 52.9804   1
   5   7  -3 1606.26 77.7430   1
   5   7  -2 3406.33 102.677   1
   5   7  -1 2921.33 99.0777   1
   5   7   0 171.987 66.7881   1
   5   7   1 235.206 61.4412   1
   5   7   2 451.299 76.6714   1
   5   7   3 470.567 71.6897   1
   5   8  -7-15.4483 42.2480   4
   5   8  -6 153.659 49.6639   4
   5   8  -5 1097.19 67.4601   1
   5   8  -5 955.299 63.0437   4
   5   8  -4 550.399 67.4657   1
   5   8  -3 875.450 75.8903   1
   5   8  -2 524.413 72.0042   1
   5   8  -1 66.0809 52.0232   1
   5   8   0 727.177 75.7366   1
   5   9  -4 328.914 61.4657   1
   6  -7  -4 521.027 78.8602   2
   6  -7  -3 99.2505 60.5034   2
   6  -7  -2-33.7191 70.0639   2
   6  -7  -2 54.9475 59.2483   0
   6  -7  -1 24.4874 68.6709   0
   6  -7  -1 107.616 58.8184   2
   6  -7   0 389.064 78.7606   0
   6  -7   1 1731.80 103.654   0
   6  -7   2 1058.01 92.0024   0
   6  -6  -6 96.4544 66.0832   2
   6  -6  -5 1933.80 103.329   2
   6  -6  -4 1751.75 98.4504   2
   6  -6  -3 116.046 68.8524   2
   6  -6  -2 69.5318 67.9913   0
   6  -6  -2 116.059 78.6121   2
   6  -6  -1 1583.08 95.0442   2
   6  -6  -1 1305.67 78.9127   0
   6  -6   0 678.167 77.7256   0
   6  -6   1 958.556 83.7471   0
   6  -6   2 1018.80 79.3436   0
   6  -6   3 868.989 76.1920   0
   6  -6   4 137.292 67.8626   0
   6  -6   4 83.7500 66.7334   5
   6  -6   5 2332.17 96.2453   5
   6  -6   5 2577.25 112.317   0
   6  -6   6 812.068 74.6952   5
   6  -6   7 582.570 73.2502   5
   6  -5  -7 993.949 88.9627   2
   6  -5  -6 903.248 79.9727   2
   6  -5  -5 495.238 75.3081   2
   6  -5  -4 7054.63 160.046   2
   6  -5  -3 8372.32 173.274   2
   6  -5  -2 3279.42 123.399   2
   6  -5  -2 3316.38 116.549   0
   6  -5  -1 6559.71 145.820   2
   6  -5  -1 6621.95 138.256   0
   6  -5   0 635.837 77.3346   0
   6  -5   1 357.525 71.9453   0
   6  -5   1 329.165 61.0955   5
   6  -5   2 72.7474 57.2021   5
   6  -5   2 17.3485 63.7426   0
   6  -5   3 975.319 75.9331   0
   6  -5   3 1044.17 75.6899   5
   6  -5   4 2455.83 99.4498   5
   6  -5   4 2706.49 103.037   0
   6  -5   5 270.503 59.0114   0
   6  -5   5 396.290 63.6777   5
   6  -5   6 32.5170 61.5930   5
   6  -5   6 87.2185 57.1476   0
   6  -5   7 1837.03 104.459   5
   6  -5   7 2002.12 92.6853   0
   6  -4  -8 173.951 67.0189   2
   6  -4  -7 898.772 86.8974   2
   6  -4  -6-72.5035 69.5116   2
   6  -4  -5 421.777 84.3196   2
   6  -4  -4-10.8948 59.6087   2
   6  -4  -3 532.213 81.4923   2
   6  -4  -2-9.19081 72.8324   2
   6  -4  -1 5496.78 137.791   2
   6  -4  -1 5965.23 131.248   0
   6  -4   0-1.01129 62.5919   2
   6  -4   0 75.1464 55.2867   0
   6  -4   1 1264.84 74.9564   0
   6  -4   1 1128.16 70.1313   5
   6  -4   2 12.9793 52.5392   0
   6  -4   2 1.77743 49.0408   5
   6  -4   3 296.491 60.3061   0
   6  -4   3 322.149 64.7183   5
   6  -4   4 153.119 61.2150   0
   6  -4   4 68.7986 63.8338   5
   6  -4   5-17.3768 52.8168   0
   6  -4   5-93.9767 67.3957   5
   6  -4   6 291.817 55.0398   0
   6  -4   6 426.992 71.6270   5
   6  -4   7 770.614 85.6601   5
   6  -4   7 953.945 71.4568   0
   6  -3  -9 2669.24 110.866   2
   6  -3  -8 4.94884 61.6266   2
   6  -3  -7 1207.77 89.1907   2
   6  -3  -6 4339.67 128.936   2
   6  -3  -5 2789.91 114.612   2
   6  -3  -4 6485.38 145.629   2
   6  -3  -3 10383.5 175.278   2
   6  -3  -2 45.6314 68.7195   2
   6  -3  -1 7371.00 146.842   2
   6  -3  -1 7599.73 130.076   1
   6  -3   0 1914.58 80.3723   0
   6  -3   0 2094.15 78.0315   1
   6  -3   1 2307.90 84.5967   0
   6  -3   1 2023.19 86.8373   5
   6  -3   1 2197.84 78.6636   1
   6  -3   2 556.103 58.3349   0
   6  -3   2 431.892 65.0252   5
   6  -3   3 2282.83 85.7288   0
   6  -3   3 2358.43 92.9693   5
   6  -3   4 289.829 59.6946   0
   6  -3   4 331.613 69.1496   5
   6  -3   5 33.1128 44.8330   0
   6  -3   5-25.0205 66.4713   5
   6  -3   6 1348.42 81.5821   5
   6  -3   6 1425.77 79.0669   0
   6  -3   7 1158.63 89.0461   5
   6  -2 -10 314.675 63.5321   2
   6  -2  -9 413.552 69.5500   2
   6  -2  -8 1315.46 86.9614   2
   6  -2  -6 5102.94 132.788   2
   6  -2  -5 252.463 65.4200   2
   6  -2  -4 1444.85 90.3022   2
   6  -2  -3 5957.56 134.505   2
   6  -2  -3 5962.15 123.920   1
   6  -2  -2 1217.30 82.2721   2
   6  -2  -2 1081.76 71.1000   1
   6  -2  -1 1560.31 81.4036   2
   6  -2  -1 1489.63 77.0904   1
   6  -2   0 10.1258 53.4381   2
   6  -2   0 179.649 54.4716   0
   6  -2   0 72.6805 48.6475   1
   6  -2   1 35.4233 50.4349   0
   6  -2   1 54.5944 48.7187   5
   6  -2   1 32.5250 45.0436   1
   6  -2   2 351.098 57.8236   0
   6  -2   2 383.383 56.8379   5
   6  -2   2 289.375 51.0734   1
   6  -2   3 834.636 65.4951   0
   6  -2   3 801.697 76.9233   5
   6  -2   4 133.902 61.7256   5
   6  -2   4 110.583 46.1915   0
   6  -2   5 1754.50 93.3146   5
   6  -2   6 567.694 79.9434   5
   6  -2   7 55.3816 60.2515   5
   6  -1 -10 835.840 77.4950   2
   6  -1  -9 501.700 71.0765   2
   6  -1  -8 89.9126 51.2347   2
   6  -1  -7 573.130 63.5877   2
   6  -1  -6 242.802 56.6377   2
   6  -1  -5 135.453 59.3573   2
   6  -1  -5 209.397 50.3789   1
   6  -1  -4 60.3014 49.1694   1
   6  -1  -4 67.5018 61.8945   2
   6  -1  -3 3420.25 103.227   2
   6  -1  -3 3277.33 93.5958   1
   6  -1  -2 9383.14 146.171   1
   6  -1  -2 10195.1 161.355   2
   6  -1  -1 8905.75 146.429   1
   6  -1  -1 8398.85 139.475   2
   6  -1   0 90.9253 55.6604   5
   6  -1   0 73.8181 52.1823   1
   6  -1   1 2762.21 89.5748   1
   6  -1   1 2762.58 97.7866   5
   6  -1   1 2965.44 86.2516   0
   6  -1   2 493.736 49.8435   1
   6  -1   2 575.721 69.6093   5
   6  -1   2 520.492 51.3025   0
   6  -1   3 445.896 50.6541   1
   6  -1   3 366.504 68.8280   5
   6  -1   4 1917.13 92.7910   5
   6  -1   5 1799.56 94.0579   5
   6  -1   6 74.0096 67.9328   5
   6  -1   7-18.1512 63.3516   5
   6   0 -11 5888.29 143.465   2
   6   0 -10 951.969 73.0128   2
   6   0  -9 2275.56 92.1316   2
   6   0  -8 2294.93 92.1841   2
   6   0  -7 23.2759 52.9499   2
   6   0  -6 1440.75 79.1389   2
   6   0  -6 1439.59 69.6023   1
   6   0  -5 160.468 51.5032   1
   6   0  -5 50.3265 50.1434   2
   6   0  -4-0.85734 49.0200   2
   6   0  -4 13.3275 51.7752   1
   6   0  -3 7031.04 133.262   1
   6   0  -3 6719.40 130.533   2
   6   0  -2 2454.55 90.9133   1
   6   0  -2 2491.17 87.4259   2
   6   0  -1 6462.59 127.402   1
   6   0  -1 5992.35 115.574   2
   6   0   0 6131.92 121.451   1
   6   0   0 6279.93 128.526   5
   6   0   1 3777.75 102.954   1
   6   0   1 3689.16 104.748   5
   6   0   2 645.769 61.7127   1
   6   0   2 628.566 64.0433   5
   6   0   3-71.0405 63.8062   5
   6   0   3 19.0393 46.1113   1
   6   0   4 925.477 64.9838   1
   6   0   4 898.855 82.9610   5
   6   0   5-12.1775 70.3607   5
   6   0   6 394.385 69.0693   5
   6   0   7 5359.79 145.908   5
   6   1 -11 1120.30 79.9186   2
   6   1 -10 247.580 58.6719   2
   6   1  -9 363.214 59.0700   2
   6   1  -8 2142.22 84.6537   2
   6   1  -8 2021.14 82.2675   1
   6   1  -7 2139.39 85.6764   2
   6   1  -7 1979.92 84.8279   1
   6   1  -6 22.6467 51.1034   1
   6   1  -6 25.1375 41.6463   2
   6   1  -5 87.4341 45.4670   2
   6   1  -5 100.397 49.0546   1
   6   1  -4 3036.39 95.4135   1
   6   1  -4 2855.38 88.1621   2
   6   1  -3 6.37647 39.7233   2
   6   1  -3 24.1337 56.0587   1
   6   1  -2 199.880 42.5196   2
   6   1  -2 207.834 59.3647   1
   6   1  -1 2195.39 68.6834   2
   6   1  -1 2183.13 87.5485   1
   6   1   0-14.2368 53.2137   1
   6   1   1 510.817 66.6251   5
   6   1   1 318.816 66.2069   1
   6   1   2 552.714 61.4859   5
   6   1   2 391.958 60.3656   1
   6   1   3 466.064 56.0817   1
   6   1   3 481.398 70.2356   5
   6   1   4-75.6764 62.9591   5
   6   1   4-29.6531 48.9682   1
   6   1   5 93.1460 70.8319   5
   6   1   5 102.405 54.7432   1
   6   1   6 1317.68 88.0912   5
   6   1   7-16.5582 72.3589   5
   6   2 -12-16.4973 41.8986   2
   6   2 -11 3110.85 106.692   2
   6   2 -10 1430.72 73.9307   2
   6   2  -9 4817.69 119.357   2
   6   2  -9 5185.09 117.699   1
   6   2  -8 3944.15 106.739   2
   6   2  -8 3568.37 97.8615   1
   6   2  -7 180.788 61.5063   1
   6   2  -6 2413.12 85.9682   1
   6   2  -5 456.330 64.4284   1
   6   2  -4 2141.68 84.9328   1
   6   2  -3 2449.96 86.8837   1
   6   2  -2 256.869 53.4463   1
   6   2  -1 4279.04 110.451   1
   6   2   0-7.82747 62.5345   1
   6   2   1 1069.63 69.0033   1
   6   2   1 1204.16 76.9400   5
   6   2   2 3895.68 105.749   1
   6   2   2 4083.28 110.548   5
   6   2   3 1015.24 67.9705   1
   6   2   3 1122.33 81.7648   5
   6   2   4 84.8362 67.3043   5
   6   2   4 145.964 51.4211   1
   6   2   5 171.311 68.1179   5
   6   2   5 88.6160 55.0640   1
   6   2   6 37.4357 68.9812   5
   6   2   6 4.10348 57.9290   1
   6   2   7 1142.94 86.5776   5
   6   3 -10 50.3693 49.1264   1
   6   3  -9-81.9141 45.1760   1
   6   3  -8 58.6665 55.8461   1
   6   3  -7 310.617 62.9596   1
   6   3  -6 2479.62 87.4472   1
   6   3  -5 4678.95 114.057   1
   6   3  -4 2529.73 91.6520   1
   6   3  -3 1167.41 70.7372   1
   6   3  -2 3724.73 103.166   1
   6   3  -1 689.064 66.0894   1
   6   3   0 156.141 55.1223   1
   6   3   1-23.6643 57.0236   5
   6   3   1 17.4427 50.6293   1
   6   3   2 51.7057 46.7371   5
   6   3   2 18.0894 49.1909   1
   6   3   3 637.683 66.2619   1
   6   3   3 688.427 70.9221   5
   6   3   4 627.436 75.7464   5
   6   3   4 393.946 63.7448   1
   6   3   5 236.230 70.6236   5
   6   3   5 241.110 62.3347   1
   6   3   6 18.8869 62.7993   5
   6   3   6 66.8697 52.3425   1
   6   3   7 1355.69 81.2493   1
   6   3   7 1598.61 93.8552   5
   6   4 -10 454.700 62.4621   1
   6   4  -9 723.979 67.9847   4
   6   4  -9 777.554 70.1033   1
   6   4  -8 4672.72 112.963   1
   6   4  -8 4735.78 124.155   4
   6   4  -7 472.815 56.7021   1
   6   4  -7 455.020 60.0917   4
   6   4  -6 713.959 67.9860   1
   6   4  -5-16.9568 50.0563   1
   6   4  -4 217.611 63.2482   1
   6   4  -3-32.4875 58.1724   1
   6   4  -2 731.629 69.1121   1
   6   4  -1 377.333 56.2933   1
   6   4   0-98.4347 58.0321   1
   6   4   1 1.34938 52.1881   1
   6   4   2 326.136 58.9916   5
   6   4   2 371.868 60.7479   1
   6   4   3 70.3673 53.1233   5
   6   4   3 172.974 62.1739   1
   6   4   4 1205.89 75.2599   1
   6   4   5 583.351 75.8203   1
   6   5  -9 445.621 63.0835   1
   6   5  -8 2716.02 95.8255   1
   6   5  -8 2350.50 97.6392   4
   6   5  -7 674.687 60.9395   1
   6   5  -7 634.085 65.4179   4
   6   5  -6 783.471 72.9028   1
   6   5  -6 720.905 65.5567   4
   6   5  -5 918.647 68.9078   1
   6   5  -5 782.639 65.5210   4
   6   5  -4 89.8872 55.7392   1
   6   5  -4 56.8943 41.7600   4
   6   5  -3 158.531 61.5710   1
   6   5  -2 376.460 56.0317   1
   6   5  -1 3715.31 111.287   1
   6   5   0 5069.61 123.543   1
   6   5   1 4231.90 119.045   1
   6   5   2 724.044 70.1540   1
   6   5   3 553.452 70.5959   1
   6   6  -8 19.7836 46.9908   1
   6   6  -7 131.444 61.1339   1
   6   6  -7 196.066 61.0323   4
   6   6  -6-22.1829 57.1454   1
   6   6  -6 91.1978 55.1779   4
   6   6  -5 1461.37 88.4798   1
   6   6  -5 1378.61 80.0955   4
   6   6  -4 432.874 67.2791   1
   6   6  -3-33.8203 63.2940   1
   6   6  -2 81.9354 62.5164   1
   6   6  -1 66.5424 57.7923   1
   6   6   0 310.772 60.3876   1
   7  -5   2 26.4118 52.2463   5
   7  -4  -2 1405.83 89.6063   2
   7  -4  -1 2288.42 104.701   2
   7  -4   0-25.3137 65.9803   0
   7  -4   1 748.585 82.2312   0
   7  -4   2-25.4783 63.7645   5
   7  -4   2 9.36665 50.4293   0
   7  -4   3-25.1629 65.1644   0
   7  -3  -5-41.2151 63.3268   2
   7  -3  -4 680.465 73.1752   2
   7  -3  -3 554.829 77.5076   2
   7  -3  -2 407.626 65.5020   2
   7  -3  -1 2.03452 61.5405   2
   7  -3   0 760.047 66.3563   1
   7  -3   1 299.530 68.3731   0
   7  -3   2 1278.35 89.8879   5
   7  -3   2 1085.71 69.8271   0
   7  -3   3-30.2429 62.3224   5
   7  -3   3 56.8664 59.4514   0
   7  -3   4-23.0220 61.0934   0
   7  -2  -6 1700.27 98.8886   2
   7  -2  -5 1002.96 83.9791   2
   7  -2  -4 2002.79 98.5178   2
   7  -2  -3 105.222 67.2584   2
   7  -2  -3-39.1644 55.2310   1
   7  -2  -2 181.107 55.3299   2
   7  -2  -2 265.535 64.0111   1
   7  -2  -1 810.175 68.7088   2
   7  -2  -1 740.761 70.3784   1
   7  -2   0 843.820 69.4267   1
   7  -2   1 1931.51 88.6929   1
   7  -2   2 906.498 75.4766   5
   7  -2   2 1044.06 79.3945   0
   7  -2   3 695.938 76.7728   5
   7  -1  -7-45.1696 49.8750   2
   7  -1  -6 589.799 71.3075   2
   7  -1  -5 464.169 67.1780   2
   7  -1  -5 528.288 67.3095   1
   7  -1  -4 456.532 61.5551   2
   7  -1  -4 483.873 68.2091   1
   7  -1  -3 1230.82 82.2053   2
   7  -1  -3 928.494 74.2232   1
   7  -1  -2 184.405 59.3248   2
   7  -1  -2 194.472 59.2729   1
   7  -1  -1 729.007 66.0696   1
   7  -1   0 769.115 61.0967   1
   7  -1   1 32.1569 46.1622   1
   7  -1   2 1215.00 73.9665   1
   7  -1   2 1174.50 85.8209   5
   7  -1   3 308.398 72.4687   5
   7   0  -8 181.513 53.5119   2
   7   0  -7 354.481 59.3383   2
   7   0  -6-32.6605 47.3471   1
   7   0  -6 51.6109 51.1995   2
   7   0  -5 402.955 63.9700   1
   7   0  -5 346.355 53.6995   2
   7   0  -4 1440.05 75.8024   2
   7   0  -4 1417.84 84.0211   1
   7   0  -3 505.552 58.6100   2
   7   0  -3 393.894 59.1340   1
   7   0  -2 916.250 80.3653   1
   7   0  -2 973.765 64.0780   2
   7   0  -1 55.0104 56.3186   1
   7   0   0 356.503 55.9662   1
   7   0   1 713.601 63.0115   1
   7   0   2 161.818 59.4183   5
   7   0   2 126.498 54.0364   1
   7   0   3-1.70976 57.8159   5
   7   0   3 35.4279 59.6161   1
   7   1  -8 135.106 48.3088   2
   7   1  -7 200.771 49.0250   2
   7   1  -6-46.9829 46.7079   1
   7   1  -6-25.3149 50.5104   2
   7   1  -5 57.1775 49.8899   2
   7   1  -5 40.0583 50.5727   1
   7   1  -4 369.597 65.1290   1
   7   1  -3 1091.70 77.4394   1
   7   1  -2 1807.41 89.4906   1
   7   1  -1 2325.57 94.7557   1
   7   1   0 2951.31 102.269   1
   7   1   1 1231.10 80.1765   1
   7   1   2 1018.33 77.3011   1
   7   1   2 1062.83 86.7980   5
   7   1   3 1968.35 85.8418   1
   7   1   3 2195.01 102.812   5
   7   1   4 1557.73 90.4332   1
   7   2  -6 403.879 62.0371   1
   7   2  -5 452.227 68.7429   1
   7   2  -4 335.779 66.5996   1
   7   2  -3 1149.89 75.5993   1
   7   2  -2 660.228 69.3094   1
   7   2  -1 306.007 59.9062   1
   7   2   0 1762.86 91.6985   1
   7   2   1 148.151 63.7434   1
   7   2   2 235.069 62.5486   5
   7   2   2 121.554 53.9688   1
   7   2   3-28.4359 56.6815   1
   7   3  -4 74.6418 50.6590   1
   7   3  -3 25.5083 63.3532   1
   7   3  -2 149.997 57.5279   1
   7   3  -1 116.187 61.1573   1
   7   3   0 25.7962 59.2503   1
;
_shelx_hkl_checksum     73124
_shelx_res_file
;
TITL N4CB4CBSH P-1
CELL  0.71073  5.93060  9.47700 13.04000 98.82200 96.04600 92.41600
ZERR 2  0.00060  0.00100  0.00200  0.00900  0.00900  0.00900
LATT 1
SFAC C H N O CL S
UNIT 26 20 4 4 4 2
PLAN 30
FMAP 2
SHEL 14 0.83
SIZE 0.48 0.40 0.36
OMIT 0 1 1
L.S. 4
BOND $H
DFIX 0.86 0.02 N1 H1N
HTAB N1 O1_$1
EQIV $1 -x+1, -y+1, -z
CONF
ACTA
WGHT    0.052300    0.308200
EXTI    0.024835
FVAR       7.80773
C1    1    0.386716    0.194284    0.080455    11.00000    0.03473    0.03513 =
         0.03695   -0.00239    0.00355   -0.00021
C2    1    0.609907    0.231721    0.121625    11.00000    0.03725    0.04984 =
         0.05472    0.00319    0.00479   -0.00563
AFIX  43
H2    2    0.685310    0.311925    0.105214    11.00000   -1.20000
AFIX   0
C3    1    0.719317    0.148560    0.187367    11.00000    0.03942    0.06321 =
         0.05802   -0.00294   -0.00543    0.00687
AFIX  43
H3    2    0.868347    0.173121    0.216565    11.00000   -1.20000
AFIX   0
C4    1    0.605448    0.028948    0.209211    11.00000    0.06610    0.04150 =
         0.04429   -0.00602   -0.00794    0.01701
C5    1    0.385038   -0.010264    0.166828    11.00000    0.06819    0.03464 =
         0.05806    0.00444   -0.00384   -0.00396
AFIX  43
H5    2    0.311846   -0.092474    0.181303    11.00000   -1.20000
AFIX   0
C6    1    0.274556    0.073620    0.102862    11.00000    0.04326    0.03769 =
         0.04989    0.00334   -0.00535   -0.00660
AFIX  43
H6    2    0.124780    0.049338    0.074708    11.00000   -1.20000
AFIX   0
C7    1    0.175675    0.578385    0.228641    11.00000    0.04290    0.03832 =
         0.04594    0.00776    0.00556    0.00154
AFIX  43
H7    2    0.296459    0.638628    0.218537    11.00000   -1.20000
AFIX   0
C8    1    0.060890    0.613965    0.322424    11.00000    0.04595    0.04055 =
         0.04199    0.00681    0.00361    0.00829
C9    1   -0.140500    0.543335    0.336118    11.00000    0.05712    0.05191 =
         0.05014   -0.00397    0.00999   -0.00222
AFIX  43
H9    2   -0.203719    0.468113    0.285541    11.00000   -1.20000
AFIX   0
C10   1   -0.248037    0.583151    0.423627    11.00000    0.05700    0.07081 =
         0.05735    0.00295    0.01748    0.00032
AFIX  43
H10   2   -0.383737    0.535607    0.431891    11.00000   -1.20000
AFIX   0
C11   1   -0.153862    0.693468    0.498675    11.00000    0.05812    0.07233 =
         0.04162    0.00230    0.00710    0.01859
C12   1    0.044885    0.765782    0.487403    11.00000    0.06655    0.06658 =
         0.04732   -0.01174   -0.00267    0.00534
AFIX  43
H12   2    0.106819    0.840992    0.538300    11.00000   -1.20000
AFIX   0
C13   1    0.151775    0.725167    0.399220    11.00000    0.05216    0.05730 =
         0.05115   -0.00040    0.00307    0.00015
AFIX  43
H13   2    0.287150    0.773371    0.391308    11.00000   -1.20000
AFIX   0
N1    3    0.234558    0.459847    0.073241    11.00000    0.04594    0.03573 =
         0.04612    0.00321    0.01328   -0.00447
H1N   2    0.345364    0.516830    0.074270    11.00000   -1.20000
N2    3    0.117260    0.468714    0.160493    11.00000    0.04259    0.03962 =
         0.04379    0.00741    0.01095    0.00389
O1    4    0.385556    0.335526   -0.076381    11.00000    0.05692    0.04753 =
         0.03964    0.00053    0.01169   -0.01071
O2    4    0.019893    0.242975   -0.030665    11.00000    0.04131    0.04741 =
         0.05586    0.00930   -0.00551   -0.00804
CL1   5    0.742914   -0.074767    0.292140    11.00000    0.11996    0.05946 =
         0.07542    0.00254   -0.03721    0.02897
CL2   5   -0.292712    0.745003    0.608423    11.00000    0.08680    0.12698 =
         0.05464   -0.01325    0.02301    0.01933
S1    6    0.244037    0.304346    0.000689    11.00000    0.03815    0.03524 =
         0.03718    0.00245    0.00356   -0.00503
HKLF 4
REM  N4CB4CBSH P-1
REM R1 =  0.0379 for    2321 Fo > 4sig(Fo)  and  0.0433 for all    2626 data
REM    185 parameters refined using      1 restraints
END
WGHT      0.0526      0.3076
REM Highest difference peak  0.373,  deepest hole -0.348,  1-sigma level  0.050
Q1    1  -0.2837  0.8335  0.5775  11.00000  0.05    0.37
Q2    1   0.4452  0.3439 -0.0171  11.00000  0.05    0.22
Q3    1   0.6832 -0.0328  0.3347  11.00000  0.05    0.22
Q4    1   0.2341  0.3858  0.0480  11.00000  0.05    0.22
Q5    1   0.3126  0.2316  0.0447  11.00000  0.05    0.20
Q6    1  -0.0077  0.1859  0.0209  11.00000  0.05    0.20
Q7    1   0.5036  0.1838  0.0709  11.00000  0.05    0.19
Q8    1   0.0857  0.6178  0.2771  11.00000  0.05    0.18
Q9    1   0.6802  0.0661  0.1632  11.00000  0.05    0.18
Q10   1   0.3096  0.3860 -0.0449  11.00000  0.05    0.17
Q11   1  -0.2142  0.7139  0.5390  11.00000  0.05    0.17
Q12   1  -0.0461  0.6032  0.3180  11.00000  0.05    0.17
Q13   1   0.4197  0.3845 -0.0979  11.00000  0.05    0.17
Q14   1   0.3032  0.1679  0.1139  11.00000  0.05    0.17
Q15   1  -0.0981  0.7547  0.4822  11.00000  0.05    0.17
Q16   1   0.4950  0.3137 -0.0520  11.00000  0.05    0.16
Q17   1   0.6315  0.1101  0.2369  11.00000  0.05    0.16
Q18   1   0.0723  0.2640  0.0242  11.00000  0.05    0.16
Q19   1   0.3558  0.1394  0.0593  11.00000  0.05    0.16
Q20   1   0.4725  0.0492  0.2242  11.00000  0.05    0.16
Q21   1   0.6905 -0.1409  0.2843  11.00000  0.05    0.16
Q22   1   0.7630 -0.0212  0.2392  11.00000  0.05    0.15
Q23   1   0.0129  0.5590  0.3404  11.00000  0.05    0.15
Q24   1  -0.0032  0.3050 -0.0579  11.00000  0.05    0.15
Q25   1  -0.5137  0.6844  0.6019  11.00000  0.05    0.14
Q26   1   0.2345 -0.0648  0.2218  11.00000  0.05    0.14
Q27   1   0.3391  0.2705 -0.0661  11.00000  0.05    0.14
Q28   1   0.1263  0.6444  0.3561  11.00000  0.05    0.14
Q29   1   0.8884 -0.0418  0.2969  11.00000  0.05    0.13
Q30   1   0.0797  0.6713  0.3458  11.00000  0.05    0.13
;
_shelx_res_checksum     70228
_shelxl_version_number     2014/6
data_II
_audit_creation_method     SHELXL-2014/6
_chemical_name_systematic
;
(<i>E</i>)-4-chloro-<i>N</i>'-(4-Nitrobenzylidene)benzenesulfonohydrazide
;
_chemical_name_common     ?
_chemical_formula_moiety     'C13 H10 Cl N3 O4 S'
_chemical_formula_sum     'C13 H10 Cl N3 O4 S'
_chemical_formula_iupac     'C13 H10 Cl N3 O4 S'
_chemical_formula_weight     339.75
_chemical_melting_point     ?
_space_group_crystal_system     monoclinic
_space_group_name_H-M_alt     'P 21/c'
_space_group_name_Hall     '-P 2ybc'
loop_
    _space_group_symop_operation_xyz
    'x, y, z'
    '-x, y+1/2, -z+1/2'
    '-x, -y, -z'
    'x, -y-1/2, z-1/2'
_cell_length_a     19.9030(10)
_cell_length_b     10.2517(7)
_cell_length_c     15.0640(10)
_cell_angle_alpha     90
_cell_angle_beta     103.929(7)
_cell_angle_gamma     90
_cell_volume     2983.3(3)
_cell_formula_units_Z     8
_cell_measurement_reflns_used     7054
_cell_measurement_theta_min     2.77
_cell_measurement_theta_max     27.77
_cell_measurement_temperature     293(2)
_exptl_crystal_description     rod
_exptl_crystal_colour     yellow
_exptl_crystal_size_max     0.480
_exptl_crystal_size_mid     0.400
_exptl_crystal_size_min     0.360
_exptl_crystal_density_diffrn     1.513
_exptl_crystal_density_meas     ?
_exptl_crystal_density_method     ?
_exptl_crystal_F_000     1392
_exptl_absorpt_coefficient_mu     0.417
_exptl_absorpt_correction_type     multi-scan
_exptl_absorpt_process_details
;
(CrysAlis RED; Oxford Diffraction, 2009)
;
_exptl_absorpt_correction_T_min     0.825
_exptl_absorpt_correction_T_max     0.864
_diffrn_ambient_temperature     293(2)
_diffrn_source     'Enhance (Mo) X-ray Source'
_diffrn_radiation_type     MoK\a
_diffrn_radiation_wavelength     0.71073
_diffrn_measurement_device_type
;
Oxford Diffraction Xcalibur diffractometer
with Sapphire CCD
;
_diffrn_measurement_method
;
Rotation method data acquisition using omega scans.
;
_diffrn_detector_area_resol_mean     ?
_diffrn_reflns_number     19194
_diffrn_reflns_av_R_equivalents     0.0251
_diffrn_reflns_av_unetI/netI     0.0207
_diffrn_reflns_theta_min     2.776
_diffrn_reflns_theta_max     25.348
_diffrn_reflns_theta_full     25.242
_diffrn_measured_fraction_theta_max     0.999
_diffrn_measured_fraction_theta_full     0.999
_diffrn_reflns_limit_h_min     -23
_diffrn_reflns_limit_h_max     23
_diffrn_reflns_limit_k_min     -12
_diffrn_reflns_limit_k_max     12
_diffrn_reflns_limit_l_min     -18
_diffrn_reflns_limit_l_max     18
_refine_special_details     ?
_reflns_number_total     5455
_reflns_number_gt     4247
_reflns_threshold_expression     'I > 2\s(I)'
_refine_ls_structure_factor_coef     Fsqd
_refine_ls_matrix_type     full
_refine_ls_R_factor_all     0.0542
_refine_ls_R_factor_gt     0.0381
_refine_ls_wR_factor_gt     0.0915
_refine_ls_wR_factor_ref     0.1010
_refine_ls_goodness_of_fit_ref     1.021
_refine_ls_restrained_S_all     1.024
_refine_ls_number_reflns     5455
_refine_ls_number_parameters     414
_refine_ls_number_restraints     15
_refine_ls_hydrogen_treatment     mixed
_refine_ls_weighting_scheme     calc
_refine_ls_weighting_details
              'w=1/[\s^2^(Fo^2^)+(0.0435P)^2^+1.8451P] where P=(Fo^2^+2Fc^2^)/3'
_atom_sites_solution_hydrogens     mixed
_atom_sites_solution_primary     ?
_atom_sites_solution_secondary     ?
_refine_ls_shift/su_max     0.001
_refine_ls_shift/su_mean     0.000
_refine_diff_density_max     0.431
_refine_diff_density_min     -0.377
_refine_ls_extinction_method     SHELXL
_refine_ls_extinction_coef     0.0034(3)
_refine_ls_extinction_expression
                                  'Fc^*^=kFc[1+0.001xFc^2^\l^3^/sin(2\q)]^-1/4^'
loop_
    _atom_type_symbol
    _atom_type_description
    _atom_type_scat_dispersion_real
    _atom_type_scat_dispersion_imag
    _atom_type_scat_source
    'C' 'C' 0.0033 0.0016
                         'International Tables Vol C Tables 4.2.6.8 and 6.1.1.4'
    'H' 'H' 0.0000 0.0000
                         'International Tables Vol C Tables 4.2.6.8 and 6.1.1.4'
    'Cl' 'Cl' 0.1484 0.1585
                         'International Tables Vol C Tables 4.2.6.8 and 6.1.1.4'
    'N' 'N' 0.0061 0.0033
                         'International Tables Vol C Tables 4.2.6.8 and 6.1.1.4'
    'O' 'O' 0.0106 0.0060
                         'International Tables Vol C Tables 4.2.6.8 and 6.1.1.4'
    'S' 'S' 0.1246 0.1234
                         'International Tables Vol C Tables 4.2.6.8 and 6.1.1.4'
_computing_data_collection
;
CrysAlis CCD (Oxford Diffraction, 2009)
;
_computing_cell_refinement
;
CrysAlis RED (Oxford Diffraction, 2009)
;
_computing_data_reduction
;
CrysAlis RED (Oxford Diffraction, 2009)
;
_computing_structure_solution
;
SHELXS2013 (Sheldrick, 2008)
;
_computing_structure_refinement
;
SHELXL2014 (Sheldrick, 2015)
;
_computing_molecular_graphics
;
PLATON (Spek, 2009)
;
_computing_publication_material
;
SHELXL2014 (Sheldrick, 2015)
;
loop_
    _atom_site_type_symbol
    _atom_site_label
    _atom_site_fract_x
    _atom_site_fract_y
    _atom_site_fract_z
    _atom_site_U_iso_or_equiv
    _atom_site_adp_type
    _atom_site_calc_flag
    _atom_site_occupancy
    _atom_site_disorder_assembly
    _atom_site_disorder_group
    Cl Cl1 0.44715(4) 0.44299(7) 0.63321(5) 0.0692(2) Uani d 1 . .
    S S1 0.41281(3) 1.03308(5) 0.53686(4) 0.03843(15) Uani d 1 . .
    O O1 0.42255(8) 1.04883(15) 0.44626(10) 0.0447(4) Uani d 1 . .
    O O2 0.44990(8) 1.11288(16) 0.60973(11) 0.0529(4) Uani d 1 . .
    O O3 0.0285(6) 0.5036(8) 0.3381(6) 0.081(3) Uani d 0.55 A 1
    O O3' 0.0324(8) 0.5149(10) 0.3044(7) 0.075(3) Uani d 0.45 A 2
    O O4 -0.04648(9) 0.6576(2) 0.30599(13) 0.0681(5) Uani d 1 . .
    N N1 0.33087(10) 1.06413(19) 0.53180(14) 0.0449(5) Uani d 1 . .
    H H1N 0.3271(13) 1.086(2) 0.5849(12) 0.054 Uiso d 1 . .
    N N2 0.28443(9) 0.97344(18) 0.48183(12) 0.0426(4) Uani d 1 . .
    N N3 0.01310(11) 0.6206(2) 0.32944(15) 0.0562(5) Uani d 1 . .
    C C1 0.42530(10) 0.8671(2) 0.56436(14) 0.0367(5) Uani d 1 . .
    C C2 0.44115(12) 0.8290(2) 0.65534(15) 0.0465(6) Uani d 1 . .
    H H2 0.4461 0.8912 0.7014 0.056 Uiso calc 1 . .
    C C3 0.44953(12) 0.6982(3) 0.67705(16) 0.0519(6) Uani d 1 . .
    H H3 0.4610 0.6714 0.7378 0.062 Uiso calc 1 . .
    C C4 0.44062(11) 0.6085(2) 0.60760(17) 0.0457(6) Uani d 1 . .
    C C5 0.42596(13) 0.6447(2) 0.51720(17) 0.0534(6) Uani d 1 . .
    H H5 0.4209 0.5821 0.4714 0.064 Uiso calc 1 . .
    C C6 0.41891(13) 0.7760(2) 0.49545(15) 0.0484(6) Uani d 1 . .
    H H6 0.4099 0.8027 0.4347 0.058 Uiso calc 1 . .
    C C7 0.22211(11) 0.9867(2) 0.48701(16) 0.0438(5) Uani d 1 . .
    H H7 0.2100 1.0569 0.5192 0.053 Uiso calc 1 . .
    C C8 0.16896(11) 0.8929(2) 0.44293(15) 0.0406(5) Uani d 1 . .
    C C9 0.09969(12) 0.9292(2) 0.42131(17) 0.0499(6) Uani d 1 . .
    H H9 0.0877 1.0142 0.4327 0.060 Uiso calc 1 . .
    C C10 0.04837(12) 0.8412(2) 0.38318(17) 0.0497(6) Uani d 1 . .
    H H10 0.0021 0.8661 0.3679 0.060 Uiso calc 1 . .
    C C11 0.06736(11) 0.7159(2) 0.36837(16) 0.0443(5) Uani d 1 . .
    C C12 0.13570(12) 0.6763(2) 0.38937(18) 0.0508(6) Uani d 1 . .
    H H12 0.1472 0.5907 0.3787 0.061 Uiso calc 1 . .
    C C13 0.18635(12) 0.7649(2) 0.42624(17) 0.0476(6) Uani d 1 . .
    H H13 0.2326 0.7395 0.4402 0.057 Uiso calc 1 . .
    Cl Cl2 0.11071(4) 0.30845(9) 0.53034(6) 0.0814(3) Uani d 1 . .
    S S2 0.32436(3) 0.34333(5) 0.28991(4) 0.04203(16) Uani d 1 . .
    O O5 0.28924(9) 0.38026(17) 0.19868(11) 0.0542(4) Uani d 1 . .
    O O6 0.38459(9) 0.41231(17) 0.33703(13) 0.0610(5) Uani d 1 . .
    O O7 0.10708(11) -0.49600(19) 0.13632(16) 0.0778(6) Uani d 1 . .
    O O8 0.03109(10) -0.3435(2) 0.12357(18) 0.0896(7) Uani d 1 . .
    N N4 0.34961(10) 0.19182(18) 0.28409(13) 0.0413(4) Uani d 1 . .
    H H4N 0.3793(11) 0.167(2) 0.3306(13) 0.050 Uiso d 1 . .
    N N5 0.29454(9) 0.10878(17) 0.24828(12) 0.0386(4) Uani d 1 . .
    N N6 0.09076(11) -0.3814(2) 0.14089(16) 0.0582(6) Uani d 1 . .
    C C14 0.26262(11) 0.3420(2) 0.35620(15) 0.0388(5) Uani d 1 . .
    C C15 0.19424(12) 0.3099(2) 0.31583(15) 0.0432(5) Uani d 1 . .
    H H15 0.1803 0.2948 0.2532 0.052 Uiso calc 1 . .
    C C16 0.14730(12) 0.3006(2) 0.36964(17) 0.0479(6) Uani d 1 . .
    H H16 0.1014 0.2790 0.3437 0.058 Uiso calc 1 . .
    C C17 0.16929(13) 0.3237(2) 0.46229(17) 0.0483(6) Uani d 1 . .
    C C18 0.23655(13) 0.3573(3) 0.50252(16) 0.0534(6) Uani d 1 . .
    H H18 0.2500 0.3742 0.5650 0.064 Uiso calc 1 . .
    C C19 0.28388(12) 0.3655(2) 0.44925(16) 0.0489(6) Uani d 1 . .
    H H19 0.3298 0.3868 0.4757 0.059 Uiso calc 1 . .
    C C20 0.30626(12) -0.0126(2) 0.25909(15) 0.0413(5) Uani d 1 . .
    H H20 0.3503 -0.0419 0.2881 0.050 Uiso calc 1 . .
    C C21 0.25043(11) -0.1061(2) 0.22580(15) 0.0395(5) Uani d 1 . .
    C C22 0.18148(12) -0.0665(2) 0.20002(18) 0.0496(6) Uani d 1 . .
    H H22 0.1707 0.0215 0.2026 0.060 Uiso calc 1 . .
    C C23 0.12929(12) -0.1552(2) 0.17098(18) 0.0511(6) Uani d 1 . .
    H H23 0.0834 -0.1283 0.1534 0.061 Uiso calc 1 . .
    C C24 0.14638(12) -0.2851(2) 0.16848(16) 0.0436(5) Uani d 1 . .
    C C25 0.21363(12) -0.3280(2) 0.19346(17) 0.0498(6) Uani d 1 . .
    H H25 0.2238 -0.4163 0.1907 0.060 Uiso calc 1 . .
    C C26 0.26565(12) -0.2384(2) 0.22262(17) 0.0482(6) Uani d 1 . .
    H H26 0.3114 -0.2663 0.2404 0.058 Uiso calc 1 . .
loop_
    _atom_site_aniso_label
    _atom_site_aniso_U_11
    _atom_site_aniso_U_22
    _atom_site_aniso_U_33
    _atom_site_aniso_U_12
    _atom_site_aniso_U_13
    _atom_site_aniso_U_23
    Cl1 0.0651(4) 0.0455(4) 0.0853(5) -0.0022(3) -0.0048(4) 0.0214(3)
    S1 0.0359(3) 0.0367(3) 0.0404(3) -0.0048(2) 0.0046(2) -0.0003(2)
    O1 0.0414(8) 0.0469(9) 0.0454(9) -0.0022(7) 0.0096(7) 0.0086(7)
    O2 0.0544(10) 0.0450(10) 0.0524(10) -0.0110(8) -0.0006(8) -0.0087(8)
    O3 0.058(3) 0.050(3) 0.129(7) -0.007(2) 0.010(5) -0.002(4)
    O3' 0.069(4) 0.062(4) 0.087(5) -0.005(4) 0.005(4) -0.018(4)
    O4 0.0382(10) 0.0845(15) 0.0791(13) -0.0053(9) 0.0093(9) -0.0026(11)
    N1 0.0406(10) 0.0446(11) 0.0488(11) -0.0001(9) 0.0094(9) -0.0083(9)
    N2 0.0380(10) 0.0443(11) 0.0438(10) -0.0011(9) 0.0065(8) -0.0028(9)
    N3 0.0421(12) 0.0600(15) 0.0649(14) -0.0050(11) 0.0102(10) -0.0023(12)
    C1 0.0310(10) 0.0404(12) 0.0371(11) -0.0048(9) 0.0051(8) 0.0017(9)
    C2 0.0483(13) 0.0506(14) 0.0360(12) -0.0052(11) 0.0014(10) -0.0009(10)
    C3 0.0507(14) 0.0594(16) 0.0393(13) -0.0033(12) -0.0015(11) 0.0136(12)
    C4 0.0367(12) 0.0401(13) 0.0557(14) -0.0023(10) 0.0021(10) 0.0126(11)
    C5 0.0664(16) 0.0405(13) 0.0511(14) -0.0042(12) 0.0097(12) -0.0031(11)
    C6 0.0650(15) 0.0447(14) 0.0337(12) -0.0035(12) 0.0085(11) 0.0028(10)
    C7 0.0400(12) 0.0392(12) 0.0527(14) 0.0061(10) 0.0119(10) 0.0010(10)
    C8 0.0355(11) 0.0437(13) 0.0434(12) 0.0033(10) 0.0113(9) 0.0039(10)
    C9 0.0397(12) 0.0435(13) 0.0667(16) 0.0103(11) 0.0131(11) -0.0002(12)
    C10 0.0324(11) 0.0535(15) 0.0614(15) 0.0076(11) 0.0081(11) 0.0050(12)
    C11 0.0383(12) 0.0475(14) 0.0472(13) -0.0010(10) 0.0105(10) 0.0034(11)
    C12 0.0419(13) 0.0418(13) 0.0677(16) 0.0059(11) 0.0113(11) -0.0033(12)
    C13 0.0327(11) 0.0481(14) 0.0616(15) 0.0079(10) 0.0106(10) 0.0033(12)
    Cl2 0.0824(5) 0.0998(6) 0.0759(5) -0.0171(5) 0.0459(4) -0.0163(4)
    S2 0.0445(3) 0.0341(3) 0.0487(3) -0.0011(2) 0.0137(2) 0.0007(2)
    O5 0.0642(11) 0.0510(10) 0.0514(10) 0.0132(9) 0.0218(8) 0.0169(8)
    O6 0.0524(10) 0.0512(10) 0.0824(13) -0.0141(8) 0.0219(9) -0.0147(9)
    O7 0.0715(13) 0.0450(11) 0.1165(18) -0.0122(10) 0.0217(12) -0.0072(11)
    O8 0.0452(11) 0.0735(15) 0.143(2) -0.0107(10) 0.0096(12) -0.0044(14)
    N4 0.0401(10) 0.0353(10) 0.0446(11) 0.0022(8) 0.0027(8) -0.0006(8)
    N5 0.0395(10) 0.0349(10) 0.0397(10) -0.0002(8) 0.0064(8) 0.0001(8)
    N6 0.0521(13) 0.0532(14) 0.0700(15) -0.0095(11) 0.0160(11) -0.0011(11)
    C14 0.0439(12) 0.0315(11) 0.0407(12) 0.0031(9) 0.0094(9) -0.0009(9)
    C15 0.0451(13) 0.0432(13) 0.0388(12) 0.0024(10) 0.0050(10) -0.0056(10)
    C16 0.0425(13) 0.0468(14) 0.0533(14) -0.0016(11) 0.0093(11) -0.0062(11)
    C17 0.0542(14) 0.0443(13) 0.0511(14) -0.0032(11) 0.0216(11) -0.0061(11)
    C18 0.0642(16) 0.0565(16) 0.0388(13) -0.0021(13) 0.0110(11) -0.0084(11)
    C19 0.0462(13) 0.0501(14) 0.0474(14) -0.0060(11) 0.0051(11) -0.0078(11)
    C20 0.0411(12) 0.0405(13) 0.0419(12) 0.0052(10) 0.0092(10) 0.0001(10)
    C21 0.0423(12) 0.0346(12) 0.0413(12) 0.0043(10) 0.0094(10) 0.0013(10)
    C22 0.0452(13) 0.0356(12) 0.0669(16) 0.0070(10) 0.0112(12) 0.0032(11)
    C23 0.0389(12) 0.0443(14) 0.0683(16) 0.0054(11) 0.0089(11) 0.0055(12)
    C24 0.0441(13) 0.0399(13) 0.0486(13) -0.0041(10) 0.0149(10) -0.0008(10)
    C25 0.0517(14) 0.0334(12) 0.0660(16) 0.0041(11) 0.0173(12) -0.0051(11)
    C26 0.0404(12) 0.0403(13) 0.0631(15) 0.0058(10) 0.0107(11) -0.0031(11)
_geom_special_details
;
 All esds (except the esd in the dihedral angle between two l.s. planes)
 are estimated using the full covariance matrix.  The cell esds are taken
 into account individually in the estimation of esds in distances, angles
 and torsion angles; correlations between esds in cell parameters are only
 used when they are defined by crystal symmetry.  An approximate (isotropic)
 treatment of cell esds is used for estimating esds involving l.s. planes.
;
loop_
    _geom_bond_atom_site_label_1
    _geom_bond_atom_site_label_2
    _geom_bond_site_symmetry_2
    _geom_bond_distance
    _geom_bond_publ_flag
    Cl1 C4 . 1.738(2) ?
    S1 O2 . 1.4245(16) ?
    S1 O1 . 1.4331(16) ?
    S1 N1 . 1.6452(19) ?
    S1 C1 . 1.754(2) ?
    O3 N3 . 1.237(8) ?
    O3' N3 . 1.239(10) ?
    O4 N3 . 1.213(3) ?
    N1 N2 . 1.397(3) ?
    N1 H1N . 0.849(16) ?
    N2 C7 . 1.269(3) ?
    N3 C11 . 1.469(3) ?
    C1 C6 . 1.379(3) ?
    C1 C2 . 1.386(3) ?
    C2 C3 . 1.381(3) ?
    C2 H2 . 0.9300 ?
    C3 C4 . 1.372(4) ?
    C3 H3 . 0.9300 ?
    C4 C5 . 1.373(3) ?
    C5 C6 . 1.385(3) ?
    C5 H5 . 0.9300 ?
    C6 H6 . 0.9300 ?
    C7 C8 . 1.465(3) ?
    C7 H7 . 0.9300 ?
    C8 C9 . 1.389(3) ?
    C8 C13 . 1.396(3) ?
    C9 C10 . 1.380(3) ?
    C9 H9 . 0.9300 ?
    C10 C11 . 1.372(3) ?
    C10 H10 . 0.9300 ?
    C11 C12 . 1.381(3) ?
    C12 C13 . 1.371(3) ?
    C12 H12 . 0.9300 ?
    C13 H13 . 0.9300 ?
    Cl2 C17 . 1.735(2) ?
    S2 O6 . 1.4252(17) ?
    S2 O5 . 1.4346(17) ?
    S2 N4 . 1.6414(19) ?
    S2 C14 . 1.760(2) ?
    O7 N6 . 1.226(3) ?
    O8 N6 . 1.217(3) ?
    N4 N5 . 1.390(2) ?
    N4 H4N . 0.839(16) ?
    N5 C20 . 1.269(3) ?
    N6 C24 . 1.467(3) ?
    C14 C19 . 1.384(3) ?
    C14 C15 . 1.390(3) ?
    C15 C16 . 1.380(3) ?
    C15 H15 . 0.9300 ?
    C16 C17 . 1.379(3) ?
    C16 H16 . 0.9300 ?
    C17 C18 . 1.374(3) ?
    C18 C19 . 1.379(3) ?
    C18 H18 . 0.9300 ?
    C19 H19 . 0.9300 ?
    C20 C21 . 1.462(3) ?
    C20 H20 . 0.9300 ?
    C21 C26 . 1.393(3) ?
    C21 C22 . 1.394(3) ?
    C22 C23 . 1.370(3) ?
    C22 H22 . 0.9300 ?
    C23 C24 . 1.377(3) ?
    C23 H23 . 0.9300 ?
    C24 C25 . 1.373(3) ?
    C25 C26 . 1.375(3) ?
    C25 H25 . 0.9300 ?
    C26 H26 . 0.9300 ?
loop_
    _geom_angle_atom_site_label_1
    _geom_angle_atom_site_label_2
    _geom_angle_atom_site_label_3
    _geom_angle_site_symmetry_1
    _geom_angle_site_symmetry_3
    _geom_angle
    _geom_angle_publ_flag
    O2 S1 O1 . . 120.35(10) ?
    O2 S1 N1 . . 104.40(10) ?
    O1 S1 N1 . . 107.10(10) ?
    O2 S1 C1 . . 110.93(10) ?
    O1 S1 C1 . . 106.87(10) ?
    N1 S1 C1 . . 106.33(10) ?
    N2 N1 S1 . . 114.59(15) ?
    N2 N1 H1N . . 118.9(18) ?
    S1 N1 H1N . . 108.5(17) ?
    C7 N2 N1 . . 115.17(19) ?
    O4 N3 O3 . . 122.2(6) ?
    O4 N3 O3' . . 122.5(8) ?
    O4 N3 C11 . . 118.8(2) ?
    O3 N3 C11 . . 117.5(6) ?
    O3' N3 C11 . . 116.8(8) ?
    C6 C1 C2 . . 120.7(2) ?
    C6 C1 S1 . . 119.78(17) ?
    C2 C1 S1 . . 119.49(17) ?
    C3 C2 C1 . . 119.6(2) ?
    C3 C2 H2 . . 120.2 ?
    C1 C2 H2 . . 120.2 ?
    C4 C3 C2 . . 119.0(2) ?
    C4 C3 H3 . . 120.5 ?
    C2 C3 H3 . . 120.5 ?
    C3 C4 C5 . . 122.2(2) ?
    C3 C4 Cl1 . . 119.75(19) ?
    C5 C4 Cl1 . . 118.1(2) ?
    C4 C5 C6 . . 118.8(2) ?
    C4 C5 H5 . . 120.6 ?
    C6 C5 H5 . . 120.6 ?
    C1 C6 C5 . . 119.6(2) ?
    C1 C6 H6 . . 120.2 ?
    C5 C6 H6 . . 120.2 ?
    N2 C7 C8 . . 120.8(2) ?
    N2 C7 H7 . . 119.6 ?
    C8 C7 H7 . . 119.6 ?
    C9 C8 C13 . . 119.0(2) ?
    C9 C8 C7 . . 119.9(2) ?
    C13 C8 C7 . . 121.0(2) ?
    C10 C9 C8 . . 121.0(2) ?
    C10 C9 H9 . . 119.5 ?
    C8 C9 H9 . . 119.5 ?
    C11 C10 C9 . . 118.3(2) ?
    C11 C10 H10 . . 120.8 ?
    C9 C10 H10 . . 120.8 ?
    C10 C11 C12 . . 122.2(2) ?
    C10 C11 N3 . . 118.8(2) ?
    C12 C11 N3 . . 119.0(2) ?
    C13 C12 C11 . . 119.0(2) ?
    C13 C12 H12 . . 120.5 ?
    C11 C12 H12 . . 120.5 ?
    C12 C13 C8 . . 120.4(2) ?
    C12 C13 H13 . . 119.8 ?
    C8 C13 H13 . . 119.8 ?
    O6 S2 O5 . . 120.24(11) ?
    O6 S2 N4 . . 105.33(10) ?
    O5 S2 N4 . . 106.46(10) ?
    O6 S2 C14 . . 109.87(10) ?
    O5 S2 C14 . . 107.46(10) ?
    N4 S2 C14 . . 106.70(10) ?
    N5 N4 S2 . . 112.16(14) ?
    N5 N4 H4N . . 118.0(17) ?
    S2 N4 H4N . . 113.8(17) ?
    C20 N5 N4 . . 116.56(18) ?
    O8 N6 O7 . . 123.5(2) ?
    O8 N6 C24 . . 118.5(2) ?
    O7 N6 C24 . . 118.0(2) ?
    C19 C14 C15 . . 120.8(2) ?
    C19 C14 S2 . . 119.21(17) ?
    C15 C14 S2 . . 119.83(17) ?
    C16 C15 C14 . . 119.3(2) ?
    C16 C15 H15 . . 120.3 ?
    C14 C15 H15 . . 120.3 ?
    C17 C16 C15 . . 119.2(2) ?
    C17 C16 H16 . . 120.4 ?
    C15 C16 H16 . . 120.4 ?
    C18 C17 C16 . . 121.9(2) ?
    C18 C17 Cl2 . . 118.95(19) ?
    C16 C17 Cl2 . . 119.19(19) ?
    C17 C18 C19 . . 119.2(2) ?
    C17 C18 H18 . . 120.4 ?
    C19 C18 H18 . . 120.4 ?
    C18 C19 C14 . . 119.6(2) ?
    C18 C19 H19 . . 120.2 ?
    C14 C19 H19 . . 120.2 ?
    N5 C20 C21 . . 119.9(2) ?
    N5 C20 H20 . . 120.1 ?
    C21 C20 H20 . . 120.1 ?
    C26 C21 C22 . . 118.8(2) ?
    C26 C21 C20 . . 119.8(2) ?
    C22 C21 C20 . . 121.3(2) ?
    C23 C22 C21 . . 121.0(2) ?
    C23 C22 H22 . . 119.5 ?
    C21 C22 H22 . . 119.5 ?
    C22 C23 C24 . . 118.5(2) ?
    C22 C23 H23 . . 120.8 ?
    C24 C23 H23 . . 120.8 ?
    C25 C24 C23 . . 122.3(2) ?
    C25 C24 N6 . . 118.8(2) ?
    C23 C24 N6 . . 118.9(2) ?
    C24 C25 C26 . . 118.9(2) ?
    C24 C25 H25 . . 120.6 ?
    C26 C25 H25 . . 120.6 ?
    C25 C26 C21 . . 120.6(2) ?
    C25 C26 H26 . . 119.7 ?
    C21 C26 H26 . . 119.7 ?
loop_
    _geom_torsion_atom_site_label_1
    _geom_torsion_atom_site_label_2
    _geom_torsion_atom_site_label_3
    _geom_torsion_atom_site_label_4
    _geom_torsion_site_symmetry_1
    _geom_torsion_site_symmetry_2
    _geom_torsion_site_symmetry_3
    _geom_torsion_site_symmetry_4
    _geom_torsion
    _geom_torsion_publ_flag
    O2 S1 N1 N2 . . . . -164.14(15) ?
    O1 S1 N1 N2 . . . . 67.20(18) ?
    C1 S1 N1 N2 . . . . -46.79(18) ?
    S1 N1 N2 C7 . . . . 171.43(17) ?
    O2 S1 C1 C6 . . . . -153.93(18) ?
    O1 S1 C1 C6 . . . . -21.0(2) ?
    N1 S1 C1 C6 . . . . 93.2(2) ?
    O2 S1 C1 C2 . . . . 26.4(2) ?
    O1 S1 C1 C2 . . . . 159.36(17) ?
    N1 S1 C1 C2 . . . . -86.50(19) ?
    C6 C1 C2 C3 . . . . -1.0(3) ?
    S1 C1 C2 C3 . . . . 178.61(18) ?
    C1 C2 C3 C4 . . . . -1.2(4) ?
    C2 C3 C4 C5 . . . . 2.3(4) ?
    C2 C3 C4 Cl1 . . . . -177.17(18) ?
    C3 C4 C5 C6 . . . . -1.0(4) ?
    Cl1 C4 C5 C6 . . . . 178.45(19) ?
    C2 C1 C6 C5 . . . . 2.3(4) ?
    S1 C1 C6 C5 . . . . -177.32(19) ?
    C4 C5 C6 C1 . . . . -1.3(4) ?
    N1 N2 C7 C8 . . . . -175.87(19) ?
    N2 C7 C8 C9 . . . . -157.7(2) ?
    N2 C7 C8 C13 . . . . 25.5(3) ?
    C13 C8 C9 C10 . . . . -0.5(4) ?
    C7 C8 C9 C10 . . . . -177.3(2) ?
    C8 C9 C10 C11 . . . . 1.0(4) ?
    C9 C10 C11 C12 . . . . -0.7(4) ?
    C9 C10 C11 N3 . . . . 178.8(2) ?
    O4 N3 C11 C10 . . . . 4.8(3) ?
    O3 N3 C11 C10 . . . . -161.9(5) ?
    O3' N3 C11 C10 . . . . 169.5(6) ?
    O4 N3 C11 C12 . . . . -175.6(2) ?
    O3 N3 C11 C12 . . . . 17.7(6) ?
    O3' N3 C11 C12 . . . . -10.9(6) ?
    C10 C11 C12 C13 . . . . 0.0(4) ?
    N3 C11 C12 C13 . . . . -179.6(2) ?
    C11 C12 C13 C8 . . . . 0.5(4) ?
    C9 C8 C13 C12 . . . . -0.2(4) ?
    C7 C8 C13 C12 . . . . 176.5(2) ?
    O6 S2 N4 N5 . . . . 173.52(15) ?
    O5 S2 N4 N5 . . . . -57.76(17) ?
    C14 S2 N4 N5 . . . . 56.77(17) ?
    S2 N4 N5 C20 . . . . -165.33(16) ?
    O6 S2 C14 C19 . . . . -19.8(2) ?
    O5 S2 C14 C19 . . . . -152.28(18) ?
    N4 S2 C14 C19 . . . . 93.9(2) ?
    O6 S2 C14 C15 . . . . 163.92(18) ?
    O5 S2 C14 C15 . . . . 31.5(2) ?
    N4 S2 C14 C15 . . . . -82.38(19) ?
    C19 C14 C15 C16 . . . . -0.5(3) ?
    S2 C14 C15 C16 . . . . 175.69(17) ?
    C14 C15 C16 C17 . . . . 0.2(3) ?
    C15 C16 C17 C18 . . . . 0.8(4) ?
    C15 C16 C17 Cl2 . . . . -178.57(18) ?
    C16 C17 C18 C19 . . . . -1.3(4) ?
    Cl2 C17 C18 C19 . . . . 178.0(2) ?
    C17 C18 C19 C14 . . . . 1.0(4) ?
    C15 C14 C19 C18 . . . . -0.1(4) ?
    S2 C14 C19 C18 . . . . -176.29(19) ?
    N4 N5 C20 C21 . . . . 178.17(18) ?
    N5 C20 C21 C26 . . . . 168.5(2) ?
    N5 C20 C21 C22 . . . . -13.9(3) ?
    C26 C21 C22 C23 . . . . -0.7(4) ?
    C20 C21 C22 C23 . . . . -178.4(2) ?
    C21 C22 C23 C24 . . . . 0.5(4) ?
    C22 C23 C24 C25 . . . . -0.4(4) ?
    C22 C23 C24 N6 . . . . 177.7(2) ?
    O8 N6 C24 C25 . . . . 176.1(2) ?
    O7 N6 C24 C25 . . . . -4.1(4) ?
    O8 N6 C24 C23 . . . . -2.1(4) ?
    O7 N6 C24 C23 . . . . 177.8(2) ?
    C23 C24 C25 C26 . . . . 0.5(4) ?
    N6 C24 C25 C26 . . . . -177.6(2) ?
    C24 C25 C26 C21 . . . . -0.7(4) ?
    C22 C21 C26 C25 . . . . 0.8(4) ?
    C20 C21 C26 C25 . . . . 178.5(2) ?
loop_
    _geom_hbond_atom_site_label_D
    _geom_hbond_atom_site_label_H
    _geom_hbond_atom_site_label_A
    _geom_hbond_site_symmetry_A
    _geom_hbond_distance_DH
    _geom_hbond_distance_HA
    _geom_hbond_distance_DA
    _geom_hbond_angle_DHA
    N1 H1N O5 4_576 0.849(16) 2.062(17) 2.887(3) 163(2)
    N4 H4N O1 1_545 0.839(16) 2.127(18) 2.918(2) 157(2)
    C10 H10 O7 2_565 0.93 2.58 3.465(3) 159
    C16 H16 O4 2_545 0.93 2.58 3.259(3) 131
    C25 H25 O5 1_545 0.93 2.45 3.340(3) 161
    C12 H12 Cg3 . 0.93 2.96 3.843(2) 160
_shelx_space_group_comment
;
The symmetry employed for this shelxl refinement is uniquely defined
by the following loop, which should always be used as a source of
symmetry information in preference to the above space-group names.
They are only intended as comments.
;
_shelx_estimated_absorpt_T_min     0.825
_shelx_estimated_absorpt_T_max     0.864
_shelx_hkl_file
;
  -3   0   0 1907.07 27.5179   7
  -4   0   0 41406.6 134.301   7
  -4   0   0 41974.6 133.008   6
   5   0   0 91.5291 22.8573   4
  -5   0   0 144.682 22.4171   6
   5   0   0 128.522 23.3625   5
  -6   0   0 127037. 272.409   6
   6   0   0 129477. 313.628   5
   6   0   0 123753. 297.113   4
  -6   0   0 126057. 288.804   7
  -7   0   0 358740. 1962.65   6
  -7   0   0 358020. 530.699   7
   7   0   0 354444. 577.349   5
   7   0   0 362356. 545.682   4
  -8   0   0 193085. 385.189   6
   8   0   0 192318. 432.094   4
  -8   0   0 195530. 422.059   7
  -9   0   0 77777.7 259.343   6
   9   0   0 73571.3 285.912   4
  -9   0   0 77957.4 285.189   7
   9   0   0 72653.6 294.103   5
  10   0   0 3455.49 73.6613   4
 -10   0   0 3630.57 70.2997   6
  10   0   0 3819.46 82.7608   5
 -10   0   0 3824.74 84.6637   7
 -11   0   0 787.781 49.8745   6
  11   0   0 750.276 50.2370   4
  11   0   0 790.934 51.7640   5
 -11   0   0 772.394 64.6665   7
  12   0   0 125.209 61.3001   3
  12   0   0 3.70543 48.2885   5
 -12   0   0 4.05284 47.0263   6
  12   0   0-46.6396 44.3205   4
 -12   0   0 79.1236 63.9170   7
  13   0   0 30237.5 240.301   5
  13   0   0 31417.7 251.107   3
 -13   0   0 31338.4 194.840   6
 -13   0   0 30829.6 226.429   7
  14   0   0 3780.00 105.867   5
  14   0   0 4478.67 118.942   3
 -14   0   0 4320.24 110.202   7
 -15   0   0 6549.32 131.241   7
  15   0   0 6440.07 147.473   3
  16   0   0 489.024 98.2493   3
 -16   0   0 332.987 87.1769   7
 -17   0   0 706.251 102.295   7
  17   0   0 953.336 112.947   3
 -18   0   0 1787.53 115.941   7
  18   0   0 1980.82 127.806   3
  19   0   0 76.0351 100.193   3
 -19   0   0 36.0448 101.537   7
 -20   0   0 73.5405 101.765   7
  20   0   0 63.6904 97.4751   3
  21   0   0 494.701 123.496   3
 -21   0   0 544.283 116.081   7
 -22   0   0 2798.29 152.569   7
  22   0   0 2462.38 166.508   3
 -23   0   0 1652.72 143.378   7
  23   0   0 1309.71 146.111   3
  24   0   0 206.769 124.090   3
 -24   0   0 265.961 129.751   7
  25   0   0 509.905 129.595   3
  -2   1   0 95012.5 205.090   7
   2   1   0 95257.9 222.670   5
  -2  -1   0 97480.1 208.383   7
   3   1   0 58451.4 205.474   4
  -3   1   0 58534.0 176.046   7
   3   1   0 58430.8 192.785   5
  -3  -1   0 57714.8 168.368   7
   3   1   0 59884.0 188.314   3
  -4  -1   0 115565. 250.091   7
   4   1   0 118958. 285.672   3
   4   1   0 119612. 316.759   4
  -4   1   0 114602. 263.045   7
   4   1   0 115746. 301.376   5
   5   1   0 102456. 306.616   5
   5   1   0 101239. 284.468   3
  -5   1   0 97913.9 189.603   6
   5   1   0 103555. 313.643   4
  -5  -1   0 99715.6 247.698   7
  -5   1   0 97356.2 262.161   7
   6  -1   0 17696.0 96.6233   5
  -6  -1   0 16652.9 134.116   6
   6   1   0 17154.8 139.109   4
  -6   1   0 17335.3 121.979   7
  -6   1   0 17591.1 89.1937   6
   6   1   0 17574.9 129.870   3
   6   1   0 17420.8 138.550   5
  -6  -1   0 17604.4 114.356   7
  -7   1   0 73.1549 35.5836   7
   7  -1   0 36.3506 21.5780   5
   7   1   0 46.6457 32.5591   3
   7   1   0 67.2538 35.7904   5
  -7  -1   0 14.2667 35.8327   7
   7   1   0 67.8912 37.7151   4
  -7   1   0 53.8337 23.4460   6
  -7  -1   0 8.76215 36.5516   6
  -8   1   0 18820.1 144.915   7
   8  -1   0 18848.1 124.165   5
   8   1   0 18583.3 162.177   5
  -8  -1   0 18972.6 133.411   7
   8   1   0 19564.2 166.777   4
  -8  -1   0 19231.0 150.570   6
  -8   1   0 18974.6 109.567   6
   8   1   0 19215.1 156.449   3
   9   1   0 1266.99 62.9032   5
  -9  -1   0 1143.61 57.2721   6
   9   1   0 1342.43 61.4532   3
  -9   1   0 1325.51 59.8907   7
   9  -1   0 1125.27 45.4533   5
  -9  -1   0 1190.83 56.8276   7
   9  -1   0 1372.54 38.1448   4
   9   1   0 1104.89 62.3381   4
  -9   1   0 1344.12 42.5246   6
 -10   1   0 292.703 35.9355   6
  10   1   0 147.589 50.2510   4
  10   1   0 207.133 53.4530   5
  10   1   0 306.384 55.7956   3
  10  -1   0 191.255 30.2302   4
 -10  -1   0 244.051 51.3151   7
 -10  -1   0 232.172 44.3158   6
  10  -1   0 219.534 36.2479   5
 -10   1   0 254.514 54.5759   7
 -11  -1   0 5937.25 101.117   7
 -11   1   0 5873.38 105.621   7
 -11  -1   0 5935.67 99.6229   6
  11   1   0 5651.56 112.245   4
 -11   1   0 5965.79 78.8247   6
  11  -1   0 5650.16 90.7985   5
  11   1   0 6040.12 118.628   5
  11   1   0 5765.13 112.983   3
  12  -1   0 1022.80 57.1053   5
  12   1   0 934.508 70.0816   4
 -12  -1   0 1129.73 73.3345   7
 -12   1   0 1086.38 48.9259   6
  12   1   0 1031.02 77.7436   5
  12   1   0 1156.58 76.5568   3
 -12   1   0 1227.35 78.4734   7
 -12  -1   0 1074.06 60.6272   6
 -13   1   0 3071.84 102.675   7
  13   1   0 3017.91 101.434   3
 -13  -1   0 2865.11 79.2144   6
 -13  -1   0 3028.36 91.6837   7
  13   1   0 2691.53 101.667   5
  13   1   0 2630.34 90.9798   4
  13  -1   0 2536.50 76.6651   5
 -14  -1   0 1552.14 92.8870   7
  14   1   0 1218.43 84.2045   5
 -14  -1   0 1318.40 70.8932   6
 -14   1   0 1584.94 95.2022   7
  14   1   0 1442.43 93.1572   3
 -15   1   0 5479.25 138.186   7
 -15  -1   0 5046.71 130.301   7
  15   1   0 5142.26 138.932   5
  15   1   0 5261.98 144.418   3
 -16  -1   0 584.843 106.765   7
  16   1   0 645.150 112.783   3
  16   1   0 640.636 101.052   5
 -16   1   0 777.127 119.677   7
 -17   1   0 10164.4 191.327   7
  17   1   0 10021.0 205.659   3
 -17  -1   0 9818.29 174.196   7
 -18   1   0 248.126 109.566   7
 -18  -1   0 424.392 100.374   7
  18   1   0 145.990 107.175   3
  18  -1   0 191.384 104.687   3
 -19   1   0 193.436 113.393   7
  19   1   0 137.529 108.007   3
 -19  -1   0 265.327 91.3959   7
  19  -1   0 179.656 100.003   3
 -20   1   0 204.232 111.629   7
 -20  -1   0 299.284 98.2192   7
  20  -1   0 188.555 104.981   3
  20   1   0 195.423 111.340   3
  21  -1   0 221.635 106.451   3
  21   1   0 90.8200 121.912   3
 -21   1   0 106.621 117.943   7
 -21  -1   0 127.640 98.6788   7
  22   1   0 981.085 149.632   3
 -22  -1   0 1235.53 125.342   7
  22  -1   0 1400.44 142.913   3
 -22   1   0 1239.92 144.808   7
  23  -1   0 184.199 124.115   3
 -23   1   0 156.848 135.623   7
  23   1   0 173.503 120.544   3
 -23  -1   0 297.067 121.897   7
  24  -1   0 1427.47 140.953   3
  25  -1   0 53.7827 104.739   3
   0  -2   0 399.894 37.1887   7
   0   2   0 405.170 33.4775   2
   0   2   0 490.352 31.0959   4
   1   2   0 143546. 346.326   4
  -1  -2   0 143857. 342.112   7
  -1   2   0 142501. 371.155   2
   1  -2   0 144263. 335.105   0
   1   2   0 145716. 383.269   2
  -2  -2   0 26246.7 149.102   7
   2  -2   0 26068.0 147.328   0
  -2   2   0 26280.4 128.505   6
   2   2   0 25606.2 159.340   4
  -2   2   0 25659.1 154.205   0
   2   2   0 25931.3 150.630   5
  -3   2   0 35708.5 143.897   6
   3   2   0 35563.7 198.611   4
   3   2   0 36862.4 191.813   5
  -3   2   0 35955.7 195.068   0
  -3   2   0 35151.9 181.998   7
  -3  -2   0 35216.8 171.295   7
  -4   2   0 7698.76 91.6117   7
   4   2   0 7846.25 98.6367   5
   4   2   0 7972.95 104.174   4
  -4  -2   0 8136.62 90.1257   7
  -4   2   0 7624.64 67.7041   6
   5   2   0 9737.35 119.193   4
  -5   2   0 9855.54 108.071   7
  -5   2   0 9764.97 75.2021   6
   5   2   0 9735.53 115.754   5
  -5  -2   0 9391.96 95.6425   7
  -6   2   0 38504.5 215.958   7
   6   2   0 38513.5 232.930   5
  -6   2   0 37218.2 147.467   6
  -6  -2   0 37394.1 187.318   7
   6   2   0 37328.5 237.022   4
   7   2   0 14948.8 157.272   5
   7   2   0 15873.8 159.568   3
  -7   2   0 15287.9 147.614   7
   7   2   0 15750.3 165.776   4
   7  -2   0 14736.6 81.4685   5
  -7   2   0 15574.6 100.821   6
  -7  -2   0 15576.2 125.961   7
  -8   2   0 10228.4 86.4494   6
   8   2   0 9803.93 139.903   4
   8   2   0 9901.25 134.960   3
   8  -2   0 9691.99 76.1180   5
  -8  -2   0 9833.46 131.485   6
  -8  -2   0 9884.54 109.115   7
   8   2   0 9829.59 137.563   5
  -8   2   0 9500.29 125.423   7
   9  -2   0 3705.65 56.0966   5
   9   2   0 3896.43 100.256   4
   9   2   0 3840.49 100.444   5
   9   2   0 3872.84 98.5210   3
  -9   2   0 3814.73 92.8065   7
  -9   2   0 3924.86 60.6093   6
  -9  -2   0 3724.81 95.7355   6
  -9  -2   0 3886.87 80.9491   7
 -10   2   0 27639.6 217.825   7
  10   2   0 28179.2 245.298   4
  10   2   0 28502.1 241.228   3
 -10  -2   0 27585.3 220.372   6
 -10   2   0 28294.4 154.020   6
 -10  -2   0 28259.3 186.299   7
  10  -2   0 27361.9 153.330   5
  10   2   0 28449.9 244.616   5
  11   2   0-56.3461 64.3850   3
  11   2   0 8.07963 63.8239   4
 -11  -2   0-18.2215 58.4276   7
 -11   2   0 3.84127 30.3450   6
 -11   2   0-63.6919 68.0063   7
  11   2   0 72.1078 64.2972   5
  11  -2   0 62.3135 33.3474   5
 -11  -2   0 30.4892 56.4145   6
  12   2   0 367.439 72.9321   3
  12   2   0 402.681 73.1520   5
 -12  -2   0 382.223 63.4244   6
  12   2   0 398.741 68.4004   4
 -12  -2   0 373.525 62.2115   7
 -12   2   0 421.658 80.0922   7
 -13  -2   0 605.677 72.0053   6
 -13  -2   0 682.745 71.4042   7
  13   2   0 661.885 87.7440   3
  13   2   0 754.818 82.9016   5
  13   2   0 753.032 78.0612   4
 -13   2   0 710.054 94.5673   7
 -14  -2   0 101.372 75.5128   7
  14   2   0-1.73281 80.7810   5
 -14   2   0 25.8148 96.9024   7
  14   2   0 37.4200 69.4776   4
  14   2   0 41.6072 87.5585   3
 -14  -2   0 83.9685 70.8766   6
 -15  -2   0 8020.97 142.254   6
  15   2   0 8065.33 168.509   4
 -15  -2   0 8456.66 145.558   7
  15   2   0 7884.62 185.107   3
  15   2   0 8200.30 184.790   5
 -15   2   0 7971.32 173.636   7
  16   2   0 6064.24 177.087   5
 -16   2   0 6298.63 172.940   7
  16   2   0 6256.57 183.698   3
 -16  -2   0 6709.10 141.361   7
 -17  -2   0 2049.05 115.260   7
  17   2   0 1727.98 144.195   3
 -17   2   0 1740.25 146.720   7
 -18   2   0 205.272 116.949   7
 -18  -2   0 220.048 107.524   7
  18   2   0 32.6528 117.766   3
 -19   2   0-4.47681 121.309   7
  19   2   0-125.969 122.533   3
 -19  -2   0-26.1891 100.051   7
 -20   2   0-35.4068 120.293   7
 -20  -2   0 90.4704 94.8314   7
  20   2   0-33.7652 129.967   3
  21   2   0 62.1983 131.190   3
 -21  -2   0 449.187 109.469   7
 -21   2   0 232.526 130.369   7
  21  -2   0 293.874 110.360   3
 -22   2   0-71.8193 141.837   7
  22  -2   0 306.374 112.651   3
 -22  -2   0 265.789 107.756   7
  22   2   0-16.2067 128.811   3
 -23  -2   0 650.249 116.314   7
  23  -2   0 561.210 135.014   3
  24  -2   0 969.630 123.954   3
   0   3   0 86.4245 42.0624   4
   0  -3   0 58.3325 55.1001   7
   0   3   0 78.0676 47.1221   2
   1   3   0 43855.0 235.713   4
  -1   3   0 45059.3 210.916   4
   1  -3   0 44698.4 228.852   0
  -1   3   0 44749.2 262.261   2
  -1  -3   0 44539.0 243.456   7
   1   3   0 45199.6 265.744   2
  -2  -3   0 325150. 637.906   7
  -2   3   0 322004. 701.627   2
   2  -3   0 322879. 618.802   0
  -2   3   0 328010. 2058.34   4
   2   3   0 326625. 663.747   4
  -3   3   0 5227.58 93.1742   0
   3   3   0 5496.89 101.502   4
  -3  -3   0 5318.32 91.9302   7
  -3   3   0 5782.01 68.0405   4
   4   3   0 13488.1 146.404   5
  -4  -3   0 13527.6 134.215   7
   4   3   0 13923.9 156.544   4
  -4   3   0 13852.5 152.703   0
  -4   3   0 14225.4 119.499   6
  -4   3   0 14266.6 90.9242   4
  -5   3   0 45507.1 204.313   6
   5   3   0 47119.5 290.668   4
   5   3   0 48139.8 281.619   5
  -5   3   0 46990.5 286.646   0
  -5   3   0 45204.5 261.558   7
  -5  -3   0 45576.2 241.232   7
   6   3   0 18570.7 194.567   4
   6   3   0 18673.7 191.248   5
  -6  -3   0 17937.6 156.156   7
  -6   3   0 18290.8 131.014   6
  -6   3   0 18035.9 176.401   7
   7   3   0 8003.08 139.970   5
  -7   3   0 7432.24 124.277   7
  -7   3   0 7594.65 89.0297   6
   7   3   0 7668.21 139.401   4
  -7  -3   0 7491.19 109.635   7
   8   3   0 10656.7 165.013   4
   8  -3   0 9639.19 64.5794   5
   8   3   0 10479.6 162.817   5
  -8   3   0 10397.7 106.343   6
  -8  -3   0 10532.6 127.515   7
  -8   3   0 10558.8 148.737   7
   9   3   0 7114.39 144.694   5
   9  -3   0 6454.88 60.0681   5
  -9   3   0 7183.03 90.0797   6
   9   3   0 7409.41 146.449   4
  -9   3   0 7403.41 133.014   7
  -9  -3   0 6945.88 107.012   7
  10   3   0 164.271 75.0076   5
 -10  -3   0 199.054 60.0474   7
  10   3   0 126.370 71.5032   4
 -10   3   0 198.403 75.8220   7
 -10   3   0 125.759 31.7336   6
 -10  -3   0 123.741 76.7485   6
 -11  -3   0 2692.24 89.9618   7
  11   3   0 2624.83 114.906   5
 -11   3   0 2801.77 111.017   7
 -11  -3   0 2530.31 107.208   6
  11   3   0 2737.65 110.741   4
  12   3   0 8712.41 173.104   4
  12   3   0 9270.66 178.627   5
 -12  -3   0 8692.44 154.048   6
 -12   3   0 9071.07 169.210   7
 -12  -3   0 8661.14 131.904   7
  13   3   0 7547.44 172.083   5
 -13  -3   0 7726.09 128.164   7
 -13  -3   0 7472.83 153.239   6
 -13   3   0 7871.91 175.287   7
  13   3   0 7731.96 170.417   4
 -14   3   0 1074.40 116.204   7
  14   3   0 1381.28 118.577   5
 -14  -3   0 1064.63 92.3062   6
  14   3   0 1101.34 99.6694   4
  14   3   0 1090.29 117.589   3
 -14  -3   0 1132.70 92.5552   7
  15   3   0 91.8281 127.826   3
 -15  -3   0 368.362 93.8713   6
 -15  -3   0 348.120 92.7492   7
  15   3   0 272.198 103.912   4
 -15   3   0 244.387 130.746   7
 -16   3   0 4704.92 182.074   7
 -16  -3   0 4649.03 129.138   7
 -16  -3   0 4988.29 138.166   6
  16   3   0 4244.12 183.681   3
  16   3   0 4834.17 159.426   4
 -17  -3   0 412.114 96.9937   7
 -17   3   0 269.862 138.577   7
 -17  -3   0 366.153 92.2351   6
  17   3   0 72.3887 134.160   3
 -18  -3   0 774.935 102.322   7
 -18   3   0 629.352 133.131   7
  18   3   0 505.553 138.366   3
 -19   3   0 201.858 126.433   7
 -19  -3   0 87.5496 96.8118   7
 -20  -3   0-18.5561 103.731   7
 -20   3   0 207.688 132.966   7
 -21   3   0 1323.19 134.662   7
 -21  -3   0 754.305 117.337   7
 -22   3   0 651.593 145.251   7
 -22  -3   0 427.979 111.630   7
 -23   3   0 421.359 139.375   7
 -23  -3   0 522.673 104.892   7
  24  -3   0 708.473 119.607   3
   0   4   0 105224. 460.427   2
   0  -4   0 105261. 432.255   7
   0   4   0 103702. 394.895   4
  -1   4   0 1640.55 78.3342   2
   1   4   0 1658.69 71.4646   4
   1  -4   0 1669.02 64.1027   0
   1   4   0 1698.11 76.6621   2
  -1  -4   0 1671.13 79.4693   7
  -1   4   0 1612.96 63.6301   4
  -2   4   0 123.676 39.7316   4
  -2  -4   0 66.4906 60.8423   7
   2  -4   0 89.7255 43.4811   0
   2   4   0 136.748 51.6735   4
  -2   4   0 72.1493 51.6903   2
   2   4   0 116.935 54.9656   2
   3  -4   0 22925.1 192.383   0
  -3  -4   0 23090.6 202.725   7
   3   4   0 23432.9 215.577   4
   3   4   0 23190.9 225.213   2
  -3   4   0 23551.0 162.420   4
   4   4   0 17943.8 199.304   4
  -4   4   0 17771.0 191.312   0
   4  -4   0 18025.4 123.141   8
  -4  -4   0 18102.1 180.686   7
  -4   4   0 18975.4 135.970   4
  -5   4   0 7527.92 82.0567   4
   5   4   0 7124.68 140.244   4
  -5   4   0 7290.77 105.433   6
  -5  -4   0 6902.69 121.180   7
   5  -4   0 7115.89 71.0047   8
  -5   4   0 6994.67 132.393   0
   6   4   0 2110.18 100.654   4
  -6   4   0 2079.50 93.8983   0
  -6  -4   0 1883.66 83.1703   7
  -6   4   0 2100.53 68.6575   6
  -7   4   0 4092.75 122.030   0
   7   4   0 3714.84 120.211   4
  -7   4   0 4015.72 85.0577   6
  -7  -4   0 3796.22 101.807   7
  -7   4   0 3806.48 116.107   7
  -8   4   0 3861.88 120.657   7
  -8  -4   0 3678.80 100.500   7
  -8   4   0 4004.97 126.277   0
   8   4   0 4062.82 125.660   4
  -8   4   0 3841.55 83.5272   6
  -9  -4   0 1465.27 82.9733   7
  -9   4   0 1078.94 53.7471   6
  -9   4   0 1396.86 96.1654   7
   9   4   0 1419.47 103.869   4
  10   4   0 7702.23 176.472   4
 -10  -4   0 7657.16 132.079   7
 -10   4   0 7397.90 157.792   7
 -11   4   0 1945.34 118.221   7
 -11  -4   0 1812.37 90.2834   7
  11   4   0 1769.32 111.704   4
  12   4   0 309.508 91.9866   4
 -12   4   0 326.756 93.6889   7
 -12  -4   0 336.654 76.3247   7
 -12  -4   0 219.540 91.1134   6
 -13  -4   0 3429.50 140.091   6
 -13  -4   0 3551.42 113.960   7
  13   4   0 3685.98 146.806   4
 -13   4   0 3645.67 142.753   7
 -14  -4   0 1261.53 113.716   6
 -14  -4   0 1015.67 100.849   7
  14   4   0 1160.64 124.508   4
  15   4   0 974.545 120.984   4
 -15  -4   0 900.320 114.167   6
 -15  -4   0 723.623 100.577   7
 -15   4   0 1134.85 129.742   7
 -16   4   0 2165.36 145.434   7
 -16  -4   0 1903.40 124.403   6
 -16  -4   0 1856.98 110.420   7
  16   4   0 1984.20 142.127   4
 -17  -4   0 4589.02 136.713   7
 -17  -4   0 4607.30 147.797   6
 -17   4   0 4714.13 180.867   7
  17   4   0 4558.08 182.361   4
 -18  -4   0 3705.18 144.375   6
 -18   4   0 3359.97 175.344   7
 -18  -4   0 3349.97 125.381   7
 -19  -4   0 756.636 102.204   7
 -19   4   0 784.386 140.371   7
 -20  -4   0 109.357 103.734   7
 -20   4   0 30.5743 122.300   7
 -21  -4   0 1848.79 126.600   7
 -21   4   0 2200.92 161.743   7
 -22   4   0 133.651 137.529   7
 -22  -4   0 133.862 116.613   7
   0   5   0-100.782 83.7768   2
   0  -5   0-127.003 86.2064   7
   0   5   0 1.87997 63.1723   4
   1   5   0 32331.0 299.997   2
   1  -5   0 32128.1 259.742   0
  -1   5   0 31847.9 240.891   4
  -1  -5   0 33008.7 283.856   7
  -1   5   0 32199.8 299.179   2
   1  -5   0 32545.1 284.464   7
   1   5   0 31003.7 258.764   4
  -2  -5   0 23148.3 240.141   7
  -2   5   0 22090.6 199.382   4
   2   5   0 22315.3 258.403   2
   2  -5   0 21975.3 217.891   0
   2   5   0 21776.2 230.588   4
  -2   5   0 22493.5 247.609   2
   3  -5   0 198604. 621.161   0
  -3   5   0 199916. 546.365   4
  -3   5   0 200066. 720.475   2
  -3  -5   0 199299. 651.805   7
   3   5   0 195182. 676.280   4
  -4   5   0 127409. 411.304   4
   4   5   0 125748. 598.806   2
  -4  -5   0 126497. 521.314   7
  -5  -5   0 23051.5 233.281   7
   5   5   0 22743.9 256.207   4
   5  -5   0 22983.3 151.692   8
  -5   5   0 23544.0 173.421   4
  -5   5   0 22516.2 243.691   0
  -6   5   0 359.512 72.1353   0
  -6   5   0 315.596 41.7179   4
  -6  -5   0 174.174 75.3716   7
   6   5   0 226.669 81.8279   4
   7   5   0 1716.58 113.503   4
  -7  -5   0 1704.18 94.7404   7
  -7   5   0 1690.39 95.5416   0
   8   5   0 1844.45 124.981   4
  -8   5   0 2091.60 110.588   0
  -8  -5   0 1858.76 104.703   7
  -9  -5   0-18.0526 81.4023   7
  -9   5   0-68.5980 99.1793   7
   9   5   0 38.5784 96.9501   4
 -10  -5   0 27788.6 250.546   7
 -10   5   0 28213.7 313.042   7
  10   5   0 29354.8 330.638   4
  11   5   0 2714.81 146.101   4
 -11  -5   0 3138.02 113.562   7
 -11   5   0 3098.12 147.754   7
 -12  -5   0 262.244 86.8652   7
 -12   5   0 251.991 115.447   7
  12   5   0 314.679 111.639   4
 -13   5   0 4186.60 173.188   7
 -13  -5   0 3725.46 163.836   6
 -13  -5   0 4166.58 125.380   7
  13   5   0 3943.33 167.469   4
 -14  -5   0 14.5641 84.7557   7
 -14   5   0 77.0133 126.860   7
  14   5   0-68.3161 115.113   4
 -14  -5   0-126.806 112.466   6
  15   5   0 3073.99 166.700   4
 -15   5   0 3264.00 168.479   7
 -15  -5   0 3004.52 126.725   7
 -15  -5   0 3094.84 152.718   6
 -16  -5   0 47.0188 115.257   6
 -16  -5   0-33.7210 96.1454   7
 -16   5   0 27.1730 135.934   7
  16   5   0 71.5079 117.668   4
 -17  -5   0 1106.80 122.104   6
 -17   5   0 1150.34 147.229   7
  17   5   0 1361.87 140.111   4
 -17  -5   0 1271.24 108.074   7
 -18   5   0 331.595 146.266   7
 -18  -5   0 214.997 104.392   6
  18   5   0 203.539 132.310   4
 -18  -5   0 334.806 95.1919   7
 -19   5   0 716.616 145.920   7
 -19  -5   0 810.353 119.554   6
 -19  -5   0 725.827 100.097   7
 -20   5   0 194.639 137.117   7
 -20  -5   0 219.813 99.3826   7
 -21   5   0 1.70745 139.676   7
 -21  -5   0-42.0133 105.802   7
 -22  -5   0 590.937 117.557   7
 -22   5   0 432.779 159.252   7
   0   6   0 62646.9 454.212   2
   0  -6   0 62340.6 421.649   7
   1  -6   0 28008.5 260.146   0
  -1  -6   0 27697.3 291.664   7
   1   6   0 27173.8 262.074   4
  -1   6   0 27143.8 303.830   2
  -1   6   0 27876.7 252.154   4
   1   6   0 27379.3 305.829   2
   1  -6   0 27541.0 289.040   7
  -2  -6   0 43.0119 95.2822   7
  -2   6   0 108.104 83.4973   2
   2  -6   0 149.849 61.9291   0
  -2   6   0 251.466 63.7730   4
   2   6   0 167.299 75.5422   4
   2   6   0 147.957 89.2394   2
  -3   6   0 8950.67 141.305   4
   3   6   0 9254.92 193.844   2
  -3   6   0 9134.10 185.698   2
   3  -6   0 8997.98 156.904   0
   3   6   0 8835.35 169.886   4
  -3  -6   0 9082.90 174.131   7
  -4   6   0 159.449 55.7836   4
  -4  -6   0 174.712 90.9371   7
   4   6   0 139.369 87.1316   2
   4   6   0 150.711 86.2079   4
  -5  -6   0 3655.94 127.132   7
   5   6   0 3410.46 133.134   4
   5   6   0 3701.36 141.438   2
  -5   6   0 3704.73 90.2884   4
   6   6   0 1579.28 116.313   4
  -6  -6   0 1550.03 101.707   7
  -6   6   0 1351.62 93.9987   0
  -7   6   0-64.0777 64.2362   0
  -7  -6   0 12.5786 84.8301   7
   7   6   0 48.6420 98.6399   4
  -8  -6   0-103.846 104.036   7
   8   6   0-33.3947 111.080   4
   9   6   0 5622.21 173.839   4
  -9  -6   0 5415.71 153.999   7
  10   6   0-42.7610 125.833   4
 -10  -6   0-8.19264 96.6142   7
  11   6   0 29308.2 356.014   4
 -11  -6   0 28670.7 278.681   7
  12   6   0 515.483 131.853   4
 -12   6   0 743.809 144.404   7
 -12  -6   0 611.202 111.616   7
  13   6   0 5007.64 196.820   4
 -13   6   0 5147.70 206.404   7
 -13  -6   0 5342.10 150.075   7
 -14  -6   0-81.5821 124.848   6
 -14   6   0 68.9565 138.248   7
 -14  -6   0-24.1654 104.956   7
  14   6   0 83.7255 135.048   4
 -15   6   0-2.04766 141.216   7
 -15  -6   0-133.246 122.709   6
 -15  -6   0 83.3163 103.976   7
  15   6   0-20.6080 134.693   4
  16   6   0 996.831 156.600   4
 -16  -6   0 860.878 139.454   6
 -16   6   0 776.991 151.490   7
 -16  -6   0 886.944 106.737   7
  17   6   0 16.2349 129.914   4
 -17   6   0-84.7605 149.819   7
 -17  -6   0-24.0990 128.593   6
 -17  -6   0-88.7193 103.187   7
 -18  -6   0 91.5830 97.3475   7
 -18   6   0-226.944 147.244   7
  18   6   0 80.7414 133.740   4
 -18  -6   0-91.5926 125.486   6
 -19  -6   0 1715.98 143.725   6
 -19   6   0 1554.20 178.023   7
 -19  -6   0 1691.56 118.267   7
  19   6   0 1651.30 173.853   4
 -20   6   0 663.894 167.969   7
 -20  -6   0 1014.66 135.842   6
 -20  -6   0 717.781 114.162   7
 -21  -6   0-28.6417 110.354   7
 -21   6   0-262.191 168.151   7
   0   7   0-23.6112 86.8174   4
   0   7   0-101.478 102.088   2
   0  -7   0 38.6023 73.5928   0
   0  -7   0-36.2043 114.539   7
  -1   7   0 14760.5 208.766   4
   1  -7   0 15094.3 247.808   7
  -1  -7   0 15215.6 244.503   7
   1   7   0 14934.6 223.480   4
   1   7   0 15612.2 262.069   2
   1  -7   0 15311.6 217.225   0
  -1   7   0 15252.6 253.199   2
   2  -7   0 1453.26 129.106   7
  -2  -7   0 1362.03 133.406   7
  -2   7   0 1364.77 117.417   2
   2   7   0 1322.77 121.343   2
   2  -7   0 1155.48 91.0489   0
  -2   7   0 1295.82 93.6459   4
   2   7   0 1239.40 104.926   4
  -3  -7   0 21049.8 274.372   7
   3   7   0 20795.2 302.917   2
   3  -7   0 20600.3 247.091   0
  -3   7   0 21740.2 300.586   2
   3   7   0 20824.9 270.290   4
  -3   7   0 21636.6 233.972   4
   4   7   0 13184.4 252.968   2
  -4   7   0 12894.6 178.760   4
   4   7   0 12460.1 217.551   4
  -4  -7   0 13536.5 232.878   7
   5   7   0 268.237 106.708   2
  -5  -7   0 238.796 102.783   7
   5   7   0 316.810 103.506   4
   6   7   0 295.189 107.431   4
   6   7   0 312.744 111.489   2
  -6  -7   0 281.864 104.429   7
  -7  -7   0 479.210 112.981   7
   7   7   0 429.154 117.636   4
   7   7   0 538.579 110.216   2
  -8  -7   0-117.972 111.942   7
   8   7   0 16.4103 112.160   4
   9   7   0 4705.17 174.467   4
  -9  -7   0 4603.21 169.308   7
 -10  -7   0 3493.77 157.890   7
  10   7   0 3859.00 185.177   4
 -11  -7   0 22542.4 278.765   7
  11   7   0 22536.4 340.619   4
  12   7   0 2890.77 207.789   4
 -12  -7   0 3548.95 153.730   7
 -13  -7   0 23017.9 273.584   7
  13   7   0 21572.0 368.646   4
 -14  -7   0 4770.75 210.829   6
 -14  -7   0 4805.50 150.948   7
  14   7   0 4789.19 210.742   4
  15   7   0 145.010 138.196   4
 -15  -7   0 70.7184 104.741   7
 -15  -7   0-101.973 142.733   6
 -16  -7   0 54.0916 138.272   6
  16   7   0 25.0592 141.880   4
 -16  -7   0 231.409 100.356   7
 -17   7   0 492.077 161.045   7
  17   7   0 774.059 160.164   4
 -17  -7   0 656.694 148.706   6
 -17  -7   0 608.298 114.838   7
 -18  -7   0 550.385 112.180   7
 -18   7   0 715.833 178.658   7
 -18  -7   0 729.836 143.700   6
  18   7   0 531.171 159.652   4
  19   7   0-1.56397 153.121   4
 -19  -7   0 69.8575 113.120   7
 -19   7   0 84.4390 165.622   7
 -19  -7   0-92.1546 136.051   6
 -20   7   0 2650.17 229.749   7
  20   7   0 2269.13 206.105   4
 -20  -7   0 2508.99 139.876   7
 -20  -7   0 2774.60 176.829   6
 -21  -7   0 562.884 131.811   6
   0  -8   0 686.249 130.539   7
   0   8   0 598.467 114.113   2
   0   8   0 723.136 101.315   4
  -1  -8   0 2424.54 152.531   7
  -1   8   0 2810.90 126.168   4
  -1   8   0 2658.37 146.390   2
   1  -8   0 2676.35 158.214   7
   1   8   0 2445.29 132.820   4
   1   8   0 2803.77 156.074   2
  -2  -8   0 1993.42 151.061   7
   2   8   0 2170.26 145.659   2
  -2   8   0 2036.54 112.524   4
   2  -8   0 2029.85 149.630   7
  -2   8   0 2222.72 143.178   2
   2   8   0 2115.28 140.868   4
   3   8   0 9734.93 223.618   4
  -3  -8   0 10996.6 241.703   7
   3  -8   0 9983.97 225.096   7
   3   8   0 10576.8 246.392   2
  -3   8   0 9665.58 184.062   4
  -4  -8   0 17034.3 283.763   7
   4   8   0 17551.3 315.333   2
  -5  -8   0 1980.48 169.558   7
   5   8   0 2069.55 175.445   2
   6   8   0 2068.00 179.802   4
   6   8   0 2582.20 180.537   2
  -6  -8   0 2525.99 169.052   7
   7   8   0 1828.83 170.448   2
   7   8   0 1473.05 165.675   4
  -7  -8   0 1743.21 150.188   7
   8   8   0 475.780 134.282   2
  -8  -8   0 466.556 124.709   7
   8   8   0 141.755 139.368   4
   9   8   0 3333.55 188.139   4
  -9  -8   0 3831.79 177.632   7
  10   8   0 2804.50 197.766   4
 -10  -8   0 2646.88 174.178   7
  11   8   0-63.6439 154.180   4
 -11  -8   0-171.240 134.042   7
 -12  -8   0-64.6496 122.789   7
  12   8   0 17.5513 174.445   4
 -13  -8   0 320.347 121.384   7
  13   8   0 113.614 154.508   4
 -14  -8   0 605.788 122.545   7
  14   8   0 420.174 165.210   4
 -15  -8   0 1282.34 168.358   6
 -15  -8   0 1379.03 126.127   7
  15   8   0 1424.14 196.742   4
  16   8   0 30.3077 159.855   4
 -16  -8   0 312.020 104.887   7
 -16  -8   0-157.587 149.937   6
 -17  -8   0 108.660 144.376   6
  17   8   0 85.0047 161.845   4
 -17  -8   0 560.855 113.450   7
 -18  -8   0 472.350 160.241   6
  18   8   0 253.483 167.257   4
 -18  -8   0 92.8702 118.266   7
  19   8   0-243.625 176.133   4
 -19  -8   0 85.1963 150.285   6
   0   9   0-60.8387 102.274   4
   0  -9   0-84.2152 136.829   7
   0   9   0-49.8268 127.973   2
  -1   9   0 85.2079 93.0272   4
  -1  -9   0 28.3499 138.673   7
   1  -9   0-20.0985 129.864   7
   1   9   0 137.134 103.921   4
   1   9   0 5.62493 137.366   2
  -1   9   0-12.2494 123.592   2
  -2   9   0 3571.56 180.374   2
  -2  -9   0 3499.22 180.832   7
   2   9   0 3610.06 197.684   2
   2  -9   0 3583.12 183.933   7
   2   9   0 3557.90 168.854   4
   3   9   0 86.7358 141.256   2
   3   9   0 15.1076 145.558   4
  -3  -9   0 61.7453 151.016   7
   3  -9   0 95.3478 135.682   7
   4   9   0 706.765 145.210   4
   4  -9   0 832.835 136.027   7
  -4  -9   0 938.197 156.029   7
   4   9   0 726.962 146.312   2
   5   9   0 1283.37 153.612   4
   5  -9   0 1348.79 137.073   7
   5   9   0 1247.50 149.136   2
  -5  -9   0 1255.52 148.977   7
  -6  -9   0 230.092 128.170   7
   6   9   0 283.715 135.425   4
   6   9   0 196.838 124.562   2
  -7  -9   0 84.5648 117.994   7
   7   9   0 164.855 127.078   2
   7   9   0 52.1407 129.253   4
   8   9   0 453.558 141.181   4
  -8  -9   0 530.003 123.783   7
   8   9   0 486.219 140.135   2
   9   9   0 1680.94 162.906   2
   9   9   0 1759.09 168.204   4
  -9  -9   0 1883.91 149.817   7
  10   9   0 681.379 138.679   2
  10   9   0 683.506 158.032   4
 -10  -9   0 475.869 154.876   7
 -11  -9   0 1526.07 160.831   7
  11   9   0 1522.38 170.435   2
  11   9   0 2027.49 184.619   4
  12   9   0 1765.44 192.876   4
 -12  -9   0 1556.76 149.852   7
 -13  -9   0 1322.58 144.166   7
  13   9   0 1521.90 185.205   4
  14   9   0 305.039 171.764   4
 -14  -9   0 243.480 121.431   7
 -15  -9   0-206.446 162.631   6
 -15  -9   0 30.4221 111.208   7
  15   9   0-1.24477 153.060   4
 -16  -9   0-101.973 111.161   7
 -16  -9   0-210.107 161.294   6
  16   9   0-43.8938 160.340   4
 -17  -9   0 32.2285 112.066   7
 -17  -9   0-77.1513 153.189   6
  17   9   0-188.964 168.546   4
   0  10   0 2245.93 138.207   4
   0 -10   0 2487.47 178.111   7
   1  10   0 6853.64 210.976   4
  -1 -10   0 6765.55 231.034   7
   1 -10   0 6364.45 227.831   7
  -1  10   0 7257.21 244.977   2
   1  10   0 7396.11 244.318   2
   2  10   0 237.396 130.375   4
  -2 -10   0 192.759 152.633   7
   2 -10   0 225.186 162.261   7
   2  10   0 205.530 150.321   2
   3  10   0 2114.49 185.964   2
   3  10   0 1972.36 160.611   4
  -3 -10   0 2235.97 178.304   7
   3 -10   0 1981.75 179.810   7
   4  10   0 266.990 145.061   2
  -4 -10   0 452.068 147.694   7
   4  10   0 244.329 140.768   4
   4 -10   0 119.578 147.199   7
   5  10   0 391.960 144.323   4
   5  10   0 507.226 153.739   2
  -5 -10   0 484.041 148.121   7
   5 -10   0 386.037 138.753   7
   6 -10   0 375.938 135.279   7
   6  10   0 257.269 152.463   4
  -6 -10   0 518.379 147.664   7
   6  10   0 659.210 152.897   2
   7  10   0 769.681 162.756   4
   7  10   0 1013.80 156.822   2
  -7 -10   0 984.493 145.449   7
   8  10   0 3868.31 204.458   2
   8  10   0 4381.25 217.599   4
   9  10   0 483.532 138.240   2
  -9 -10   0 758.404 141.582   7
   9  10   0 473.478 162.175   4
 -10 -10   0 3.41300 151.925   7
  10  10   0 179.225 152.998   4
 -11 -10   0 2042.80 171.924   7
  11  10   0 1955.34 188.852   4
 -12 -10   0 1600.42 159.797   7
  12  10   0 1694.31 192.147   4
 -13 -10   0 1861.79 160.008   7
  13  10   0 2002.59 204.633   4
 -14 -10   0 421.475 133.717   7
  14  10   0 153.619 185.450   4
 -15 -10   0 1196.53 148.100   7
 -15 -10   0 826.576 177.544   6
  15  10   0 860.803 187.957   4
   0  11   0-11.3914 139.607   2
   0 -11   0 5.75423 137.320   7
   1  11   0 387.499 112.882   4
  -1 -11   0 219.359 140.618   7
   1  11   0 346.651 146.697   2
  -1  11   0 376.270 148.936   2
   1 -11   0 290.804 139.644   7
  -2 -11   0 1614.21 166.764   7
   2  11   0 1611.85 161.359   4
   2  11   0 1766.50 177.937   2
   2 -11   0 1564.68 165.495   7
   3 -11   0 619.425 148.622   7
   3  11   0 814.158 166.434   2
   3  11   0 751.206 149.063   4
  -3 -11   0 898.777 161.576   7
   4  11   0 2499.37 183.672   4
   4 -11   0 2490.51 175.859   7
   4  11   0 2638.05 211.116   2
  -4 -11   0 2920.52 191.189   7
   5 -11   0-33.1442 139.152   7
   5  11   0 24.1099 156.078   4
  -5 -11   0-113.516 145.669   7
   5  11   0 119.338 142.935   2
  -6 -11   0 182.970 140.491   7
   6 -11   0 116.563 130.280   7
   6  11   0 188.869 147.256   4
   6  11   0 296.882 135.683   2
  -7 -11   0 2690.89 178.690   7
   7  11   0 2302.19 175.531   2
   7 -11   0 2156.05 168.976   7
   7  11   0 2561.54 193.277   4
   8  11   0 2093.43 189.683   4
   8 -11   0 1556.26 166.840   7
  -8 -11   0 1979.25 170.215   7
   9  11   0 118.665 160.938   4
  -9 -11   0 279.325 143.087   7
 -10 -11   0-196.386 163.541   7
  10  11   0-128.733 165.164   4
  11  11   0 1856.70 216.622   4
 -11 -11   0 2084.49 183.235   7
  12  11   0 293.801 199.399   4
 -12 -11   0 515.685 156.602   7
 -13 -11   0 586.159 148.547   7
   0  12   0 163.315 159.755   2
   0 -12   0 290.364 173.005   7
   1 -12   0 1805.46 187.065   7
  -1 -12   0 1433.43 189.911   7
   2  12   0 1583.18 160.230   4
  -2 -12   0 2027.84 199.189   7
   2 -12   0 1877.78 189.407   7
   3  12   0 390.358 153.437   2
   3 -12   0 292.469 155.548   7
  -3 -12   0 454.679 175.053   7
   3  12   0 350.844 147.572   4
   4  12   0 206.341 167.080   4
  -4 -12   0-115.662 174.509   7
   4 -12   0 265.145 168.963   7
   4  12   0 90.6623 135.155   2
   5  12   0 635.172 155.581   2
  -5 -12   0 992.012 182.949   7
   5  12   0 1138.01 177.774   4
   5 -12   0 537.009 162.967   7
   6 -12   0 2082.78 179.619   7
   6  12   0 2544.65 212.055   4
  -7 -12   0 2753.31 188.184   7
   7  12   0 2777.36 214.078   4
   8 -12   0 165.999 135.997   7
   8  12   0 353.082 171.871   4
  -8 -12   0 229.253 137.670   7
  -9 -12   0 290.495 139.632   7
   9  12   0 161.959 170.564   4
   9 -12   0 191.775 133.325   7
  10 -12   0 276.255 135.126   7
   0 -13   0-287.351 150.507   7
  -1 -13   0 354.219 158.888   7
   1  13   0 348.125 145.979   2
   1 -13   0 370.977 151.808   7
  -2 -13   0 216.254 156.009   7
   2 -13   0 275.723 143.745   7
   2  13   0 27.3299 140.260   2
   3 -13   0 192.560 140.565   7
  -3 -13   0 530.541 166.616   7
   4  13   0-109.028 113.232   4
   4 -13   0-104.614 143.264   7
  -4 -13   0-307.790 150.248   7
   5 -13   0 639.933 150.915   7
   5  13   0 392.156 136.982   4
 -23   0   1 89.6988 125.361   7
  23   0  -1-6.97032 101.049   3
 -22   0   1-11.6245 125.519   7
  22   0  -1 125.772 122.975   3
  21   0  -1 117.008 103.193   3
 -21   0   1 87.4276 111.441   7
 -20   0   1 147.144 107.010   7
  20   0  -1 141.749 98.1160   3
 -19   0   1 20.0089 100.616   7
  19   0  -1 158.622 100.157   3
  18   0  -1 54.2393 94.2995   3
 -18   0   1-36.5387 107.566   7
 -17   0   1-53.2942 104.951   7
  17   0  -1 35.5907 92.2017   3
  16   0  -1-9.18660 86.1046   3
 -16   0   1-11.6406 93.2510   7
 -15   0   1 17.7341 49.3499   6
  15   0  -1 91.4840 73.4384   3
 -15   0   1 65.0840 82.1935   7
 -14   0   1 264.818 77.0662   7
  14   0  -1 162.328 66.7747   3
 -14   0   1 20.1905 56.6492   6
 -13   0   1 166.688 73.7010   7
 -13   0   1 29.9387 56.2667   6
  13   0  -1 36.4333 59.4716   5
 -12   0   1 31.1371 49.7364   6
  12   0  -1 22.6198 48.0066   4
  12   0  -1 36.0782 54.1593   5
  11   0  -1 18.9753 41.1726   4
  11   0  -1 11.3129 44.2419   5
 -11   0   1 28.9261 44.0131   6
 -11   0   1 115.020 57.0257   7
 -10   0   1 60.0638 46.2085   7
  10   0  -1-4.84882 41.1069   5
 -10   0   1 42.1209 40.6779   6
  10   0  -1-13.9125 38.7145   4
   9   0  -1-31.9815 41.4416   5
   9   0  -1-67.0921 43.1336   4
  -9   0   1-15.8076 37.2619   6
   8   0  -1-24.3032 38.7901   5
  -8   0   1 51.3006 37.5918   6
  -7   0   1 58.2651 33.9735   6
   7   0  -1 24.2086 36.8110   5
  -6   0   1 141.615 34.0490   6
   6   0  -1 112.068 33.6909   5
  -5   0   1 246.066 27.4716   7
  -5   0   1-0.36932 33.2425   6
  -4   0   1 124.579 18.2514   7
  -4   0   1 10.5161 20.9787   6
  -3   0   1 1587.49 25.8886   7
  -3   0   1 1476.20 28.6781   6
  -3   0  -1 4.06917 13.6026   7
   3   0   1-12.2319 14.8578   5
  -4   0  -1 53.0610 18.8637   7
   4   0   1 24.6027 20.6495   5
   5   0   1 18.6921 23.5788   5
  -5   0  -1 16.5604 23.5313   7
   5   0   1-7.79139 21.1797   4
  -5   0  -1 40.4324 21.6598   6
  -6   0  -1 60.2917 29.3617   7
  -6   0  -1-5.09328 24.5549   6
   6   0   1 44.1990 30.6485   5
   6   0   1 3.70802 23.9758   4
  -7   0  -1 7.54347 26.5520   6
  -7   0  -1 28.4356 34.7809   7
   7   0   1 0.87175 34.9332   5
   7   0   1 7.58850 26.8703   4
  -8   0  -1 4.09525 42.3469   7
   8   0   1-7.65400 31.2957   4
  -8   0  -1 22.8709 31.7284   6
  -9   0  -1 8.96707 44.6356   7
  -9   0  -1 57.8408 32.0166   6
   9   0   1-24.6106 38.4467   5
   9   0   1 26.1780 46.2175   3
   9   0   1-15.1274 33.3208   4
  10   0   1 17.2293 48.1526   3
  10   0   1-33.9948 33.8933   4
  10   0   1-1.60289 42.1762   5
 -10   0  -1 8.81471 52.9497   7
 -10   0  -1 29.9590 32.8428   6
  11   0   1-32.2599 36.9725   4
 -11   0  -1-15.7907 37.7842   6
  11   0   1 26.4596 41.8912   5
 -11   0  -1 105.580 55.9496   7
  11   0   1 100.076 54.2676   3
  12   0   1 39.3911 62.5062   3
 -12   0  -1-55.0492 42.4554   6
 -12   0  -1-6.83756 60.3928   7
  12   0   1 13.9563 48.2038   5
 -13   0  -1 46.4509 69.5359   7
 -13   0  -1-7.86984 38.6188   6
  13   0   1 85.9362 70.5908   3
  13   0   1 56.8419 55.4756   5
 -14   0  -1 78.7648 77.7421   7
  14   0   1-12.7248 59.8337   5
  14   0   1 20.6112 74.7417   3
 -15   0  -1 40.7934 85.4099   7
  15   0   1-26.8744 86.5529   3
  15   0   1 25.0990 64.7093   5
 -16   0  -1-30.8134 93.3334   7
  16   0   1-54.6777 102.161   3
 -17   0  -1 149.712 96.7012   7
  17   0   1 2.26218 105.289   3
  18   0   1 12.7564 105.373   3
 -18   0  -1 122.649 98.2389   7
  19   0   1 103.469 110.951   3
 -19   0  -1 91.1048 99.9758   7
 -20   0  -1 106.753 103.887   7
  20   0   1 18.1545 114.330   3
 -21   0  -1 186.788 104.855   7
  21   0   1-34.4637 120.470   3
 -22   0  -1 287.478 118.834   7
  22   0   1 80.4306 124.958   3
 -23   0  -1 92.3274 125.697   7
  23   0   1 31.5073 133.316   3
  24   0   1-92.2183 133.708   3
  24  -1  -1 178.182 110.455   3
 -24   1   1 294.364 136.636   7
 -24  -1   1 516.880 120.138   7
 -23   1   1 1324.00 149.069   7
  23  -1  -1 1194.35 130.896   3
 -22   1   1 4512.03 182.599   7
  22  -1  -1 4506.57 170.408   3
 -22  -1   1 5154.08 161.812   7
  21  -1  -1 624.755 115.931   3
  21   1  -1 483.082 108.002   3
 -21   1   1 445.549 126.976   7
 -21  -1   1 695.168 105.735   7
  20  -1  -1 361.257 95.0696   3
 -20   1   1 220.009 111.979   7
  20   1  -1 235.195 108.287   3
 -20  -1   1 300.118 101.381   7
  19  -1  -1 9704.62 191.634   3
 -19  -1   1 10025.0 170.865   7
  19   1  -1 9216.60 206.207   3
 -19   1   1 9176.19 190.887   7
  18   1  -1 6977.58 181.309   3
 -18  -1   1 7660.70 157.178   7
 -18   1   1 7475.56 175.670   7
 -17  -1   1 5637.83 148.992   7
 -17   1   1 5523.30 165.548   7
  17   1  -1 5884.52 164.895   3
  16   1  -1 2411.99 120.577   3
 -16   1   1 2349.69 123.684   7
 -16  -1   1 2303.59 108.935   7
  15   1  -1 3550.40 116.619   3
 -15  -1   1 3417.19 111.836   7
 -15   1   1 3424.88 123.141   7
 -15  -1   1 3111.66 96.7000   6
 -14  -1   1 1545.55 85.0461   7
 -14   1   1 1717.63 95.8017   7
  14   1  -1 1650.03 89.3915   3
 -14   1   1 1072.59 54.3283   6
 -14  -1   1 1296.06 78.1892   6
  14   1  -1 1370.93 81.6774   4
 -13  -1   1 242.579 69.7044   7
 -13   1   1 181.538 50.3755   6
 -13   1   1 257.401 81.9158   7
 -13  -1   1 60.2060 66.5194   6
  13   1  -1 252.987 67.6490   3
  13   1  -1 171.260 58.0976   4
  12  -1  -1 11959.6 133.158   5
 -12   1   1 12503.1 154.679   7
 -12  -1   1 11655.3 135.881   6
 -12   1   1 11682.7 115.897   6
  12   1  -1 11163.5 157.808   4
  12   1  -1 12104.4 153.891   3
 -12  -1   1 12336.8 137.452   7
  12   1  -1 12271.9 164.103   5
  11  -1  -1 101.726 35.5906   4
 -11  -1   1 197.796 48.6115   6
 -11   1   1 277.987 64.7941   7
  11   1  -1 200.498 57.4229   3
 -11  -1   1 195.364 63.1128   7
 -11   1   1 231.282 42.6007   6
  11   1  -1 209.547 64.3349   5
  11  -1  -1 217.436 47.1151   5
  11   1  -1 241.105 55.3584   4
 -10  -1   1 70369.0 271.249   7
  10   1  -1 67427.1 307.312   3
 -10   1   1 70551.7 307.637   7
 -10  -1   1 70286.8 290.608   6
  10   1  -1 72834.0 346.427   5
  10  -1  -1 68845.2 265.836   5
 -10   1   1 67444.5 241.000   6
  10  -1  -1 65110.9 249.436   4
  10   1  -1 69842.9 342.715   4
   9  -1  -1 629.891 37.3317   5
  -9   1   1 726.693 58.0591   7
  -9  -1   1 621.194 45.7147   7
   9   1  -1 825.126 48.9925   3
  -9   1   1 697.416 42.5857   6
  -9  -1   1 671.560 50.0880   6
   9   1  -1 505.013 55.5765   4
   9   1  -1 755.484 56.8960   5
   8   1  -1 8320.99 116.159   4
  -8   1   1 7944.79 80.5446   6
   8  -1  -1 7780.88 78.3445   5
  -8  -1   1 8229.05 101.016   6
   8   1  -1 8308.89 114.004   5
  -8  -1   1 8189.48 88.0791   7
   8   1  -1 7959.98 97.1418   3
  -8   1   1 8442.73 103.695   7
   7   1  -1 1946.35 60.4128   5
  -7   1   1 1977.61 57.3156   7
   7   1  -1 1737.40 60.8149   4
   7   1  -1 1889.09 48.7875   3
  -7  -1   1 1757.15 47.7576   7
   7  -1  -1 1800.21 37.6438   5
  -7  -1   1 1765.14 55.0324   6
  -7   1   1 1985.17 42.1005   6
  -6  -1   1 2030.24 45.8005   7
  -6   1   1 2165.70 40.5040   6
   6   1  -1 2089.08 45.4969   3
  -6   1   1 2178.33 53.8830   7
  -6  -1   1 2048.34 54.8307   6
   5   1  -1 657.157 29.1133   3
  -5   1   1 635.621 26.8790   6
  -5  -1   1 528.956 28.3289   7
  -5  -1   1 546.514 36.8012   6
  -5   1   1 578.406 36.1391   7
  -4  -1   1 1105.16 28.2857   7
   4   1  -1 1197.21 30.3863   3
  -4   1   1 1099.47 28.4012   6
  -4  -1   1 1104.20 37.4393   6
  -4   1   1 1028.50 37.6191   7
  -3  -1   1 24526.3 124.444   6
  -3   1   1 24234.1 99.2869   6
  -3   1   1 24746.2 121.894   7
  -3  -1   1 24245.1 97.8241   7
  -2  -1   1 413.732 23.2477   6
  -2   1   1 371.483 24.0732   7
   1  -1   1 31260.9 147.183   0
  -1   1  -1 31270.3 149.890   0
   2   1   1 1826.65 40.5866   4
  -2  -1  -1 1892.07 38.2069   7
  -2   1  -1 1847.96 46.7051   0
   2   1   1 1843.71 38.1352   5
  -3  -1  -1 139.049 23.1342   7
   3   1   1 155.490 24.7615   5
   3   1   1 167.651 25.9802   4
   3   1   1 156.286 26.3437   3
  -3   1  -1 180.626 22.2866   7
   4  -1   1 78867.3 181.959   5
  -4  -1  -1 75920.6 223.741   7
  -4   1  -1 76956.8 212.186   7
   4   1   1 78737.0 259.995   3
   4   1   1 80814.3 262.620   4
   4   1   1 80972.1 262.089   5
   5   1   1 17482.4 133.445   4
  -5   1  -1 16897.6 109.925   7
   5   1   1 17641.6 133.506   5
   5  -1   1 17162.1 95.1828   5
  -5  -1  -1 16633.2 110.083   7
   5   1   1 17596.6 134.122   3
   6   1   1 84175.9 303.025   5
   6   1   1 83222.5 304.035   3
   6   1   1 79516.8 299.016   4
  -6  -1  -1 81347.2 251.523   7
  -6   1  -1 79070.6 249.563   7
   6  -1   1 80900.0 225.669   5
  -7   1  -1 6905.12 57.9482   6
  -7   1  -1 6767.32 85.2595   7
   7   1   1 6284.53 97.9429   5
  -7  -1  -1 6364.00 81.5411   7
   7  -1   1 6322.32 73.4165   5
   7   1   1 6544.30 98.0560   3
   7   1   1 6530.03 96.9948   4
   8   1   1 26204.7 194.547   3
  -8   1  -1 26382.0 117.531   6
   8   1   1 26566.9 195.985   5
  -8  -1  -1 25985.5 178.919   6
   8  -1   1 26009.5 153.473   5
   8   1   1 26062.4 190.333   4
  -8   1  -1 25297.8 165.675   7
   8  -1   1 23895.0 109.726   4
  -8  -1  -1 25597.0 157.880   7
   9   1   1 199.410 48.6064   4
  -9  -1  -1 205.553 47.1710   7
  -9   1  -1 270.172 49.9102   7
   9   1   1 243.837 51.7089   3
   9   1   1 193.586 51.3085   5
   9  -1   1 193.629 35.8178   5
   9  -1   1 225.643 23.2349   4
  -9   1  -1 268.894 29.9038   6
  -9  -1  -1 245.325 46.9080   6
  10   1   1 5759.14 104.681   4
 -10  -1  -1 5665.95 91.7648   7
 -10  -1  -1 5770.97 96.4709   6
  10  -1   1 5305.50 63.6388   4
  10   1   1 5592.29 112.293   3
 -10   1  -1 5820.98 101.329   7
 -10   1  -1 5952.96 70.6610   6
  10  -1   1 5222.99 87.2686   5
  10   1   1 5676.66 110.429   5
  11   1   1 39729.8 262.428   4
 -11   1  -1 40633.4 243.641   7
 -11  -1  -1 40891.7 227.964   7
 -11  -1  -1 41109.8 238.004   6
  11   1   1 41069.8 285.276   3
  11  -1   1 39112.7 225.701   5
  11   1   1 41591.6 278.373   5
 -12  -1  -1 20575.7 176.071   6
 -12   1  -1 21092.6 193.731   7
 -12  -1  -1 20497.8 175.022   7
  12   1   1 19260.3 205.277   5
  12   1   1 19404.3 196.998   4
  12   1   1 19797.9 214.965   3
  12  -1   1 19115.4 169.376   5
 -13  -1  -1 37064.1 244.391   7
  13   1   1 35711.6 269.227   4
 -13  -1  -1 35439.9 229.768   6
  13   1   1 36533.7 287.716   5
  13   1   1 36874.6 298.965   3
  13  -1   1 34836.0 241.887   5
 -13   1  -1 37412.4 262.484   7
  14   1   1 5239.29 143.323   3
 -14   1  -1 5360.02 131.383   7
 -14  -1  -1 5163.59 125.705   7
  14   1   1 4850.20 125.004   5
 -15   1  -1 7231.87 158.415   7
  15   1   1 6664.86 169.431   3
 -15  -1  -1 6861.06 147.495   7
  15   1   1 6300.94 152.074   5
 -16  -1  -1 36944.8 285.129   7
 -16   1  -1 38277.3 315.777   7
  16   1   1 35760.7 328.925   5
  16   1   1 36907.4 352.376   3
  16  -1   1 39367.8 333.290   3
  17   1   1 6935.13 189.512   3
  17  -1   1 6436.21 171.545   3
 -17  -1  -1 6732.64 159.667   7
 -18   1  -1 58.9050 103.403   7
  18  -1   1 97.2624 107.897   3
 -18  -1  -1 432.227 95.4252   7
  18   1   1 213.102 118.762   3
 -19  -1  -1 1043.55 103.509   7
  19  -1   1 867.932 112.072   3
  19   1   1 741.986 123.384   3
 -19   1  -1 930.562 115.013   7
  20  -1   1 1219.25 126.627   3
 -20   1  -1 1162.17 126.488   7
  20   1   1 1310.69 138.249   3
 -20  -1  -1 1288.46 108.569   7
 -21  -1  -1 1714.14 117.280   7
  21  -1   1 1814.63 143.334   3
  21   1   1 1313.92 146.927   3
 -21   1  -1 1521.36 135.768   7
  22   1   1-20.5708 138.556   3
 -22   1  -1 5.20841 124.628   7
  22  -1   1 281.650 121.257   3
 -22  -1  -1 106.521 111.030   7
 -23   1  -1 190.911 128.319   7
  23   1   1 124.188 138.649   3
  23  -1   1 527.671 144.083   3
 -23  -1  -1 395.354 116.661   7
  24   1   1 1743.63 165.642   3
  24  -1   1 1963.37 150.627   3
  25  -2  -1 73.2719 104.787   3
  24  -2  -1 45.3174 102.609   3
 -24  -2   1 269.417 101.245   7
 -23  -2   1 898.330 116.058   7
  23  -2  -1 636.751 123.729   3
  22  -2  -1 538.583 123.390   3
 -22  -2   1 765.408 109.761   7
 -21   2   1 541.939 136.790   7
 -21  -2   1 933.726 108.634   7
 -20  -2   1 3038.53 122.022   7
 -20   2   1 2843.59 149.643   7
  19   2  -1 611.964 115.968   3
 -19  -2   1 647.904 102.684   7
 -19   2   1 647.226 134.674   7
  18   2  -1 739.649 124.460   3
 -18  -2   1 675.618 107.196   7
 -18   2   1 737.473 127.716   7
 -18  -2   1 339.800 72.9798   6
 -17  -2   1 13641.2 187.402   7
 -17   2   1 12541.5 225.701   7
  17   2  -1 12543.3 236.126   3
 -17  -2   1 12382.6 176.938   6
  16   2  -1 375.092 119.062   3
 -16  -2   1 520.542 99.5973   7
 -16   2   1 382.470 130.206   7
 -16  -2   1 335.796 84.3285   6
 -15  -2   1 679.391 75.9114   6
  15   2  -1 607.092 95.1966   4
 -15   2   1 714.355 111.751   7
  15   2  -1 671.683 98.2229   3
 -15  -2   1 637.591 89.1342   7
 -14  -2   1 2775.94 95.9940   7
  14   2  -1 2804.38 114.938   4
  14   2  -1 2778.92 113.071   3
 -14  -2   1 2562.74 91.1117   6
 -14   2   1 2596.80 118.762   7
 -13   2   1 3240.34 120.721   7
  13   2  -1 3304.19 112.330   4
 -13  -2   1 3394.26 94.7859   7
  13   2  -1 3319.87 112.768   3
 -13  -2   1 3559.73 97.7278   6
  12   2  -1 16244.8 195.377   3
 -12   2   1 16232.3 139.202   6
 -12  -2   1 16326.0 176.389   6
 -12   2   1 16320.8 190.691   7
  12   2  -1 16175.3 202.339   4
 -12  -2   1 16371.5 156.229   7
  11   2  -1 4573.09 116.877   4
 -11   2   1 4413.56 114.502   7
  11   2  -1 4631.56 113.250   3
 -11  -2   1 4650.71 104.789   6
 -11  -2   1 4466.21 88.7224   7
 -11   2   1 4877.93 80.8478   6
 -10  -2   1 3862.00 81.7448   7
 -10  -2   1 3866.74 97.8803   6
  10  -2  -1 3707.63 57.2581   5
  10   2  -1 3972.31 102.528   3
 -10   2   1 4025.97 71.9917   6
  10   2  -1 3575.44 103.682   4
 -10   2   1 3764.82 104.273   7
   9   2  -1 1139.57 64.5283   3
  -9   2   1 1291.79 46.4570   6
  -9  -2   1 1176.53 55.2607   7
  -9  -2   1 1177.75 64.0946   6
   9  -2  -1 1270.71 33.1566   5
  -9   2   1 1218.72 72.9292   7
   9   2  -1 1119.12 72.5441   4
  -8  -2   1 1288.55 62.0148   6
  -8   2   1 1437.10 45.6514   6
   8   2  -1 1384.54 71.4652   4
  -8   2   1 1426.08 70.4286   7
   8   2  -1 1435.57 62.0484   3
  -8  -2   1 1366.46 53.9203   7
  -7  -2   1 2.70009 42.0277   6
   7   2  -1 74.8714 47.9386   4
  -7   2   1 34.4720 29.3925   6
  -7   2   1 137.329 42.5612   7
  -7  -2   1 46.3810 30.6200   7
   7   2  -1 47.2074 38.5878   3
  -6   2   1 10228.6 116.600   7
  -6   2   1 10249.1 88.8929   6
   6   2  -1 10517.6 133.915   4
  -6  -2   1 10149.1 120.006   6
  -6  -2   1 10134.6 93.9579   7
  -5  -2   1 4113.83 62.3137   7
  -5   2   1 4066.26 57.3821   6
   5   2  -1 4322.73 86.9814   4
  -5   2   1 3994.12 74.9572   7
   4   2  -1 5188.53 88.1585   4
  -4  -2   1 5025.22 66.6662   7
  -4   2   1 4883.66 62.1321   6
  -4   2   1 4801.86 77.4634   7
  -3   2   1 2376.99 46.2525   6
  -3  -2   1 2390.32 47.9142   7
  -2   2   1 3695.12 57.5590   6
   2   2  -1 3823.69 61.2987   2
  -2   2   1 3866.64 54.6229   0
  -2  -2   1 3764.63 57.2546   7
  -2   2   1 4005.91 72.1286   2
  -1  -2   1 9172.88 85.1106   7
   1   2  -1 9274.98 90.7823   2
  -1   2   1 9254.03 105.928   2
   1  -2  -1 9169.18 69.0992   0
  -1   2   1 8971.86 89.0496   6
  -1   2   1 9110.35 79.0425   4
   0   2   1 26657.8 143.299   4
   0   2   1 27273.4 178.588   2
   0   2   1 26228.4 126.454   5
   0   2  -1 25985.7 146.986   2
   0  -2  -1 27584.8 164.885   7
  -1  -2  -1 292936. 523.847   7
   1  -2   1 297477. 554.970   0
   1  -2   1 289925. 1710.03   8
   1   2   1 293311. 508.542   4
  -2  -2  -1 485546. 673.130   7
   2  -2   1 471121. 2041.40   8
  -2   2  -1 469390. 2394.89   7
   2   2   1 483744. 692.891   4
   2  -2   1 493853. 2914.28   0
   2   2   1 483548. 2573.50   5
  -2   2  -1 491516. 3016.73   0
  -3   2  -1 169.605 41.2633   0
   3   2   1 186.500 38.2978   4
  -3   2  -1 229.904 35.0973   7
  -3  -2  -1 193.971 36.4932   7
   4   2   1 36943.3 205.839   5
  -4  -2  -1 36724.1 193.718   7
  -4   2  -1 36153.9 185.518   7
  -4   2  -1 36565.5 232.683   0
   4   2   1 35963.8 212.432   4
   5   2   1 22421.7 176.960   4
   5   2   1 23017.3 173.231   5
  -5   2  -1 23807.8 159.240   7
  -5  -2  -1 23099.8 153.498   7
   6   2   1 1070.65 56.4156   4
   6  -2   1 1315.27 30.6854   5
  -6   2  -1 1119.53 55.3122   7
  -6  -2  -1 1188.01 51.2682   7
   6   2   1 1165.06 56.7545   5
   7   2   1 4922.75 99.1776   5
   7   2   1 4887.67 103.477   3
   7  -2   1 4768.36 56.7968   5
  -7   2  -1 4798.46 88.5386   7
  -7  -2  -1 4605.14 78.6826   7
   7   2   1 4839.54 98.0582   4
  -8   2  -1 243.567 21.6404   6
  -8  -2  -1 114.672 46.3044   7
   8   2   1 202.130 52.1345   4
  -8   2  -1 238.088 56.2713   7
   8   2   1 215.622 54.9695   5
   8   2   1 208.701 58.1636   3
   9   2   1 7947.15 133.722   5
  -9  -2  -1 7804.82 108.119   7
   9  -2   1 7452.32 82.0492   5
   9   2   1 7666.49 136.364   3
  -9   2  -1 7579.48 120.768   7
   9   2   1 7667.04 131.168   4
 -10  -2  -1 9589.36 142.137   6
 -10   2  -1 9852.38 139.273   7
  10   2   1 9365.95 148.801   4
  10  -2   1 9360.81 98.6212   5
 -10  -2  -1 9561.57 122.178   7
  10   2   1 9713.88 159.414   3
  10   2   1 9858.26 152.020   5
 -11  -2  -1 3584.82 89.1850   7
  11  -2   1 3563.71 71.1575   5
  11   2   1 3901.92 109.688   5
  11   2   1 3837.65 107.215   4
 -11  -2  -1 4002.57 102.420   6
  11   2   1 3826.76 120.463   3
 -11   2  -1 3701.81 105.643   7
 -12   2  -1 535.163 76.9517   7
 -12  -2  -1 459.985 70.2147   7
  12   2   1 597.319 77.0448   5
 -12  -2  -1 440.278 67.7891   6
  12   2   1 480.463 84.6463   3
  12   2   1 470.931 69.0206   4
  13   2   1 195.300 76.1345   5
 -13   2  -1 261.021 83.1669   7
 -13  -2  -1 219.637 68.9553   7
  13   2   1 154.523 75.0881   4
  13   2   1 319.340 89.1681   3
 -13  -2  -1 226.967 69.2852   6
 -14  -2  -1 26683.3 220.127   7
  14   2   1 27214.2 283.389   5
  14   2   1 27418.6 273.949   4
  14   2   1 26292.7 295.318   3
 -14  -2  -1 26436.3 236.930   6
 -14   2  -1 28185.8 267.296   7
 -15  -2  -1 17603.8 196.698   7
 -15   2  -1 18169.2 242.415   7
  15   2   1 18681.6 255.464   5
  15   2   1 17594.7 266.845   3
  16   2   1 9980.31 207.392   5
 -16   2  -1 10278.4 201.659   7
  16   2   1 9754.23 220.988   3
 -16  -2  -1 10308.7 165.237   7
 -17   2  -1 1806.47 145.019   7
  17   2   1 1708.80 127.619   5
 -17  -2  -1 1736.11 111.611   7
  17   2   1 1569.30 148.520   3
 -18  -2  -1 5926.82 152.099   7
 -18   2  -1 5942.03 176.192   7
  18   2   1 6010.59 182.821   5
  18   2   1 5497.22 194.625   3
 -19   2  -1-24.8430 126.527   7
  19   2   1-21.2313 127.628   3
 -19  -2  -1-58.7576 105.531   7
 -20  -2  -1 281.158 103.671   7
  20   2   1 40.4844 134.084   3
 -20   2  -1 142.991 127.281   7
  20  -2   1 252.755 116.257   3
  21  -2   1 75.0369 104.706   3
 -21  -2  -1 137.197 99.4619   7
  21   2   1-230.115 149.956   3
 -21   2  -1-144.133 126.885   7
  22  -2   1 485.827 132.686   3
 -22  -2  -1 501.183 110.578   7
 -22   2  -1 161.365 136.019   7
 -23  -2  -1 780.101 116.145   7
  23  -2   1 654.625 129.402   3
 -23   2  -1 532.076 154.872   7
  24  -2   1 41.2994 118.025   3
  24   2   1-69.4828 149.721   3
  24  -3  -1 508.831 113.790   3
 -23   3   1 4111.43 193.256   7
 -23  -3   1 3879.19 148.956   7
 -22   3   1 366.372 131.196   7
 -22  -3   1 186.445 102.005   7
 -21  -3   1 351.394 102.818   7
 -21   3   1 669.987 130.692   7
 -20  -3   1 381.056 104.408   7
 -20   3   1 596.044 137.100   7
 -19   3   1 161.109 120.427   7
 -19  -3   1-87.7000 90.9782   6
 -19  -3   1-19.4676 95.6996   7
 -18  -3   1 2781.53 117.763   6
 -18  -3   1 2700.94 119.054   7
 -18   3   1 2921.44 152.170   7
 -17  -3   1 1770.31 108.341   6
 -17   3   1 2110.93 140.450   7
 -17  -3   1 1729.70 106.915   7
 -16  -3   1 24685.8 254.879   6
 -16  -3   1 23770.9 224.233   7
  16   3  -1 23704.0 322.519   3
  16   3  -1 24962.8 311.396   4
  15   3  -1 757.969 124.354   3
  15   3  -1 823.122 112.453   4
 -15  -3   1 872.665 93.2473   7
 -15  -3   1 793.446 99.7818   6
 -14  -3   1 3263.81 103.745   7
 -14  -3   1 3419.22 120.254   6
  14   3  -1 3472.32 140.805   3
 -14   3   1 3510.90 148.190   7
  14   3  -1 3221.81 137.757   4
 -13  -3   1 6377.02 116.107   7
 -13  -3   1 6464.14 137.728   6
  13   3  -1 6237.60 159.074   4
 -13   3   1 6760.94 162.576   7
  12   3  -1 13774.2 214.799   4
 -12  -3   1 14068.7 183.327   6
 -12   3   1 14435.7 203.290   7
 -12  -3   1 13951.4 152.596   7
 -11  -3   1 3294.94 91.1442   7
 -11  -3   1 3212.71 111.577   6
 -11   3   1 3168.72 77.3081   6
 -11   3   1 3569.68 119.236   7
  11   3  -1 3262.43 120.013   4
 -10  -3   1 9528.28 119.144   7
 -10   3   1 9518.83 113.584   6
 -10   3   1 9492.47 159.528   7
  10   3  -1 9032.70 168.926   4
 -10  -3   1 9101.31 155.263   6
  -9   3   1 42326.7 293.529   7
   9   3  -1 44458.2 325.119   4
  -9   3   1 43997.9 223.883   6
  -9  -3   1 44125.7 296.125   6
  -9  -3   1 43935.7 232.872   7
  -8  -3   1 16518.8 184.676   6
  -8   3   1 16249.9 179.709   7
  -8   3   1 16207.3 139.348   6
   8   3  -1 16424.2 200.921   4
  -8  -3   1 16588.5 148.486   7
  -7  -3   1 2777.59 69.9964   7
  -7   3   1 2959.07 66.8340   6
  -7   3   1 3090.66 89.4235   7
   7   3  -1 2738.08 99.0568   4
  -6  -3   1 1541.58 56.7579   7
   6   3  -1 1561.11 78.8796   4
  -6   3   1 1597.60 52.0995   6
  -6   3   1 1602.20 70.9355   7
   5   3  -1 11181.1 150.195   4
  -5   3   1 10843.8 137.192   7
  -5  -3   1 11025.1 119.212   7
  -5   3   1 10824.6 110.430   6
   4   3  -1 11878.7 148.043   4
  -4   3   1 11678.1 116.222   6
  -4   3   1 12074.6 129.897   0
  -4  -3   1 11484.0 117.661   7
  -3   3   1 4922.04 98.8929   2
  -3  -3   1 4938.62 83.4816   7
  -3   3   1 4751.91 80.6082   0
  -3   3   1 4964.68 68.7137   4
  -3   3   1 4785.77 80.8645   6
   3   3  -1 4797.47 98.0745   4
  -2   3   1 17782.5 178.218   2
   2   3  -1 17924.4 161.279   2
   2   3  -1 17542.9 162.803   4
  -2   3   1 17562.2 128.983   4
  -2   3   1 16650.8 143.233   6
  -2  -3   1 17077.1 143.494   7
   2  -3  -1 16799.6 124.867   0
   1   3  -1 48996.4 250.373   4
   1   3  -1 48501.5 256.988   2
  -1   3   1 48550.2 283.570   2
  -1   3   1 47619.5 221.307   4
  -1  -3   1 48020.5 242.555   7
   1  -3  -1 49247.7 207.391   0
   0   3  -1 251397. 534.533   4
   0   3   1 248248. 482.761   5
   0   3  -1 251963. 579.934   2
   0  -3   1 259198. 553.526   7
   0   3   1 254166. 536.034   4
   0   3   1 257038. 651.781   2
   0  -3  -1 259243. 597.922   7
   1  -3   1 101763. 382.939   0
   1   3   1 102508. 411.665   2
   1   3   1 100767. 329.197   5
  -1  -3  -1 102574. 376.421   7
   1   3   1 100736. 356.151   4
  -1   3  -1 100843. 369.904   2
  -1   3  -1 101424. 316.288   4
  -2  -3  -1 119292. 402.742   7
   2   3   1 118616. 378.087   5
   2  -3   1 120362. 416.873   0
   2   3   1 119199. 404.906   4
   2  -3   1 122646. 315.708   8
  -2   3  -1 120736. 318.621   4
   3  -3   1 62803.5 212.635   8
  -3   3  -1 61179.9 205.610   4
  -3   3  -1 61319.8 321.925   0
   3   3   1 60791.4 302.378   4
   3  -3   1 61340.7 301.873   0
  -3  -3  -1 61689.6 294.120   7
   3   3   1 61170.3 284.903   5
   4   3   1 68659.2 317.214   5
  -4   3  -1 69744.2 356.868   0
   4   3   1 70702.1 339.372   4
  -4   3  -1 70778.2 307.006   7
  -4  -3  -1 69997.0 307.007   7
   5   3   1 32753.1 241.019   4
  -5   3  -1 33533.9 223.192   7
  -5  -3  -1 33451.2 216.836   7
  -5   3  -1 33399.2 263.789   0
  -5   3  -1 33060.7 159.023   6
   5   3   1 32205.7 229.310   5
  -6   3  -1 102925. 478.156   0
   6   3   1 103283. 422.269   5
  -6  -3  -1 102163. 377.235   7
   6   3   1 102062. 430.995   4
  -6   3  -1 99330.2 387.768   7
   7   3   1 74921.2 383.860   4
   7   3   1 75730.7 382.202   5
  -7   3  -1 74999.1 352.729   7
  -7  -3  -1 75856.2 325.139   7
   8  -3   1 6178.88 63.9365   5
   8   3   1 6155.52 133.699   4
  -8  -3  -1 6534.94 110.274   7
   8   3   1 6538.83 132.383   5
  -8   3  -1 6889.16 127.797   7
   9  -3   1 6141.82 68.5122   5
   9   3   1 6490.09 138.027   5
   9   3   1 6610.79 137.668   4
  -9  -3  -1 6438.79 109.469   7
  -9   3  -1 6741.39 130.545   7
 -10   3  -1 28917.5 255.184   7
  10   3   1 28679.6 270.188   5
  10   3   1 27912.9 268.699   4
 -10  -3  -1 27562.7 207.539   7
 -11   3  -1 14536.7 196.962   7
 -11  -3  -1 13890.1 159.101   7
  11   3   1 13695.6 203.238   4
  11   3   1 14060.7 203.730   5
 -12  -3  -1 1306.46 85.2303   7
 -12  -3  -1 1067.61 91.7137   6
 -12   3  -1 1368.48 106.636   7
  12   3   1 1241.44 99.0564   4
  12   3   1 1212.61 97.3623   5
 -13  -3  -1 986.477 83.8154   7
  13   3   1 1026.89 100.796   4
  13   3   1 1173.41 103.424   5
 -13   3  -1 852.470 105.372   7
 -13  -3  -1 970.120 92.8264   6
  14   3   1 5914.12 169.904   4
 -14   3  -1 6099.02 177.763   7
  14   3   1 6003.85 170.036   5
 -14  -3  -1 6129.47 137.861   7
 -14  -3  -1 6161.45 147.489   6
  15   3   1 1214.12 117.346   4
 -15   3  -1 888.386 145.724   7
  15   3   1 667.632 143.417   3
 -15  -3  -1 946.752 101.932   7
  15   3   1 1119.64 120.850   5
 -15  -3  -1 1169.07 108.817   6
 -16  -3  -1 7282.35 146.133   7
 -16   3  -1 6916.95 205.206   7
  16   3   1 6129.06 210.080   3
  16   3   1 7192.74 192.144   5
 -16  -3  -1 5923.48 145.993   6
 -17   3  -1 10207.4 233.126   7
  17   3   1 9583.05 245.954   3
 -17  -3  -1 10747.3 171.087   7
  17   3   1 10387.5 227.745   5
  18   3   1 1155.80 155.352   3
  18   3   1 1357.31 131.979   5
 -18   3  -1 1023.01 145.229   7
 -18  -3  -1 1569.53 108.690   7
 -19  -3  -1 6422.96 154.850   7
 -19   3  -1 6494.99 209.833   7
 -20   3  -1 637.202 149.118   7
 -20  -3  -1 927.116 110.561   7
 -21   3  -1 302.274 139.899   7
 -21  -3  -1 72.3987 110.870   7
 -22   3  -1 1691.29 161.394   7
 -22  -3  -1 1158.31 130.013   7
  22  -3   1 1475.97 145.026   3
 -23   3  -1 1036.80 153.753   7
 -23  -3  -1 812.881 120.553   7
  23  -3   1 703.028 126.829   3
 -23   4   1 1673.31 173.921   7
 -23  -4   1 1556.33 127.998   7
 -22  -4   1 2836.66 139.043   7
 -22   4   1 3131.74 179.493   7
 -21  -4   1 311.160 107.284   7
 -21   4   1 377.961 135.777   7
 -20  -4   1 850.537 106.133   6
 -20  -4   1 615.583 104.446   7
 -20   4   1 713.078 137.279   7
 -19  -4   1 231.139 97.1123   7
 -19   4   1 9.59300 129.693   7
 -19  -4   1 244.972 98.3157   6
 -18   4   1-66.7951 123.170   7
 -18  -4   1-20.8745 92.1854   7
 -18  -4   1 60.4223 97.8706   6
 -17   4   1 2256.86 150.733   7
 -17  -4   1 2382.13 131.876   6
 -17  -4   1 2279.60 112.601   7
  17   4  -1 2213.30 143.121   4
  16   4  -1 730.135 125.172   4
 -16  -4   1 681.384 92.6018   7
 -16   4   1 773.000 135.266   7
 -16  -4   1 786.789 112.966   6
  15   4  -1 3080.97 158.183   4
 -15   4   1 3268.22 154.970   7
 -15  -4   1 2984.51 131.020   6
 -15  -4   1 2742.88 116.692   7
 -14  -4   1 19463.3 201.954   7
 -14  -4   1 20465.0 247.644   6
  14   4  -1 21021.7 295.330   4
 -14   4   1 19827.2 276.411   7
 -13  -4   1 19073.2 239.961   6
 -13  -4   1 19389.6 197.045   7
  13   4  -1 19789.0 278.499   4
 -13   4   1 18129.0 256.876   7
 -12  -4   1 749.546 75.9551   7
 -12   4   1 799.332 113.844   7
 -12  -4   1 582.789 98.8860   6
  12   4  -1 741.984 103.705   4
 -11   4   1-33.8104 94.7540   7
 -11   4   1 34.9496 48.0689   6
  11   4  -1 18.8060 90.3773   4
 -11  -4   1 6.61511 91.2443   6
 -11  -4   1 97.6730 66.2078   7
  10   4  -1 19287.2 254.404   4
 -10  -4   1 19784.7 230.977   6
 -10   4   1 18765.9 234.758   7
 -10  -4   1 19123.9 180.373   7
  -9   4   1 24.0549 51.7330   6
  -9  -4   1 9.23253 58.7873   7
  -9   4   1 17.0831 82.6850   7
   9   4  -1-9.26910 78.8594   4
   8   4  -1 110.991 77.5840   4
  -8  -4   1 1.49565 59.7245   7
  -8   4   1 83.1769 48.5308   6
  -8   4   1-21.9456 73.8224   7
  -7   4   1 16300.5 161.886   6
  -7   4   1 16406.9 202.854   0
   7  -4  -1 14944.5 86.8466   1
   7   4  -1 15613.4 207.286   4
  -7   4   1 15374.6 197.296   7
  -7  -4   1 15123.4 162.390   7
  -6   4   1 5778.69 101.926   6
  -6  -4   1 5528.39 107.406   7
  -6   4   1 5711.51 122.021   0
   6   4  -1 5351.91 128.433   4
  -5   4   1 10178.8 131.269   6
  -5   4   1 9512.13 138.947   0
   5   4  -1 9654.15 157.813   4
  -5  -4   1 9375.12 127.268   7
  -4   4   1 1970.90 70.4688   0
  -4   4   1 1892.91 67.6126   6
   4   4  -1 1785.32 81.1570   4
  -4   4   1 2155.59 57.1886   4
  -4  -4   1 2018.69 76.5555   7
  -3   4   1 3396.77 99.1707   2
  -3  -4   1 3474.56 86.2962   7
  -3   4   1 3649.85 73.0713   4
   3   4  -1 3698.29 95.9523   2
   3   4  -1 3393.97 94.7148   4
   2   4  -1 75.3546 47.3246   4
  -2  -4   1 53.4207 52.4573   7
   2   4  -1 122.774 48.8260   2
  -2   4   1 120.318 37.6039   4
  -2   4   1 50.3274 53.6478   2
   2  -4  -1 112.424 37.5943   0
   1   4  -1 12541.1 158.968   2
   1  -4  -1 12681.3 165.906   7
  -1   4   1 12443.5 138.479   4
  -1  -4   1 12642.3 153.159   7
   1  -4  -1 12541.4 129.830   0
  -1   4   1 12377.8 169.545   2
   1   4  -1 12335.9 148.723   4
   0  -4  -1 205.570 67.5317   7
   0   4  -1 184.233 55.6049   2
   0   4  -1 291.482 50.8687   4
   0  -4   1 338.333 56.5536   7
   0   4   1 244.654 54.1397   4
   0   4   1 212.850 59.7715   2
  -1   4  -1 106168. 375.634   4
   1  -4   1 109919. 444.633   0
   1   4   1 107926. 390.849   5
   1   4   1 109821. 496.809   2
  -1  -4  -1 110141. 451.274   7
   1   4   1 106982. 419.869   4
  -1   4  -1 106557. 443.430   2
  -2  -4  -1-25.8396 64.1258   7
   2   4   1-13.1676 59.0785   2
  -2   4  -1 59.9182 38.7930   4
   2   4   1 29.6875 51.6671   4
   2   4   1 26.8587 47.2809   5
   2  -4   1 23.4428 48.5972   0
   3   4   1 26838.9 230.542   4
  -3   4  -1 27582.9 176.858   4
  -3  -4  -1 27663.3 230.689   7
   3  -4   1 28096.3 172.219   8
   3  -4   1 27157.0 230.816   0
   3   4   1 28055.4 225.645   5
   4  -4   1 22745.0 147.866   8
  -4   4  -1 22831.8 231.041   0
  -4  -4  -1 23564.0 213.988   7
   4   4   1 22494.3 218.500   4
  -4   4  -1 23641.7 151.316   4
   4   4   1 23877.5 217.340   5
   5   4   1 4416.97 119.238   4
  -5  -4  -1 4390.71 106.864   7
  -5   4  -1 4635.03 122.267   0
   5   4   1 4572.51 116.434   5
  -5   4  -1 4671.15 66.5463   4
   6   4   1 1005.23 85.1592   4
  -6   4  -1 957.578 82.3951   0
   6   4   1 929.967 80.5185   5
  -6   4  -1 830.468 79.4813   7
  -6  -4  -1 915.610 79.1863   7
  -7  -4  -1 13252.9 170.431   7
  -7   4  -1 13588.3 208.722   0
  -7   4  -1 13318.1 182.251   7
   7   4   1 13763.3 190.958   5
   7   4   1 12887.3 189.254   4
  -8   4  -1 46585.6 330.069   7
   8   4   1 45924.0 346.275   4
  -8  -4  -1 44895.4 285.910   7
  -8   4  -1 47104.4 384.629   0
   8   4   1 47698.2 350.364   5
  -9  -4  -1 27805.3 230.431   7
  -9   4  -1 28035.5 265.852   7
   9   4   1 27380.0 283.089   4
   9   4   1 28390.0 288.715   5
  10   4   1 27542.1 292.351   4
  10   4   1 28716.7 297.592   5
 -10  -4  -1 27103.2 232.493   7
 -10   4  -1 27083.2 269.771   7
  11   4   1 2162.74 126.551   4
 -11   4  -1 2338.25 121.073   7
  11   4   1 2224.33 124.148   5
 -11  -4  -1 2362.28 93.2587   7
  12   4   1 71.3835 95.5688   4
 -12  -4  -1 62.9433 73.5506   7
  12   4   1 98.3354 92.7546   5
 -12   4  -1 53.5574 95.6208   7
 -13   4  -1 9233.01 194.897   7
  13   4   1 8795.71 201.677   5
 -13  -4  -1 8807.69 150.713   7
  13   4   1 8777.52 197.578   4
 -13  -4  -1 8766.68 187.316   6
  14   4   1 4476.10 162.448   4
  14   4   1 4467.93 173.015   5
 -14  -4  -1 4170.73 148.321   6
 -14   4  -1 4623.95 161.370   7
 -14  -4  -1 4289.65 133.386   7
 -15   4  -1 93.3717 116.873   7
 -15  -4  -1-42.3209 90.6238   7
  15   4   1 33.7233 107.089   4
  15   4   1 46.4357 116.742   5
 -15  -4  -1 18.5189 109.597   6
 -16  -4  -1 7534.92 159.802   7
 -16  -4  -1 7844.17 177.764   6
 -16   4  -1 8359.74 206.954   7
  16   4   1 7910.39 208.725   4
  16   4   1 7572.30 215.977   5
  17   4   1 3949.75 169.329   4
 -17   4  -1 4616.92 178.745   7
 -17  -4  -1 4072.87 151.145   6
 -17  -4  -1 4154.04 132.185   7
 -18  -4  -1 1778.79 113.241   7
 -18   4  -1 1998.62 150.785   7
 -19  -4  -1 387.595 98.2284   7
 -19   4  -1 463.183 131.803   7
 -20   4  -1 2161.29 161.523   7
 -20  -4  -1 2147.68 123.950   7
 -21  -4  -1 929.986 115.275   7
 -21   4  -1 921.256 149.161   7
 -22   4  -1 239.127 147.526   7
 -22  -4  -1 71.8849 112.966   7
 -22   5   1 845.073 164.946   7
 -22  -5   1 392.892 110.454   7
 -21  -5   1 92.2706 102.931   7
 -21   5   1 149.634 145.780   7
 -20  -5   1 167.786 109.078   6
 -20   5   1 224.141 137.790   7
 -20  -5   1 65.3801 95.9607   7
 -19  -5   1 321.353 114.561   6
  19   5  -1 58.3322 134.233   4
 -19  -5   1 156.175 90.8868   7
 -19   5   1 251.612 138.854   7
 -18   5   1 1593.82 167.685   7
  18   5  -1 1549.53 148.154   4
 -18  -5   1 1560.73 108.749   7
 -18  -5   1 1582.59 133.049   6
 -17   5   1 1011.59 149.547   7
 -17  -5   1 1112.44 122.465   6
 -17  -5   1 1242.67 104.192   7
  17   5  -1 1098.56 132.484   4
 -16   5   1 49.1217 140.234   7
  16   5  -1 37.0978 114.445   4
 -16  -5   1-8.00593 87.4101   7
 -16  -5   1 75.2302 106.115   6
  15   5  -1 67.8638 125.358   4
 -15   5   1-57.5758 129.076   7
 -15  -5   1-117.680 108.064   6
 -15  -5   1-115.959 97.7065   7
 -14   5   1 2391.67 155.653   7
 -14  -5   1 2529.57 140.387   6
 -14  -5   1 2279.88 111.525   7
  14   5  -1 2570.00 161.310   4
 -13  -5   1 70.6849 81.4547   7
  13   5  -1 79.2209 112.368   4
 -13  -5   1 31.8929 114.895   6
 -13   5   1 76.9686 133.117   7
  12   5  -1 272.184 110.346   4
 -12   5   1 86.3492 121.267   7
 -12  -5   1 37.5171 115.725   6
 -12  -5   1 244.221 79.1169   7
 -11  -5   1 7480.02 185.550   6
  11   5  -1 7345.07 192.821   4
 -11  -5   1 7651.89 140.989   7
 -11   5   1 7345.38 198.642   7
 -10   5   1 6512.59 183.547   7
  10   5  -1 6392.10 182.749   4
 -10  -5   1 6485.82 136.043   7
   9   5  -1 776.001 113.305   4
  -9   5   1 705.660 79.1516   0
  -9  -5   1 800.062 89.2383   7
  -9   5   1 651.015 66.9270   6
  -8  -5   1 1178.65 92.0747   7
  -8   5   1 1217.31 80.7145   6
   8   5  -1 999.382 111.887   4
  -8   5   1 1240.51 94.4107   0
   7   5  -1 2630.25 121.436   4
  -7   5   1 3133.86 100.355   6
  -7  -5   1 2936.25 101.059   7
  -7   5   1 2847.89 110.741   0
  -6  -5   1 9411.71 148.529   7
  -6   5   1 9385.69 145.938   6
  -6   5   1 9472.88 162.333   0
   6   5  -1 9222.56 180.484   4
  -5   5   1 26660.2 247.890   0
  -5  -5   1 27636.1 241.117   7
   5   5  -1 26726.0 274.385   4
   4   5  -1 276.618 80.8369   2
   4   5  -1 323.192 81.2203   4
  -4   5   1 193.721 59.1641   4
  -4   5   1 361.705 84.2134   2
  -4  -5   1 343.347 74.9193   7
   3   5  -1 3402.02 115.382   4
  -3   5   1 3739.85 96.6719   4
   3   5  -1 3804.15 124.776   2
   3  -5  -1 3674.82 93.9778   0
  -3   5   1 3752.82 131.250   2
  -3  -5   1 3847.13 113.063   7
  -2   5   1 34361.0 247.111   4
   2   5  -1 34833.4 301.301   2
   2   5  -1 33432.2 279.276   4
  -2   5   1 34091.2 313.993   2
  -2  -5   1 35295.0 281.308   7
   2  -5  -1 34379.7 239.396   0
   1  -5  -1 12574.6 193.993   7
   1  -5  -1 12573.7 154.961   0
   1   5  -1 12128.7 167.805   4
   1   5  -1 12583.8 187.530   2
  -1   5   1 12676.7 201.156   2
  -1  -5   1 12483.2 182.858   7
  -1   5   1 12384.2 161.319   4
   0   5   1 90.1364 69.4580   4
   0  -5  -1-38.5801 101.694   7
   0   5   1 36.3966 84.0177   2
   0   5  -1 30.7209 71.3330   2
   0  -5   1 46.2138 83.6811   7
   0   5  -1 138.676 64.8808   4
   1  -5   1 63835.2 381.670   0
  -1   5  -1 63769.4 341.116   4
   1  -5   1 63906.4 374.007   7
   1   5   1 62254.7 364.762   4
  -1  -5  -1 64674.5 400.973   7
   1   5   1 64309.5 433.212   2
  -1   5  -1 63300.7 389.305   2
  -2   5  -1 46141.7 280.173   4
  -2  -5  -1 47837.6 345.170   7
   2   5   1 46423.3 375.046   2
   2   5   1 44500.7 320.058   4
   2  -5   1 45808.5 326.766   0
   3  -5   1 14581.6 194.901   0
   3   5   1 14354.0 222.611   2
   3   5   1 14498.4 197.378   4
  -3   5  -1 14654.1 158.406   4
  -3  -5  -1 15394.7 206.268   7
   3  -5   1 14474.3 147.083   8
  -4  -5  -1 23949.9 245.260   7
   4  -5   1 23398.2 171.472   8
   4   5   1 23922.0 242.562   5
   4   5   1 22676.8 245.894   4
   4  -5   1 23077.9 235.646   0
  -4   5  -1 22951.1 175.133   4
   5  -5   1 23155.9 158.661   8
   5   5   1 23736.2 252.767   5
  -5  -5  -1 23736.2 241.988   7
  -5   5  -1 23889.7 171.364   4
   5   5   1 22646.8 255.554   4
  -5   5  -1 23170.3 260.727   0
   6   5   1 8981.80 172.764   5
  -6   5  -1 8956.63 177.374   0
   6   5   1 8642.62 176.197   4
  -6  -5  -1 8748.22 158.980   7
   7   5   1 77.9256 87.0446   5
  -7   5  -1 2.67053 75.5263   0
  -7  -5  -1-5.91731 73.8212   7
   7   5   1-26.9339 94.2579   4
  -8  -5  -1 1792.85 112.093   7
  -8   5  -1 2073.46 116.739   7
   8   5   1 2131.84 120.849   5
   8   5   1 2062.23 122.558   4
  -9  -5  -1 131.974 91.6714   7
   9   5   1 219.899 93.9021   4
   9   5   1 177.626 98.4372   5
  -9   5  -1 173.205 102.464   7
 -10   5  -1 178.834 98.4531   7
  10   5   1 15.2817 105.333   4
 -10  -5  -1 12.5838 82.4849   7
  10   5   1 47.8374 106.020   5
 -11  -5  -1-11.8250 92.5866   7
  11   5   1-18.8122 101.238   4
 -11   5  -1 57.7267 108.496   7
  11   5   1-14.9796 103.707   5
  12   5   1 386.304 110.564   5
 -12   5  -1 228.911 112.076   7
  12   5   1 211.959 103.319   4
 -12  -5  -1 166.432 89.7381   7
 -13   5  -1 912.753 135.027   7
 -13  -5  -1 916.977 100.289   7
  13   5   1 950.407 125.101   5
  13   5   1 830.315 122.909   4
  14   5   1 4483.72 177.928   4
 -14  -5  -1 4523.58 134.851   7
 -14  -5  -1 3964.95 161.079   6
 -14   5  -1 4320.93 179.209   7
 -15  -5  -1-106.890 120.304   6
 -15   5  -1-69.7622 122.541   7
  15   5   1-21.4596 121.371   4
 -16  -5  -1 502.042 104.876   7
  16   5   1 704.201 128.197   4
 -16  -5  -1 663.598 119.504   6
 -16   5  -1 672.382 136.700   7
  17   5   1-70.5877 120.274   4
 -17   5  -1-89.8770 122.379   7
 -17  -5  -1-23.1074 92.3814   7
 -17  -5  -1-25.5978 113.202   6
  18   5   1-45.7911 112.632   4
 -18   5  -1 31.0739 134.021   7
 -18  -5  -1-4.37734 104.277   6
 -18  -5  -1-8.92463 97.3998   7
 -19   5  -1-73.4937 138.263   7
 -19  -5  -1-27.7264 104.442   7
 -20  -5  -1-73.8222 102.721   7
 -20   5  -1-47.1678 137.184   7
 -21  -5  -1 99.9893 106.328   7
 -21   5  -1 81.1304 152.541   7
 -22   5  -1 22.8640 156.711   7
 -21   6   1 3803.22 224.774   7
 -21  -6   1 4347.67 150.249   7
 -21  -6   1 4498.32 173.454   6
 -20  -6   1 989.647 132.306   6
 -20  -6   1 714.629 109.346   7
  20   6  -1 937.477 167.112   4
 -20   6   1 602.755 163.254   7
  19   6  -1 1073.52 160.205   4
 -19  -6   1 1029.72 136.781   6
 -19  -6   1 1057.13 111.768   7
 -19   6   1 881.570 172.382   7
 -18  -6   1 1715.82 118.893   7
 -18  -6   1 1721.44 142.745   6
 -18   6   1 1427.73 170.805   7
  18   6  -1 1626.72 164.155   4
 -17  -6   1-82.8584 93.4848   7
  17   6  -1 31.9505 134.775   4
 -17   6   1-17.4514 156.017   7
 -17  -6   1-59.3824 119.376   6
 -16  -6   1 266.231 103.303   7
  16   6  -1 271.087 132.070   4
 -16   6   1 122.725 150.071   7
 -16  -6   1 173.228 126.603   6
 -15  -6   1 5930.16 194.653   6
  15   6  -1 6045.55 209.026   4
 -15  -6   1 5531.89 146.251   7
 -15   6   1 5745.86 215.970   7
 -14  -6   1 4399.86 182.525   6
 -14   6   1 4703.51 204.070   7
  14   6  -1 4488.49 189.438   4
 -14  -6   1 4577.43 142.211   7
 -13   6   1 12712.1 271.399   7
 -13  -6   1 12455.8 252.961   6
  13   6  -1 13085.8 273.833   4
 -13  -6   1 12268.0 191.229   7
  12   6  -1 7219.32 216.719   4
 -12  -6   1 6820.78 209.656   6
 -12  -6   1 7297.43 162.519   7
  11   6  -1 5335.59 199.571   4
 -11  -6   1 5209.43 142.511   7
 -10  -6   1 7553.52 162.292   7
  10   6  -1 8170.22 219.215   4
   9   6  -1 377.469 121.666   4
  -9  -6   1 200.862 95.1315   7
   8   6  -1 4636.82 165.966   4
  -8  -6   1 4213.74 138.419   7
  -7  -6   1 170.903 80.1171   7
  -7   6   1-31.0483 63.6952   0
   7   6  -1 193.585 97.4775   4
   6   6  -1 12109.0 219.322   2
   6   6  -1 11334.2 213.588   4
  -6  -6   1 11926.6 182.039   7
  -5   6   1 2555.06 82.9096   4
   5   6  -1 2447.66 119.949   2
   5   6  -1 2396.15 121.219   4
  -5  -6   1 2267.15 109.286   7
  -4   6   1 759.338 64.7918   4
   4   6  -1 881.718 88.6538   2
  -4  -6   1 699.601 89.1733   7
  -4   6   1 708.419 93.4059   2
   4   6  -1 735.556 91.9977   4
   3   6  -1 183.683 78.4047   2
   3   6  -1 196.955 81.6618   4
  -3   6   1 126.904 56.2452   4
  -3  -6   1 86.4014 77.7507   7
  -3   6   1 99.8714 80.3375   2
   3  -6  -1 155.395 57.4372   0
  -2   6   1 9541.52 196.420   2
   2  -6  -1 9810.78 191.158   7
   2  -6  -1 9730.79 148.269   0
  -2   6   1 9959.41 156.348   4
  -2  -6   1 10064.4 182.753   7
   2   6  -1 9813.36 188.990   2
   2   6  -1 9654.04 173.642   4
  -1   6   1 8132.65 151.952   4
   1  -6  -1 7957.79 177.760   7
  -1   6   1 8236.74 186.052   2
  -1  -6   1 7935.83 166.768   7
   1   6  -1 8227.25 180.069   2
   1   6  -1 7969.66 157.309   4
   1  -6  -1 8162.10 141.941   0
   0   6   1 10103.9 201.823   2
   0   6   1 10095.3 169.330   4
   0   6  -1 9943.48 185.943   2
   0   6  -1 10419.0 169.370   4
   0  -6   1 10298.3 184.738   7
   0  -6  -1 10280.1 196.333   7
   1   6   1 9846.69 173.840   4
  -1  -6  -1 9711.45 192.593   7
  -1   6  -1 9736.85 158.964   4
   1   6   1 9197.35 202.613   2
   1  -6   1 9647.38 181.446   7
  -1   6  -1 9549.34 182.943   2
   1  -6   1 9624.11 173.853   0
   2   6   1 12379.6 196.459   4
  -2  -6  -1 12758.0 217.161   7
  -2   6  -1 11629.9 164.847   4
   2  -6   1 12316.0 191.371   0
   2   6   1 12723.0 229.852   2
   3  -6   1 300.969 70.3598   0
   3   6   1 421.799 96.3149   4
  -3   6  -1 338.533 64.9490   4
  -3  -6  -1 333.652 101.193   7
   3   6   1 366.547 96.8477   2
   4   6   1 3614.78 140.142   4
   4   6   1 4116.66 152.479   2
  -4  -6  -1 3871.86 142.642   7
   4  -6   1 3653.91 92.6628   8
   4  -6   1 3997.82 122.374   0
  -4   6  -1 3988.70 96.9608   4
   5   6   1 4850.61 156.673   4
  -5  -6  -1 5100.82 153.796   7
   6   6   1 22623.2 286.370   4
  -6  -6  -1 23985.0 264.573   7
   7   6   1 4065.84 160.605   4
  -7  -6  -1 4304.87 140.011   7
  -8  -6  -1 9489.66 188.933   7
   8   6   1 8990.94 210.383   4
  -9  -6  -1 18109.4 240.628   7
   9   6   1 17723.8 283.245   4
 -10  -6  -1 16726.4 231.700   7
  10   6   1 17268.2 288.538   4
 -11  -6  -1 4752.63 147.556   7
  11   6   1 4561.35 184.950   4
  12   6   1 3058.66 171.735   4
 -12  -6  -1 3080.10 136.647   7
 -12   6  -1 3205.79 173.651   7
 -13   6  -1 4078.57 191.033   7
  13   6   1 4146.95 191.588   4
 -13  -6  -1 3868.77 141.309   7
  14   6   1 6694.07 216.336   4
 -14   6  -1 6669.01 216.371   7
 -14  -6  -1 6132.21 157.581   7
  15   6   1 2866.22 170.863   4
 -15   6  -1 3002.19 178.594   7
 -15  -6  -1 2965.30 130.104   7
 -15  -6  -1 2831.09 171.986   6
  16   6   1 3380.48 181.958   4
 -16  -6  -1 3383.70 137.045   7
 -16   6  -1 3382.56 193.553   7
 -16  -6  -1 3455.53 170.228   6
 -17   6  -1 1740.05 170.393   7
 -17  -6  -1 1654.39 158.435   6
 -17  -6  -1 1693.04 117.893   7
  17   6   1 1569.49 158.391   4
 -18  -6  -1 1001.21 115.338   7
 -18   6  -1 1123.41 165.428   7
  18   6   1 1060.89 152.329   4
 -18  -6  -1 971.326 142.099   6
 -19  -6  -1 87.2147 106.810   7
 -19   6  -1-156.596 151.696   7
  19   6   1-87.8448 148.988   4
 -19  -6  -1-80.4603 121.615   6
 -20   6  -1 301.957 162.231   7
 -20  -6  -1 403.026 111.244   7
 -21   6  -1 652.303 180.457   7
 -21  -7   1 2242.42 163.763   6
  20   7  -1-123.567 160.009   4
 -20  -7   1 266.769 139.949   6
 -20  -7   1 147.159 109.541   7
 -20   7   1 16.0834 183.067   7
  19   7  -1 638.274 170.797   4
 -19   7   1 383.876 168.686   7
 -19  -7   1 307.448 137.545   6
 -19  -7   1 468.588 105.057   7
 -18  -7   1 117.373 137.063   6
 -18  -7   1 159.910 105.248   7
 -17  -7   1 146.169 109.010   7
 -17  -7   1 150.145 133.800   6
  17   7  -1 345.915 149.754   4
 -16  -7   1 1703.20 113.478   7
  16   7  -1 1418.85 164.411   4
 -16  -7   1 1402.10 154.801   6
 -15  -7   1 1829.95 160.911   6
 -15  -7   1 1988.05 123.447   7
  15   7  -1 1631.42 166.033   4
  14   7  -1 411.986 150.081   4
 -14  -7   1 463.205 116.351   7
 -14  -7   1 474.379 149.300   6
 -13  -7   1 5380.03 205.619   6
  13   7  -1 5435.77 215.183   4
 -13  -7   1 5456.75 165.181   7
  12   7  -1 1371.19 163.876   4
 -12  -7   1 1548.91 132.152   7
 -11  -7   1 553.446 119.251   7
  11   7  -1 850.817 157.537   4
  10   7  -1 1271.81 149.054   4
 -10  -7   1 869.847 117.504   7
  -9  -7   1-79.8624 123.792   7
   9   7  -1 209.177 132.149   4
  -8  -7   1 3952.13 144.638   7
   8   7  -1 4302.33 171.284   2
   8   7  -1 3966.20 170.021   4
  -7  -7   1 3572.54 134.556   7
   7   7  -1 3922.34 166.879   2
   7   7  -1 3542.29 161.867   4
   6   7  -1 15064.5 266.706   2
  -6  -7   1 14411.7 222.659   7
   6   7  -1 13961.7 251.689   4
   5   7  -1 3300.29 151.163   4
   5   7  -1 3260.16 150.414   2
  -5  -7   1 3533.76 139.055   7
  -4   7   1-62.9795 72.9644   4
  -4   7   1-34.7003 106.041   2
  -4  -7   1 81.6505 101.044   7
   4   7  -1 19.6326 100.159   2
   4   7  -1 28.2582 98.0670   4
   3   7  -1 2462.14 135.226   2
  -3   7   1 2702.64 110.125   4
  -3  -7   1 2538.25 124.252   7
   3  -7  -1 2382.79 140.725   7
  -3   7   1 2610.90 137.833   2
   3   7  -1 2492.82 123.332   4
  -2  -7   1-43.8818 102.330   7
  -2   7   1 62.2088 99.5727   2
   2   7  -1 58.8728 96.9546   2
   2   7  -1 124.752 91.9002   4
  -2   7   1-1.08332 74.1998   4
   2  -7  -1-44.6037 119.132   7
   1   7  -1 12666.4 208.479   4
  -1   7   1 12290.9 196.087   4
   1  -7  -1 12543.6 235.955   7
   1   7  -1 13347.5 240.115   2
  -1  -7   1 12608.8 222.384   7
  -1   7   1 13048.5 249.559   2
   0  -7   1 491.598 114.692   7
   0   7   1 517.188 98.1879   4
   0  -7   1 479.750 86.8698   0
   0   7  -1 740.701 92.2192   4
   0   7   1 523.677 110.726   2
   0  -7  -1 404.932 117.010   7
   0   7  -1 638.508 104.764   2
   1   7   1 5610.22 179.717   2
  -1   7  -1 6059.98 142.676   4
   1  -7   1 5947.16 156.941   0
  -1   7  -1 6079.95 169.969   2
   1   7   1 5661.89 154.112   4
  -1  -7  -1 5709.99 182.026   7
   1  -7   1 5472.21 162.723   7
   2   7   1 22901.9 282.715   4
  -2   7  -1 23357.3 245.337   4
   2  -7   1 22720.8 272.730   0
  -2  -7  -1 23756.8 301.128   7
   2  -7   1 22223.6 280.004   7
   2   7   1 23945.1 328.526   2
   3   7   1 7980.70 215.030   2
  -3   7  -1 8086.98 153.401   4
   3  -7   1 8293.35 179.944   0
  -3  -7  -1 8296.95 203.421   7
   3   7   1 8019.15 190.503   4
   4   7   1 327.050 117.553   2
   4   7   1 267.956 115.626   4
  -4  -7  -1 407.992 115.373   7
  -5  -7  -1 5005.31 170.985   7
   5   7   1 4711.49 174.642   4
   5   7   1 5222.22 192.807   2
   6   7   1 389.663 122.018   4
   6   7   1 405.747 121.068   2
  -6  -7  -1 403.887 122.863   7
   7   7   1 3656.20 177.258   4
  -7  -7  -1 3761.67 161.944   7
  -8  -7  -1 1190.68 136.078   7
   8   7   1 1320.11 155.163   4
   9   7   1 1202.01 155.683   4
  -9  -7  -1 1222.58 149.309   7
  10   7   1 4350.73 189.267   4
 -10  -7  -1 4363.47 168.282   7
 -11  -7  -1 2109.81 153.690   7
  11   7   1 2205.13 189.604   4
  12   7   1 29932.3 404.598   4
 -12  -7  -1 29892.1 321.081   7
  13   7   1 735.421 175.863   4
 -13  -7  -1 1181.31 139.307   7
 -14  -7  -1 26.0883 112.426   7
  14   7   1-61.0601 144.723   4
  15   7   1-164.086 140.120   4
 -15  -7  -1-4.77283 148.024   6
 -15  -7  -1 126.227 102.129   7
 -16  -7  -1 344.111 107.356   7
 -16  -7  -1 109.234 145.329   6
  16   7   1 33.3425 138.495   4
 -16   7  -1-42.0788 158.490   7
 -17  -7  -1 500.848 146.517   6
 -17   7  -1 608.296 180.317   7
 -17  -7  -1 703.425 114.568   7
  17   7   1 396.226 151.346   4
  18   7   1 866.483 160.178   4
 -18  -7  -1 1051.50 124.215   7
 -18  -7  -1 1145.55 161.704   6
 -18   7  -1 1129.80 177.076   7
 -19   7  -1 583.830 184.759   7
  19   7   1 910.163 162.267   4
 -19  -7  -1 730.215 120.794   7
 -19  -7  -1 612.405 154.459   6
 -20   7  -1 26.3384 180.873   7
  20   7   1 10.6750 161.659   4
 -20  -7  -1-46.6293 144.407   6
  20   8  -1 1713.84 204.791   4
  19   8  -1 2601.82 229.462   4
 -19  -8   1 2735.44 141.912   7
 -19  -8   1 3045.98 191.160   6
  18   8  -1 555.790 195.201   4
 -18  -8   1 316.151 115.259   7
 -18  -8   1 359.116 142.861   6
 -17  -8   1 497.720 146.191   6
  17   8  -1 508.426 173.614   4
 -17  -8   1 782.137 108.887   7
  16   8  -1 1126.61 183.296   4
 -16  -8   1 1069.37 117.923   7
 -16  -8   1 968.225 157.309   6
 -15  -8   1 194.038 100.864   7
 -15  -8   1-208.093 141.698   6
  15   8  -1-122.982 165.157   4
 -14  -8   1 2668.52 183.350   6
 -14  -8   1 2660.28 143.559   7
  14   8  -1 2698.99 197.435   4
 -13  -8   1 1602.25 138.292   7
  13   8  -1 1402.94 165.411   4
 -13  -8   1 1135.81 174.301   6
  12   8  -1 3577.13 206.915   4
 -12  -8   1 3476.00 161.652   7
 -11  -8   1 4876.04 176.022   7
  11   8  -1 5581.17 221.165   4
 -10  -8   1-181.167 121.860   7
  10   8  -1 70.7992 139.326   4
  10   8  -1 155.139 110.977   2
  -9  -8   1 5923.03 188.555   7
   9   8  -1 6195.06 212.830   4
   8   8  -1 9614.41 254.131   2
   8   8  -1 8687.67 240.933   4
  -8  -8   1 9168.18 203.317   7
   7   8  -1 8473.49 236.174   4
  -7  -8   1 8872.18 212.520   7
   6   8  -1 3517.68 178.783   4
   6   8  -1 3811.70 184.134   2
  -6  -8   1 3596.58 168.354   7
   5   8  -1 1206.90 130.364   2
   5   8  -1 1151.98 141.070   4
  -5  -8   1 1030.34 140.124   7
   4   8  -1 4703.18 181.704   2
   4   8  -1 4585.93 173.104   4
   4  -8  -1 4124.42 170.749   7
  -4  -8   1 4730.94 178.071   7
   3   8  -1 1106.49 112.292   4
   3   8  -1 1131.99 122.453   2
  -3   8   1 1001.81 100.479   4
   3  -8  -1 1134.90 135.725   7
  -3  -8   1 1019.71 132.945   7
  -3   8   1 956.024 129.559   2
   2   8  -1 3374.87 160.198   2
  -2  -8   1 3059.70 151.630   7
  -2   8   1 2975.74 159.434   2
   2   8  -1 2867.56 137.022   4
  -2   8   1 2971.49 124.410   4
   2  -8  -1 2994.41 164.255   7
   1   8  -1-41.8114 92.7621   4
   1  -8  -1-89.1298 121.418   7
  -1   8   1-94.7577 105.086   2
  -1   8   1 45.1986 86.4738   4
  -1  -8   1-125.809 107.427   7
   1   8  -1-50.8152 99.3081   2
   0   8   1 203.075 87.1216   4
   0   8  -1 388.023 94.5193   4
   0   8   1 118.262 118.220   2
   0  -8   1 97.1850 105.426   7
   0  -8  -1 254.183 121.779   7
   0   8  -1 163.009 103.546   2
   1   8   1 52.0330 103.532   4
   1   8   1-28.8730 110.313   2
  -1   8  -1 24.4557 99.9910   2
  -1  -8  -1 48.7458 117.877   7
  -1   8  -1 24.4107 83.5096   4
   1  -8   1-12.2623 105.365   7
   2   8   1 9817.12 241.601   2
   2  -8   1 9179.36 207.426   7
  -2  -8  -1 9970.10 225.789   7
  -2   8  -1 9291.91 186.917   4
   2   8   1 9275.14 216.406   4
   3   8   1 39210.2 404.882   4
   3   8   1 40219.3 465.946   2
  -3  -8  -1 41320.6 418.701   7
  -4  -8  -1 25523.1 341.763   7
   4   8   1 24842.5 385.633   2
  -5  -8  -1 32606.0 381.578   7
   5   8   1 31542.3 431.891   2
   6   8   1 5500.58 231.828   2
  -6  -8  -1 5448.35 208.804   7
   6   8   1 5144.39 215.738   4
   7   8   1 6663.85 224.121   4
  -7  -8  -1 7486.05 211.767   7
   7   8   1 7203.25 246.736   2
   8   8   1 2238.13 173.857   2
  -8  -8  -1 2560.03 155.965   7
   8   8   1 2085.97 171.497   4
   9   8   1 1903.62 174.922   4
  -9  -8  -1 1750.75 154.635   7
 -10  -8  -1 4908.44 201.690   7
  10   8   1 5191.21 228.139   4
 -11  -8  -1 4123.05 184.543   7
  11   8   1 4718.78 214.249   4
  12   8   1 647.959 176.223   4
 -12  -8  -1 577.434 137.331   7
  13   8   1 3324.97 199.608   4
 -13  -8  -1 3319.99 162.917   7
 -14  -8  -1 3556.28 162.785   7
  14   8   1 3241.75 211.562   4
  15   8   1 6440.31 247.544   4
 -15  -8  -1 6677.83 180.566   7
 -16  -8  -1 625.016 167.109   6
  16   8   1 625.989 157.489   4
 -16  -8  -1 984.613 121.168   7
 -17  -8  -1 2072.60 185.372   6
 -17  -8  -1 2433.71 132.643   7
  17   8   1 1927.12 194.867   4
  18   8   1-49.6730 160.217   4
 -18  -8  -1 32.9655 150.921   6
  19   8   1-19.4920 167.849   4
 -19  -8  -1 33.1608 153.423   6
 -18  -9   1 998.966 121.241   7
 -17  -9   1 275.730 152.623   6
  17   9  -1 388.573 168.479   4
 -17  -9   1 586.369 124.726   7
  16   9  -1 76.8855 169.047   4
 -16  -9   1-31.4028 155.099   6
 -16  -9   1-30.2360 104.655   7
 -15  -9   1-73.8431 105.667   7
 -15  -9   1-154.863 156.165   6
  15   9  -1 60.2404 169.811   4
 -14  -9   1-86.6938 148.286   6
  14   9  -1 4.82680 157.998   4
 -14  -9   1 161.293 116.290   7
 -13  -9   1 198.506 117.062   7
  13   9  -1 336.579 166.832   4
 -13  -9   1 15.9864 153.533   6
  12   9  -1 534.696 174.422   4
 -12  -9   1 540.484 128.320   7
 -11  -9   1 2714.07 164.253   7
  11   9  -1 2857.28 190.545   4
 -10  -9   1 1852.90 157.612   7
  10   9  -1 2228.57 179.600   4
   9   9  -1 2171.24 178.204   4
  -9  -9   1 2291.50 154.326   7
   8   9  -1 15.8625 133.979   4
  -8  -9   1 142.109 117.658   7
   8   9  -1-20.8540 105.851   2
   7   9  -1-103.841 132.423   4
  -7  -9   1 169.745 113.470   7
   7   9  -1 191.938 108.636   2
  -6  -9   1 125.652 125.786   7
   6   9  -1 27.7732 121.833   2
   6   9  -1-4.40827 127.742   4
  -5  -9   1 168.451 126.326   7
   5   9  -1 288.844 136.772   4
   5   9  -1 500.845 127.720   2
   5  -9  -1 417.036 131.635   7
   4  -9  -1 3148.75 173.125   7
   4   9  -1 3285.21 178.356   2
  -4  -9   1 3102.55 175.073   7
   4   9  -1 3013.59 174.576   4
   3   9  -1 2089.17 162.631   2
  -3   9   1 1891.66 161.243   2
  -3  -9   1 1713.89 163.650   7
   3   9  -1 1845.17 145.791   4
   3  -9  -1 1613.36 155.787   7
   2   9  -1 998.984 127.959   4
  -2  -9   1 800.575 144.573   7
  -2   9   1 999.981 145.367   2
   2   9  -1 815.990 134.462   2
   2  -9  -1 728.385 154.203   7
  -2   9   1 771.909 93.1662   4
  -1  -9   1 2404.19 163.070   7
  -1   9   1 3077.31 144.347   4
  -1   9   1 2735.48 172.334   2
   1   9  -1 2744.74 162.545   2
   1   9  -1 2908.78 150.473   4
   1  -9  -1 2448.71 173.643   7
   0   9  -1 2674.63 163.162   2
   0   9   1 3261.16 147.039   4
   0   9  -1 3075.30 147.785   4
   0   9   1 2784.09 177.900   2
   0  -9  -1 2786.91 174.626   7
   0  -9   1 2866.71 172.844   7
  -1  -9  -1 1271.33 159.170   7
   1  -9   1 1143.20 154.361   7
   1   9   1 1178.99 159.130   2
  -1   9  -1 902.271 99.4661   4
  -1   9  -1 1341.98 143.569   2
   1   9   1 1480.26 134.683   4
   2   9   1 9061.49 229.175   4
  -2  -9  -1 9594.91 254.283   7
   2  -9   1 8739.96 229.039   7
   2   9   1 9110.06 255.330   2
   3  -9   1 36274.2 404.730   7
   3   9   1 38368.9 427.462   4
  -3  -9  -1 41441.3 445.207   7
   3   9   1 39372.1 485.223   2
   4   9   1 1417.45 160.896   2
  -4  -9  -1 1278.73 168.867   7
   4   9   1 1146.98 141.059   4
   4  -9   1 1107.84 142.489   7
   5   9   1 4050.16 189.082   4
   5   9   1 4382.64 209.181   2
  -5  -9  -1 4558.77 197.438   7
  -6  -9  -1 200.103 143.965   7
   6   9   1 318.169 142.376   4
   6   9   1 388.913 142.073   2
  -7  -9  -1 926.431 136.458   7
   7   9   1 784.115 143.176   4
   7   9   1 974.907 155.296   2
   8   9   1 482.843 137.312   4
  -8  -9  -1 506.682 124.811   7
   8   9   1 646.703 153.505   2
  -9  -9  -1 80.1057 123.249   7
   9   9   1 31.0331 128.587   2
   9   9   1 21.2841 137.814   4
 -10  -9  -1-264.296 154.332   7
  10   9   1 188.675 151.063   2
  10   9   1-17.9374 147.940   4
  11   9   1 492.688 171.735   4
 -11  -9  -1 554.149 149.192   7
  11   9   1 462.967 150.530   2
  12   9   1 1684.56 182.338   4
 -12  -9  -1 1636.06 154.821   7
 -13  -9  -1 3116.33 165.934   7
  13   9   1 3188.67 215.113   4
  14   9   1 551.116 158.350   4
 -14  -9  -1 750.696 135.006   7
 -15  -9  -1 213.435 126.438   7
  15   9   1 303.708 165.265   4
  16   9   1 966.549 184.927   4
 -16  -9  -1 709.069 121.025   7
  17   9   1 47.8838 164.380   4
 -17  -9  -1-233.039 177.473   6
 -17  -9  -1 270.261 118.745   7
 -16 -10   1-157.442 112.583   7
  15  10  -1-144.278 190.989   4
 -15 -10   1 47.0343 156.980   6
 -15 -10   1-8.58599 113.921   7
 -14 -10   1 766.360 137.744   7
  14  10  -1 332.097 188.395   4
 -14 -10   1 268.804 159.773   6
  13  10  -1 823.975 194.322   4
 -13 -10   1 733.093 132.310   7
 -13 -10   1 686.621 166.657   6
 -12 -10   1 1520.29 148.469   7
  12  10  -1 1531.96 185.683   4
  11  10  -1 250.972 164.039   4
 -11 -10   1 68.2229 132.253   7
  10  10  -1 999.931 170.131   4
 -10 -10   1 831.058 148.775   7
  -9 -10   1 737.000 133.235   7
   9  10  -1 493.111 155.846   4
  -8 -10   1 248.533 118.397   7
   8  10  -1 189.652 144.717   4
   7  10  -1 796.818 158.194   4
  -7 -10   1 990.129 138.442   7
  -6 -10   1 1459.65 155.330   7
   6  10  -1 890.750 138.151   2
   6 -10  -1 1155.52 151.634   7
   6  10  -1 1260.29 164.579   4
   5  10  -1 993.684 139.208   2
  -5 -10   1 1234.97 160.940   7
   5 -10  -1 850.130 158.057   7
   5  10  -1 1297.37 161.319   4
  -4 -10   1 4063.12 189.133   7
   4  10  -1 4070.70 215.275   2
   4  10  -1 3823.40 199.155   4
   3  10  -1 7968.50 249.879   2
  -3 -10   1 7543.60 231.631   7
  -3  10   1 8074.97 255.963   2
   3  10  -1 7300.52 226.255   4
   2  10  -1 841.923 137.826   4
   2 -10  -1 786.152 162.082   7
  -2  10   1 936.304 154.050   2
   2  10  -1 1134.17 150.718   2
  -2 -10   1 902.631 152.866   7
   1  10  -1 2475.50 177.745   2
  -1  10   1 1878.65 126.809   4
   1  10  -1 2355.76 153.022   4
  -1 -10   1 2523.63 170.895   7
   1 -10  -1 2214.74 180.815   7
  -1  10   1 2409.96 181.795   2
   0 -10  -1-119.472 159.715   7
   0 -10   1-37.2529 138.137   7
   0  10   1 56.5449 134.370   2
   0  10  -1-28.4245 95.7615   4
   0  10  -1 88.5050 131.405   2
   0  10   1-76.5596 102.576   4
   1  10   1 1911.15 180.505   2
   1  10   1 2089.56 153.567   4
   1 -10   1 1896.16 166.299   7
  -1 -10  -1 2019.02 186.309   7
   2 -10   1 1613.47 161.637   7
  -2 -10  -1 1551.36 164.852   7
   2  10   1 1316.83 154.062   4
   2  10   1 1462.30 184.352   2
   3  10   1 2204.42 183.290   2
  -3 -10  -1 2469.08 178.486   7
   3  10   1 2304.78 165.964   4
   3 -10   1 2253.33 164.074   7
   4 -10   1-89.2056 124.230   7
  -4 -10  -1 110.307 149.693   7
   4  10   1-82.8302 141.402   2
   4  10   1 72.3818 133.539   4
   5  10   1 3109.87 201.442   2
  -5 -10  -1 3385.33 202.762   7
   5 -10   1 2651.21 165.730   7
   5  10   1 2936.83 188.416   4
   6  10   1 888.593 163.971   4
   6 -10   1 1049.80 134.433   7
   6  10   1 1021.95 171.050   2
  -6 -10  -1 1019.44 161.206   7
   7  10   1 310.814 143.272   4
  -7 -10  -1 436.514 143.667   7
   7  10   1 657.401 157.330   2
   8  10   1-59.4703 139.049   4
   8  10   1 91.9444 150.058   2
  -8 -10  -1-99.9654 133.907   7
   9  10   1 25.0407 143.891   2
  -9 -10  -1 32.5564 133.997   7
   9  10   1 29.0824 140.423   4
  10  10   1 28.6033 125.944   2
 -10 -10  -1-290.040 160.867   7
  10  10   1-11.0525 143.857   4
  11  10   1 54.4423 133.231   2
 -11 -10  -1-181.004 152.838   7
  11  10   1-26.8311 154.658   4
  12  10   1 94.3652 161.871   4
 -12 -10  -1 100.251 146.048   7
  13  10   1 45.4958 164.162   4
 -13 -10  -1-140.203 132.016   7
  14  10   1 679.487 197.132   4
 -14 -10  -1 683.154 145.698   7
 -15 -10  -1 233.081 137.971   7
 -14 -11   1 183.149 136.812   7
 -13 -11   1 226.537 140.130   7
 -12 -11   1-128.431 141.123   7
  12  11  -1-102.268 184.625   4
  11  11  -1 2130.47 218.033   4
 -11 -11   1 2094.12 174.547   7
 -10 -11   1 357.791 155.599   7
  10  11  -1 417.630 176.287   4
   9  11  -1 886.683 189.022   4
  -9 -11   1 1139.68 147.246   7
   8  11  -1-197.430 167.261   4
  -8 -11   1-8.26403 134.687   7
   8 -11  -1-83.0635 137.174   7
   7 -11  -1 907.574 151.273   7
   7  11  -1 886.416 173.296   4
  -7 -11   1 1205.13 154.751   7
   6 -11  -1 179.301 134.376   7
   6  11  -1 94.8819 154.597   4
  -6 -11   1 294.175 142.992   7
   5 -11  -1 349.545 131.624   7
   5  11  -1 81.0250 150.306   4
  -5 -11   1 398.037 145.088   7
   5  11  -1 384.192 118.723   2
   4  11  -1-90.9397 112.331   2
  -4 -11   1-22.4069 141.832   7
   4 -11  -1-34.2071 138.440   7
   4  11  -1-64.8629 152.603   4
   3 -11  -1 427.553 142.645   7
   3  11  -1 122.308 137.098   4
   3  11  -1 695.288 140.623   2
  -3 -11   1 393.019 146.876   7
   2 -11  -1-121.083 129.879   7
   2  11  -1-42.5280 118.276   4
   2  11  -1-102.864 134.017   2
  -2 -11   1-289.298 137.168   7
  -2  11   1-60.1654 145.593   2
   1  11  -1 184.778 104.722   4
   1 -11  -1 264.139 136.355   7
  -1  11   1 193.696 145.697   2
  -1 -11   1 154.092 136.247   7
   1  11  -1 336.838 141.115   2
   0  11   1 1147.17 166.847   2
   0 -11  -1 1211.93 161.554   7
   0 -11   1 1003.64 152.298   7
   1 -11   1-130.736 139.316   7
  -1 -11  -1 49.0107 157.363   7
   1  11   1 151.955 155.341   2
   1  11   1 161.702 106.838   4
   2 -11   1 1069.69 159.183   7
  -2 -11  -1 1274.25 181.695   7
   2  11   1 1467.32 155.162   4
   2  11   1 1205.68 183.342   2
   3  11   1 325.731 138.619   4
   3 -11   1 340.461 158.361   7
   3  11   1 34.9384 163.154   2
  -3 -11  -1 277.120 174.312   7
   4  11   1 8317.42 262.442   4
  -4 -11  -1 9006.76 279.015   7
   4  11   1 8304.09 297.901   2
   5  11   1 2813.11 217.572   2
   5  11   1 2942.12 187.898   4
  -5 -11  -1 2793.13 204.366   7
   5 -11   1 2229.22 164.435   7
   6 -11   1 142.679 137.207   7
   6  11   1 90.4593 163.024   2
  -6 -11  -1 146.899 157.000   7
   6  11   1 272.054 156.621   4
   7 -11   1 720.579 143.747   7
   7  11   1 1083.37 179.026   2
  -7 -11  -1 1085.94 163.640   7
   7  11   1 1053.39 168.193   4
  -8 -11  -1 0.65827 143.802   7
   8  11   1 27.5775 160.256   4
   8  11   1 109.284 145.159   2
   8 -11   1 232.970 124.003   7
   9  11   1 260.921 132.004   2
   9  11   1 290.758 162.648   4
  -9 -11  -1 281.282 144.113   7
  10  11   1 402.815 176.378   4
 -10 -11  -1 515.070 171.103   7
 -11 -11  -1 149.730 161.773   7
  11  11   1-2.17526 175.998   4
 -12 -11  -1 2199.77 186.914   7
 -11 -12   1 154.129 168.803   7
 -10 -12   1 1572.09 185.720   7
  10 -12  -1 1487.17 156.894   7
  -9 -12   1 255.568 151.444   7
   9  12  -1-20.7853 166.952   4
   9 -12  -1 102.013 132.366   7
   8 -12  -1 239.267 137.109   7
   8  12  -1 409.754 173.815   4
  -8 -12   1 397.875 135.377   7
  -7 -12   1 440.918 143.308   7
   7 -12  -1 67.6614 139.314   7
   7  12  -1 63.5203 175.070   4
   6 -12  -1 196.921 152.885   7
   6  12  -1 258.957 183.232   4
  -6 -12   1 614.284 165.669   7
   5 -12  -1-19.9415 163.373   7
   5  12  -1-73.8364 153.033   4
  -5 -12   1-36.8561 168.015   7
  -4 -12   1 1501.18 187.766   7
   4  12  -1 1452.12 185.726   4
   4 -12  -1 1427.84 183.566   7
   3 -12  -1 4895.67 232.359   7
  -3 -12   1 5775.89 241.077   7
   2 -12  -1 5629.94 248.145   7
  -2 -12   1 6338.27 247.125   7
   1  12  -1 739.367 143.399   2
  -1  12   1 1135.55 185.127   2
   1 -12  -1 895.128 184.617   7
  -1 -12   1 692.600 168.938   7
   0  12   1 223.926 165.082   2
   0 -12  -1 268.208 168.924   7
   0 -12   1 260.400 159.138   7
   1  12   1 322.147 166.945   2
   1 -12   1 526.751 154.139   7
  -1 -12  -1 276.045 177.396   7
   2 -12   1-193.657 139.439   7
   2  12   1 207.961 162.311   2
   2  12   1-131.049 137.457   4
  -2 -12  -1 78.1435 165.675   7
  -3 -12  -1 309.343 174.142   7
   3  12   1 48.3602 152.380   4
   3 -12   1 170.033 147.558   7
   3  12   1 72.4687 174.544   2
   4 -12   1 237.641 144.096   7
   4  12   1-82.5603 166.923   2
   4  12   1 42.0422 155.264   4
  -4 -12  -1-119.014 168.183   7
   5  12   1 3746.57 233.986   2
   5  12   1 4859.15 234.341   4
   5 -12   1 4087.28 208.217   7
  -5 -12  -1 5214.20 238.433   7
   6  12   1 1634.10 183.322   2
  -6 -12  -1 2619.93 192.151   7
   6 -12   1 1728.83 170.936   7
   6  12   1 2273.16 194.440   4
   7 -12   1 290.937 132.640   7
   7  12   1 452.950 141.933   2
  -7 -12  -1 702.091 160.660   7
   7  12   1 699.125 177.221   4
  -8 -12  -1-149.791 148.511   7
   8  12   1-82.0795 159.187   4
   8 -12   1 273.971 121.414   7
   9 -12   1 41.5727 117.204   7
  -9 -12  -1 169.914 144.745   7
  10 -12   1 95.0704 119.018   7
  -6 -13   1 275.677 144.592   7
  -5 -13   1 402.408 155.209   7
   5  13  -1 357.154 137.382   4
  -4 -13   1 728.863 167.493   7
   4  13  -1 810.834 150.241   4
  -3 -13   1 27.3468 152.738   7
   3 -13  -1 112.293 148.450   7
   2 -13  -1 1555.36 182.674   7
  -2 -13   1 1607.95 179.334   7
   1 -13  -1 2895.88 204.023   7
  -1 -13   1 2399.97 190.500   7
   0 -13   1 122.668 147.586   7
   0 -13  -1 283.325 162.816   7
   0  13   1 355.877 140.212   2
   1 -13   1 257.582 142.661   7
   1  13   1 90.4169 136.857   2
  -1 -13  -1 35.5507 163.995   7
  -2 -13  -1 1505.57 191.556   7
   2 -13   1 1384.24 167.327   7
   3 -13   1-277.041 136.806   7
   3  13   1-42.6606 126.440   4
   3  13   1 167.850 133.789   2
   4 -13   1-25.4152 140.293   7
   4  13   1 300.749 130.480   4
   4  13   1 451.093 140.034   2
   5  13   1-47.3420 145.417   2
   5 -13   1-73.2447 127.192   7
   6 -13   1 479.654 129.758   7
 -24   0   2-5.11032 116.661   7
 -23   0   2 2194.62 150.861   7
 -22   0   2 2056.35 143.134   7
 -21   0   2 492.345 116.188   7
  21   0  -2 452.447 92.6536   3
  20   0  -2 3523.94 136.001   3
 -20   0   2 4200.28 148.729   7
  19   0  -2 136.765 89.7621   3
 -19   0   2 173.897 104.747   7
 -18   0   2 458.502 107.464   7
  18   0  -2 428.890 100.271   3
  17   0  -2 6529.18 156.054   3
 -17   0   2 6018.73 149.504   7
 -16   0   2 16138.2 196.184   7
  16   0  -2 16208.7 203.925   3
  15   0  -2 20999.5 216.986   3
 -15   0   2 19812.2 203.942   7
 -15   0   2 19680.1 181.594   6
 -14   0   2 25281.8 194.246   6
 -14   0   2 25398.6 216.775   7
 -13   0   2 70882.2 303.857   6
 -13   0   2 70128.2 327.189   7
 -12   0   2 114940. 390.128   7
 -12   0   2 116166. 370.981   6
 -11   0   2 9928.65 124.861   7
 -11   0   2 9936.10 115.969   6
 -10   0   2 109163. 333.857   6
 -10   0   2 112815. 348.558   7
  -9   0   2 3979.16 72.2237   6
  -9   0   2 4010.45 76.3833   7
  -8   0   2 37662.3 179.570   7
  -8   0   2 37535.3 180.998   6
  -7   0   2 36224.5 165.897   7
  -7   0   2 36246.3 169.629   6
  -6   0   2 665971. 2668.47   6
  -6   0   2 667245. 2560.21   7
  -5   0   2 418970. 1970.44   6
  -5   0   2 417498. 1841.23   7
  -4   0   2 396951. 1621.89   7
  -4   0   2 408110. 1834.08   6
   3   0  -2 45.0688 23.0424   1
  -3   0   2 174.493 19.8107   6
  -2   0   2 4008.52 40.2259   6
   2   0  -2 3725.78 47.6104   1
   0   0   2 51.9602 21.0082   0
  -1   0  -2 26717.3 131.281   0
   2   0   2 130145. 258.275   3
  -2   0  -2 127684. 205.649   7
   3   0   2 523446. 2312.97   3
  -3   0  -2 507102. 1828.24   7
   4   0   2 2607.87 48.5900   5
   4   0   2 2800.49 52.4512   3
  -4   0  -2 2454.00 41.0055   7
   5   0   2 43433.7 188.401   5
  -5   0  -2 42126.0 161.309   7
   5   0   2 40943.4 195.482   3
  -6   0  -2 266.575 30.8213   7
   6   0   2 173.272 31.5999   5
   7   0   2 17014.6 122.145   4
   7   0   2 17772.1 141.227   5
  -7   0  -2 17883.0 126.306   7
   7   0   2 17751.4 151.799   3
  -7   0  -2 17475.5 117.516   6
   8   0   2 33793.9 179.075   4
  -8   0  -2 34910.3 168.364   6
   8   0   2 34266.5 207.086   5
   8   0   2 33002.7 217.481   3
  -8   0  -2 35264.5 186.928   7
   9   0   2 7686.19 93.6288   4
  -9   0  -2 8196.84 106.338   7
   9   0   2 7841.66 120.662   3
   9   0   2 7661.59 110.491   5
  -9   0  -2 7986.92 88.0488   6
  10   0   2 443.669 51.5488   5
 -10   0  -2 445.489 38.7200   6
  10   0   2 568.914 41.5131   4
  10   0   2 479.214 59.3349   3
  11   0   2 874.985 49.0352   4
  11   0   2 916.390 58.7338   5
 -11   0  -2 739.609 38.1144   6
  11   0   2 1130.46 75.4113   3
 -11   0  -2 1014.36 67.7201   7
 -12   0  -2 244.799 64.6985   7
  12   0   2 232.655 54.9519   5
  13   0   2 136.616 57.2016   5
  13   0   2 110.507 73.3800   3
 -13   0  -2 62.9803 69.2589   7
 -14   0  -2 118.833 83.2107   7
  14   0   2 124.352 82.9832   3
  14   0   2 152.596 67.1203   5
  15   0   2 8.26701 72.3347   5
 -15   0  -2 40.1669 91.6095   7
  15   0   2 32.6117 92.0162   3
  16   0   2 7050.50 180.036   3
 -16   0  -2 7462.69 154.698   7
 -17   0  -2 34846.0 293.094   7
  17   0   2 32884.1 340.323   3
 -18   0  -2 897.809 113.627   7
  18   0   2 541.460 120.932   3
  19   0   2 4736.97 172.274   3
 -19   0  -2 5484.40 150.212   7
  20   0   2 1336.73 136.923   3
 -20   0  -2 1772.79 123.391   7
 -21   0  -2 196.814 114.007   7
  21   0   2-27.5011 124.348   3
  22   0   2 2846.28 180.773   3
 -22   0  -2 3659.36 160.922   7
  23   0   2 2174.57 185.601   3
 -23   0  -2 2450.18 153.537   7
  24   0   2 1985.03 174.159   3
 -24  -1   2 394.970 115.445   7
 -24   1   2 74.6233 129.328   7
 -23  -1   2 237.096 119.280   7
  23  -1  -2 173.070 101.904   3
 -23   1   2-41.1671 134.725   7
  22  -1  -2 831.751 107.809   3
 -22   1   2 1085.02 148.675   7
 -21   1   2 675.000 127.558   7
  21  -1  -2 819.197 105.623   3
  20  -1  -2 474.829 101.875   3
 -20  -1   2 318.638 93.2023   7
  20   1  -2 286.536 88.0283   3
 -20   1   2 280.090 112.058   7
  19   1  -2 83.2079 87.7112   3
 -19  -1   2 238.566 96.0088   7
 -19   1   2 281.974 110.266   7
 -18  -1   2 112.824 72.6162   6
 -18   1   2 95.0939 121.965   7
 -18  -1   2 417.192 95.3670   7
  18   1  -2 186.693 96.8227   3
  17   1  -2 18207.5 243.405   3
 -17   1   2 18449.6 235.595   7
 -17  -1   2 17223.5 190.600   6
 -17  -1   2 18918.2 205.713   7
  16   1  -2 598.050 93.8977   3
 -16  -1   2 546.500 96.8309   7
 -16  -1   2 292.057 84.4287   6
 -16   1   2 379.847 114.542   7
 -15   1   2 175.661 55.5751   6
  15   1  -2 254.772 72.9348   3
 -15  -1   2 15.2955 69.2543   6
 -15  -1   2 137.922 85.5336   7
 -15   1   2 34.6532 90.3490   7
  14   1  -2 2658.90 93.0571   3
 -14  -1   2 2574.66 88.5987   7
  14   1  -2 2339.48 97.0954   4
 -14  -1   2 2195.30 90.1018   6
 -14   1   2 2382.90 105.584   7
 -14   1   2 2530.12 75.6108   6
 -13   1   2 363.104 79.3584   7
 -13   1   2 303.065 53.0101   6
  13   1  -2 339.342 65.3336   4
 -13  -1   2 219.193 61.5356   6
  13   1  -2 369.741 62.1708   3
 -13  -1   2 297.575 66.1825   7
  12   1  -2 9650.78 153.252   4
 -12  -1   2 9910.84 131.721   6
 -12  -1   2 10158.0 129.270   7
 -12   1   2 9817.94 115.171   6
  12   1  -2 10134.6 138.200   3
 -12   1   2 10325.4 147.185   7
 -11  -1   2 908.007 71.2001   6
  11   1  -2 1084.02 71.0390   4
 -11  -1   2 1168.77 63.4890   7
  11   1  -2 1160.84 61.7358   3
 -11   1   2 1070.28 56.1606   6
 -11   1   2 1260.02 77.8664   7
 -10  -1   2 537.102 54.6171   7
 -10   1   2 437.305 63.2814   7
 -10  -1   2 354.914 58.7631   6
  10   1  -2 563.527 49.6827   3
 -10   1   2 655.251 45.6836   6
   9   1  -2 35639.3 197.934   3
  -9  -1   2 36463.3 182.095   7
  -9   1   2 35857.1 180.051   6
  -9   1   2 35932.0 211.861   7
  -9  -1   2 36290.6 204.506   6
  -8  -1   2 2292.38 59.3656   6
  -8   1   2 2341.96 52.6195   6
  -8   1   2 2787.38 69.1613   7
   8   1  -2 2267.88 53.4251   3
  -8  -1   2 2241.30 52.0406   7
  -7  -1   2 32866.7 178.546   6
   7   1  -2 32859.1 159.164   3
  -7   1   2 33789.1 184.499   7
  -7   1   2 32487.3 156.047   6
  -7  -1   2 32474.9 149.575   7
   6   1  -2 19990.1 111.599   3
  -6  -1   2 18767.5 106.135   7
  -6   1   2 18847.5 116.564   6
  -6   1   2 19080.6 134.343   7
  -6  -1   2 18848.8 129.909   6
  -5   1   2 26929.5 151.723   7
  -5   1   2 24716.2 126.081   6
   5   1  -2 27027.2 112.976   3
   5  -1  -2 24926.7 121.904   1
  -5  -1   2 25137.9 141.043   6
  -5  -1   2 25214.3 110.076   7
   4  -1  -2 29638.5 122.473   1
  -4  -1   2 30319.5 108.224   7
  -4  -1   2 30351.7 145.444   6
  -4   1   2 32078.0 153.348   7
  -4   1   2 30386.5 133.950   6
  -3   1   2 5057.32 56.1118   6
   3  -1  -2 5108.49 49.8417   1
  -3  -1   2 5050.33 58.1489   6
  -3   1   2 5019.64 65.9854   2
  -3   1   2 4893.85 62.4111   7
   2  -1  -2 22795.3 102.141   1
  -2   1   2 22409.6 132.097   2
  -2  -1   2 22457.2 104.841   6
  -2   1   2 22290.6 108.917   6
  -1   1   2 32079.1 155.811   2
  -1   1   2 31939.2 133.546   6
   0   1   2 47745.2 146.024   5
   0   1   2 49455.5 174.626   6
   0  -1  -2 46448.9 172.353   7
   0  -1   2 48494.6 166.419   8
  -1   1  -2 43875.3 208.576   0
   1  -1   2 41867.4 202.186   0
   1   1   2 44088.6 172.538   6
  -1  -1  -2 41057.2 160.589   7
   1   1   2 42535.9 153.296   5
  -2  -1  -2 268734. 416.802   7
   2   1   2 268840. 427.588   5
   2  -1   2 269862. 522.062   0
   3   1   2 229.921 30.3492   4
   3   1   2 214.392 28.5937   5
  -3  -1  -2 191.763 28.5419   7
  -3   1  -2 242.671 21.5912   7
  -3   1  -2 174.493 39.9579   0
   3   1   2 177.358 33.3552   3
   4   1   2 1006.29 41.0974   5
  -4   1  -2 1048.75 31.7965   7
   4   1   2 1096.74 44.2381   3
  -4  -1  -2 992.562 37.5356   7
   4   1   2 964.177 41.5393   4
   5   1   2 991.717 47.9515   3
  -5   1  -2 1243.37 38.6632   7
   5  -1   2 1143.08 35.9315   5
  -5  -1  -2 1078.78 40.3331   7
   5   1   2 958.599 42.9500   4
   5   1   2 980.015 45.3015   5
   6   1   2 23829.1 171.349   5
  -6  -1  -2 23416.1 142.324   7
   6  -1   2 22548.0 134.579   5
   6   1   2 23500.7 177.942   3
  -6   1  -2 24614.9 142.458   7
   6   1   2 22783.8 161.868   4
   7  -1   2 81193.7 266.357   5
   7   1   2 82749.0 315.200   4
   7   1   2 81311.4 341.141   3
   7   1   2 82607.8 334.224   5
  -7  -1  -2 82540.2 276.262   7
   8  -1   2 11427.5 110.541   5
   8   1   2 11207.7 129.342   4
   8   1   2 11476.7 139.130   5
   8   1   2 11730.8 145.494   3
  -8  -1  -2 11614.5 116.189   7
  -8   1  -2 11498.8 116.386   7
   9   1   2 9164.09 121.716   4
   9   1   2 9031.47 137.352   3
  -9   1  -2 9168.18 114.105   7
  -9  -1  -2 9365.48 110.740   7
  -9  -1  -2 9169.11 115.871   6
   9   1   2 9095.92 129.625   5
   9  -1   2 9137.26 106.052   5
  10   1   2 634.379 59.6046   5
 -10  -1  -2 653.591 57.3483   7
  10  -1   2 630.655 45.9746   5
  10   1   2 592.806 68.8063   3
 -10  -1  -2 611.368 53.7420   6
  10   1   2 609.949 54.6023   4
 -10   1  -2 629.244 27.9547   6
  11   1   2 1817.60 74.0372   4
 -11  -1  -2 2016.45 72.4419   7
  11   1   2 2063.10 82.7759   5
  11   1   2 1930.96 91.1692   3
 -11   1  -2 2051.69 79.6365   7
 -11  -1  -2 1962.09 69.9540   6
  11  -1   2 1760.78 66.2778   5
  12   1   2 382.439 78.5132   3
 -12  -1  -2 330.086 53.3144   6
 -12   1  -2 509.080 67.9148   7
  12   1   2 249.096 58.1817   4
  12  -1   2 341.033 50.0712   5
 -12  -1  -2 419.140 61.6124   7
  12   1   2 378.722 66.9894   5
 -13  -1  -2 406.094 49.3666   6
 -13  -1  -2 686.251 75.1839   7
  13  -1   2 439.560 57.3570   5
  13   1   2 414.036 75.1991   5
 -13   1  -2 566.342 72.9894   7
  13   1   2 606.553 88.6759   3
 -14  -1  -2 168.100 82.8706   7
  14   1   2 168.753 76.8497   5
 -14   1  -2 208.327 87.5324   7
  14   1   2 175.878 93.5643   3
  15   1   2 49.5011 85.3713   5
  15   1   2 130.288 110.030   3
 -15   1  -2-11.6797 107.384   7
 -15  -1  -2-76.9829 102.641   7
  16   1   2 1067.73 139.337   3
 -16  -1  -2 1449.26 115.631   7
  16  -1   2 1519.92 127.833   3
 -16   1  -2 1448.75 129.230   7
  16   1   2 1128.37 112.586   5
 -17   1  -2 6973.72 173.661   7
  17   1   2 6353.06 193.350   3
  17  -1   2 6328.85 176.943   3
 -17  -1  -2 6654.89 160.271   7
  17   1   2 6244.82 166.393   5
 -18  -1  -2 3025.04 126.738   7
  18  -1   2 2734.86 144.606   3
 -18   1  -2 3195.22 143.066   7
  18   1   2 3027.20 159.650   3
  19  -1   2 183.166 117.034   3
 -19  -1  -2 282.964 96.5554   7
 -19   1  -2 149.782 111.781   7
  19   1   2 110.192 129.837   3
  20   1   2 3279.78 182.463   3
 -20  -1  -2 3706.20 135.553   7
 -20   1  -2 3584.17 155.325   7
  20  -1   2 3178.90 157.464   3
 -21   1  -2 57.9191 121.216   7
 -21  -1  -2 280.899 103.641   7
  21  -1   2 232.355 126.460   3
  21   1   2 79.5080 146.039   3
 -22   1  -2-55.9497 124.205   7
 -22  -1  -2 196.172 108.264   7
  22  -1   2 55.3692 131.197   3
  22   1   2-93.8118 150.268   3
  23   1   2-144.877 161.336   3
 -23   1  -2 37.1194 134.144   7
  23  -1   2 244.845 133.313   3
 -23  -1  -2 127.963 116.732   7
  24   1   2-150.229 145.705   3
 -24  -2   2 164.018 102.551   7
  24  -2  -2 34.4491 97.8411   3
 -23  -2   2 163.249 98.7695   7
  23  -2  -2-0.95140 95.9194   3
 -22  -2   2 4003.87 137.715   7
 -22   2   2 3055.53 186.721   7
 -21  -2   2 198.799 94.9636   7
 -21   2   2-86.6053 132.428   7
 -20  -2   2 328.007 88.1275   7
 -20   2   2-92.4987 126.204   7
 -19   2   2 31.8154 119.584   7
 -19  -2   2 77.1113 78.8581   6
 -18   2   2 1172.32 143.502   7
 -18  -2   2 1334.96 106.623   6
 -18  -2   2 1405.97 105.493   7
  18   2  -2 1046.49 111.822   3
 -17  -2   2 140.819 100.642   6
 -17  -2   2 331.983 106.363   7
  17   2  -2 149.256 101.393   3
 -17   2   2 192.161 136.113   7
 -16  -2   2 4123.00 128.875   7
  16   2  -2 3841.71 148.037   4
 -16   2   2 4132.45 156.082   7
 -16  -2   2 3701.79 126.836   6
  16   2  -2 3951.69 149.579   3
 -15   2   2 3084.09 132.963   7
 -15  -2   2 2990.49 101.676   7
 -15  -2   2 2689.44 106.001   6
  15   2  -2 3112.48 125.931   3
  15   2  -2 2851.27 125.194   4
  14   2  -2 2030.36 107.660   4
 -14  -2   2 2161.38 86.9299   7
  14   2  -2 2207.69 103.056   3
 -14   2   2 2298.61 120.044   7
 -14  -2   2 2201.09 92.3475   6
 -14   2   2 1642.70 65.0663   6
 -13   2   2 844.099 98.3081   7
  13   2  -2 953.428 76.3268   3
 -13  -2   2 851.722 74.0545   6
  13   2  -2 761.593 80.7646   4
 -13  -2   2 868.339 69.3643   7
 -13   2   2 1010.99 59.4097   6
 -12   2   2 7806.37 149.050   7
  12   2  -2 7730.17 153.341   4
  12   2  -2 7637.77 137.258   3
 -12  -2   2 7657.30 111.965   7
 -12  -2   2 7609.52 125.662   6
 -12   2   2 7657.53 107.819   6
 -11   2   2 35782.4 207.425   6
 -11  -2   2 36999.8 246.438   6
 -11  -2   2 35920.1 206.198   7
 -11   2   2 37831.7 270.343   7
  11   2  -2 38121.0 306.832   4
  11   2  -2 38565.9 264.462   3
 -10  -2   2 10953.1 114.272   7
 -10  -2   2 10863.7 142.202   6
  10   2  -2 11414.0 144.503   3
 -10   2   2 11981.3 161.235   7
  10   2  -2 11627.2 172.487   4
 -10   2   2 11235.9 118.376   6
  -9  -2   2 7106.73 90.8093   7
  -9   2   2 8095.00 124.695   7
  -9  -2   2 7353.84 115.341   6
  -9   2   2 7188.60 92.7947   6
   9   2  -2 7544.72 134.104   4
   9   2  -2 7869.71 113.392   3
   8   2  -2 33531.6 208.432   3
  -8  -2   2 31584.2 166.546   7
  -8   2   2 32804.0 225.063   7
  -8  -2   2 30987.9 208.654   6
  -8   2   2 31152.9 176.549   6
  -7  -2   2 5421.22 70.1331   7
   7  -2  -2 5219.11 58.9928   1
  -7  -2   2 5298.20 90.6330   6
  -7   2   2 5687.21 97.3806   7
  -7   2   2 5467.21 78.2718   6
  -6   2   2 23360.7 145.121   6
   6  -2  -2 23303.2 110.879   1
  -6   2   2 23045.5 173.205   7
  -6  -2   2 22697.8 168.387   6
  -6  -2   2 23393.5 130.390   7
   5  -2  -2 956.798 26.0860   1
  -5  -2   2 858.458 34.1308   7
  -5   2   2 824.140 36.3048   6
  -5   2   2 866.854 49.0904   7
  -5  -2   2 841.623 46.2847   6
  -4   2   2 7115.00 81.0682   6
   4  -2  -2 7217.54 62.4244   1
  -4  -2   2 7005.48 69.1916   7
  -4   2   2 7056.99 97.6103   7
  -4  -2   2 7391.05 92.1462   6
  -3   2   2 30112.0 161.176   6
  -3  -2   2 31624.2 172.010   6
  -3  -2   2 30738.4 135.525   7
  -3   2   2 31720.4 201.546   2
  -2   2   2 10148.8 97.2201   6
  -2   2   2 10953.6 121.118   2
  -2  -2   2 10641.2 95.7740   6
  -2  -2   2 10537.6 81.4835   7
  -1   2   2 6902.92 85.1009   6
  -1   2   2 7090.56 65.4958   5
  -1   2   2 7303.24 101.922   2
   0  -2  -2 47390.3 227.874   7
   0   2   2 46664.4 218.599   6
   0  -2   2 47569.4 204.482   8
   0   2   2 48254.8 183.099   5
   1   2   2 167451. 369.215   5
   1  -2   2 169371. 359.161   8
   1  -2   2 169571. 475.023   0
   1   2   2 166899. 400.891   4
   2  -2   2 9646.96 121.146   0
  -2   2  -2 9215.96 123.046   0
   2   2   2 9273.34 106.162   4
   2   2   2 9060.80 98.5117   5
  -2   2  -2 9386.63 86.3813   7
  -2  -2  -2 9184.37 104.912   7
  -3  -2  -2 2352.36 60.0635   7
  -3   2  -2 2701.63 53.9286   7
  -3   2  -2 2484.82 76.4037   0
   3   2   2 2479.66 63.7242   4
   3   2   2 2351.05 61.0225   5
   4   2   2 22276.6 170.310   4
  -4   2  -2 23562.4 148.695   7
   4   2   2 22943.8 169.601   5
  -4  -2  -2 21366.6 157.002   7
  -4   2  -2 22716.5 201.540   0
   5   2   2 9478.98 117.481   5
   5   2   2 9636.55 121.625   4
  -5   2  -2 9821.95 144.392   0
  -5  -2  -2 9251.68 106.168   7
  -5   2  -2 10177.8 106.373   7
   6   2   2 63.7428 46.0523   5
   6   2   2 48.7386 44.0407   4
  -6   2  -2 36.2334 42.7615   7
  -6  -2  -2 26.0535 44.6952   7
   7   2   2 3873.13 105.052   3
   7   2   2 3831.54 93.5302   5
   7  -2   2 3787.28 59.5122   5
  -7   2  -2 3956.39 83.5838   7
   7   2   2 3614.42 91.4944   4
  -7  -2  -2 3721.22 78.1615   7
   8   2   2 387.015 59.5682   5
   8  -2   2 298.031 34.2898   5
  -8  -2  -2 315.272 51.7420   7
   8   2   2 273.382 54.7441   4
   8   2   2 307.140 66.4984   3
  -8   2  -2 334.427 56.6172   7
  -9   2  -2 14489.0 156.644   7
   9   2   2 13486.6 177.549   5
   9   2   2 14151.2 172.609   4
  -9  -2  -2 14502.3 143.137   7
   9   2   2 13994.6 185.684   3
   9  -2   2 13884.6 119.069   5
  10   2   2-49.5084 63.0344   4
  10   2   2-25.7242 64.3615   5
 -10   2  -2 62.2134 57.8873   7
 -10  -2  -2 24.5570 58.0661   7
  10   2   2-59.7633 73.0618   3
  10  -2   2-9.49669 37.0950   5
 -11  -2  -2 101.410 64.1306   7
  11   2   2 121.987 70.2666   5
  11   2   2 128.847 61.8212   4
 -11   2  -2 101.318 68.4974   7
  11   2   2 69.9684 81.6045   3
  11  -2   2 152.733 38.5637   5
 -11  -2  -2 61.4805 65.7433   6
  12   2   2 5887.80 152.533   3
  12   2   2 6005.74 132.066   4
  12   2   2 6274.00 140.550   5
 -12   2  -2 6291.68 132.256   7
 -12  -2  -2 6036.00 113.774   7
 -12  -2  -2 6070.39 123.791   6
  13   2   2 1677.90 102.051   5
 -13   2  -2 1888.38 102.663   7
  13   2   2 1902.62 96.4975   4
 -13  -2  -2 1688.91 82.6010   6
 -13  -2  -2 1885.39 89.9800   7
  13   2   2 1709.65 119.089   3
 -14   2  -2 12749.6 193.778   7
  14   2   2 12215.7 203.077   5
  14   2   2 11628.5 188.846   4
  14   2   2 11726.0 226.209   3
 -14  -2  -2 12144.4 169.091   7
 -15  -2  -2 13655.6 187.297   7
  15   2   2 13045.7 219.274   5
 -15   2  -2 14397.8 222.300   7
  15   2   2 13299.7 252.177   3
 -16  -2  -2 9845.70 172.841   7
 -16   2  -2 10022.0 196.682   7
  16   2   2 8991.17 226.145   3
  16   2   2 9467.10 199.971   5
  17   2   2 156.493 104.917   5
 -17  -2  -2 108.890 102.790   7
  17   2   2 73.9624 137.801   3
 -17   2  -2 131.248 130.055   7
  18  -2   2 1185.75 124.202   3
  18   2   2 1083.06 123.667   5
 -18   2  -2 1057.43 129.452   7
  18   2   2 809.973 139.573   3
 -18  -2  -2 1022.48 109.861   7
 -19   2  -2 2057.94 144.654   7
  19  -2   2 1981.61 133.562   3
 -19  -2  -2 2081.73 124.190   7
  19   2   2 1691.27 165.984   3
  20   2   2 257.304 140.684   3
  20  -2   2 429.495 121.789   3
 -20   2  -2 395.455 141.150   7
 -20  -2  -2 281.741 111.894   7
  21  -2   2 59.0495 117.479   3
 -21   2  -2-124.838 136.160   7
 -21  -2  -2 129.624 106.910   7
  21   2   2-288.156 158.358   3
  22  -2   2 890.813 137.388   3
 -22   2  -2 649.098 142.994   7
 -22  -2  -2 975.256 116.526   7
 -23   2  -2 2199.20 173.682   7
 -23  -2  -2 2495.99 142.559   7
  23  -2   2 2406.18 167.457   3
  24   2   2 595.782 150.181   3
  25  -3  -2 120.195 87.5378   3
 -24  -3   2 343.673 103.363   7
 -23   3   2 865.826 146.104   7
 -23  -3   2 877.174 111.026   7
 -22  -3   2 306.351 96.0692   7
 -22   3   2 280.393 131.845   7
 -21   3   2 288.839 126.952   7
 -21  -3   2-18.2392 95.4087   7
 -20  -3   2 2175.87 121.493   6
 -20   3   2 2675.25 159.782   7
 -20  -3   2 2458.05 124.398   7
 -19   3   2 1155.17 140.210   7
 -19  -3   2 935.923 101.766   6
 -19  -3   2 1073.13 103.085   7
 -18  -3   2 37.8715 86.5420   7
 -18   3   2 216.125 124.197   7
 -18  -3   2 12.6283 95.4385   6
 -17  -3   2 4791.49 125.721   7
 -17   3   2 4733.90 179.773   7
 -17  -3   2 4881.79 134.467   6
  17   3  -2 4844.47 173.450   4
 -16  -3   2 2681.35 117.956   6
 -16  -3   2 2535.89 112.373   7
 -16   3   2 2486.24 157.928   7
 -15  -3   2 1126.13 102.357   6
  15   3  -2 960.604 111.112   4
 -15  -3   2 1007.57 91.7705   7
  15   3  -2 750.091 123.237   3
 -14  -3   2 7767.04 154.930   6
  14   3  -2 7318.39 176.435   4
 -14  -3   2 7438.15 124.760   7
 -14   3   2 7572.26 183.287   7
 -13   3   2 3090.15 130.476   7
  13   3  -2 3110.36 131.514   4
 -13  -3   2 2950.56 88.5837   7
 -13  -3   2 3022.81 109.575   6
 -12  -3   2 1972.13 78.3361   7
 -12  -3   2 1921.98 94.9964   6
 -12   3   2 1925.80 112.414   7
  12   3  -2 1921.39 111.661   4
 -12   3   2 2072.71 76.3077   6
 -11   3   2 20179.7 232.268   7
 -11  -3   2 20861.8 169.701   7
 -11  -3   2 20827.6 212.676   6
 -11   3   2 21140.2 179.096   6
  11   3  -2 22024.4 257.687   4
 -10   3   2 45579.0 250.673   6
 -10   3   2 44694.6 314.588   7
  10   3  -2 47204.3 357.465   4
 -10  -3   2 44638.8 235.071   7
 -10  -3   2 45672.0 298.425   6
  -9  -3   2 20218.3 155.863   7
   9   3  -2 20904.2 240.614   4
  -9   3   2 19729.6 164.903   6
  -9  -3   2 20052.5 199.265   6
  -9   3   2 19862.5 211.325   7
  -8  -3   2 71.0508 59.8956   6
   8   3  -2 29.6944 72.0223   4
  -8   3   2 110.413 42.4889   6
   8  -3  -2 142.244 22.7465   1
  -8   3   2 125.036 65.0989   7
  -8  -3   2 123.061 44.2350   7
  -7   3   2 21701.4 206.773   7
  -7  -3   2 20717.6 151.104   7
  -7   3   2 21438.2 166.344   6
  -7  -3   2 21052.5 192.859   6
   7   3  -2 22016.6 224.720   4
  -6   3   2 8255.36 107.326   6
  -6   3   2 8071.76 129.791   7
  -6  -3   2 7464.70 93.0604   7
   6  -3  -2 8042.74 68.5927   1
  -6  -3   2 8099.89 122.092   6
  -5  -3   2 2358.71 60.2509   7
   5  -3  -2 2500.52 44.7077   1
  -5   3   2 2405.87 64.2012   6
  -4   3   2 69631.8 292.244   6
  -4  -3   2 69728.9 263.636   7
  -3   3   2 11991.2 105.845   0
  -3   3   2 12090.4 127.997   6
  -3   3   2 12058.9 83.3551   5
  -3   3   2 12458.9 155.443   2
  -3  -3   2 12202.2 115.662   7
   3   3  -2 12725.0 128.933   2
  -2   3   2 34110.7 248.980   2
  -2   3   2 32764.7 209.393   6
   2   3  -2 32948.2 198.084   2
  -2   3   2 32241.1 151.993   5
  -2  -3   2 32516.4 182.612   7
  -1   3   2 8918.49 89.6251   5
  -1   3   2 8825.88 133.234   2
  -1   3   2 8930.67 106.399   4
  -1   3   2 8594.35 113.279   6
   1  -3  -2 8837.60 73.4610   0
   1  -3  -2 8407.32 124.575   7
  -1  -3   2 8957.81 102.340   7
   1   3  -2 8706.33 105.184   2
   0   3   2 16965.9 181.162   2
   0   3   2 17647.9 150.757   4
   0   3   2 17524.8 135.661   5
   0  -3  -2 17432.4 170.303   7
  -1  -3  -2 8838.31 123.539   7
   1   3   2 8875.88 115.664   4
   1  -3   2 9259.38 105.158   8
   1   3   2 9081.38 105.909   5
   1  -3   2 9103.03 132.585   0
   2   3   2 108.215 46.0444   4
   2  -3   2 85.5815 48.3583   0
   2  -3   2 162.219 35.7723   8
  -2  -3  -2 98.3231 48.9866   7
   3   3   2 367.588 44.9644   5
  -3   3  -2 329.574 56.3933   0
   3   3   2 393.095 53.6339   4
   3  -3   2 398.461 53.0950   0
  -3  -3  -2 367.727 54.7013   7
  -4  -3  -2 2331.12 73.9843   7
  -4   3  -2 2205.61 65.7926   7
   4   3   2 2320.18 72.3070   5
   4   3   2 2307.75 77.8855   4
  -4   3  -2 2179.64 85.3491   0
   5   3   2 241.627 57.7774   5
   5   3   2 152.359 59.2048   4
  -5  -3  -2 297.288 54.1744   7
  -5   3  -2 256.465 50.9123   7
  -5   3  -2 209.328 63.8273   0
   6   3   2 86869.9 402.440   5
  -6   3  -2 86809.9 466.388   0
  -6   3  -2 85001.2 353.317   7
   6   3   2 85345.8 409.662   4
  -6  -3  -2 84010.2 352.841   7
  -7   3  -2 29734.0 291.637   0
  -7  -3  -2 27630.2 207.269   7
   7   3   2 28017.6 252.194   4
  -7   3  -2 29560.5 225.248   7
   7   3   2 28962.0 245.591   5
   8   3   2 5787.16 131.220   4
  -8  -3  -2 5508.77 110.243   7
   8   3   2 5780.94 130.398   5
   8  -3   2 5507.40 71.3252   5
  -8   3  -2 6293.83 122.315   7
   9  -3   2 4643.44 69.2735   5
  -9   3  -2 5158.33 116.014   7
   9   3   2 4641.70 126.453   4
   9   3   2 4528.56 126.429   5
  -9  -3  -2 4376.83 101.726   7
  10   3   2 245.673 76.4662   4
  10  -3   2 289.884 35.2953   5
  10   3   2 304.055 79.9065   5
 -10  -3  -2 410.767 67.9382   7
 -10   3  -2 340.615 82.1493   7
  11   3   2 1557.89 97.8314   5
 -11  -3  -2 1629.93 82.8358   7
  11   3   2 1485.83 99.2402   4
 -11   3  -2 1551.47 99.3893   7
 -12  -3  -2 1259.38 90.1451   7
  12   3   2 1251.29 92.2575   4
  12   3   2 1351.61 98.8153   5
 -12   3  -2 1369.09 106.045   7
 -13  -3  -2 16595.7 189.568   7
 -13  -3  -2 17326.6 223.435   6
 -13   3  -2 18356.8 237.610   7
  13   3   2 17923.4 236.683   4
  13   3   2 17685.1 240.299   5
  14   3   2 4077.02 153.157   5
  14   3   2 4207.70 144.288   4
 -14  -3  -2 3788.76 124.947   7
 -14  -3  -2 3691.95 132.634   6
 -14   3  -2 4207.51 166.477   7
  15   3   2 1176.88 121.335   5
 -15  -3  -2 719.637 85.7958   6
 -15  -3  -2 938.756 104.453   7
  15   3   2 1179.87 109.400   4
 -15   3  -2 1064.94 142.739   7
 -16   3  -2 1964.48 159.388   7
 -16  -3  -2 1946.50 117.040   7
  16   3   2 1992.50 140.681   5
 -17   3  -2 705.490 140.385   7
 -17  -3  -2 1008.08 108.643   7
  17   3   2 839.659 127.355   5
 -18   3  -2 3079.65 169.818   7
 -18  -3  -2 3431.75 131.124   7
  18   3   2 2860.23 155.743   5
 -19  -3  -2 2010.72 122.579   7
 -19   3  -2 1929.24 172.018   7
  19   3   2 2004.53 147.512   5
  20   3   2 3587.40 172.075   5
 -20  -3  -2 3500.13 145.305   7
 -20   3  -2 3213.25 188.287   7
  21  -3   2 2597.92 160.249   3
 -21   3  -2 2882.37 185.348   7
 -21  -3  -2 2826.98 141.806   7
 -22  -3  -2 1885.79 134.221   7
  22  -3   2 1912.87 153.680   3
  23  -3   2 230.412 124.698   3
 -23  -4   2 207.236 114.533   7
 -23   4   2 263.581 138.378   7
 -22   4   2 1728.35 156.097   7
 -22  -4   2 1516.47 121.329   7
 -21   4   2 181.389 133.386   7
 -21  -4   2 163.026 113.693   6
 -21  -4   2 100.421 105.636   7
 -20  -4   2 1056.65 119.859   6
 -20   4   2 1101.32 142.048   7
 -20  -4   2 1245.34 111.747   7
 -19   4   2 611.570 127.092   7
 -19  -4   2 734.762 104.078   6
 -19  -4   2 657.115 100.678   7
 -18  -4   2 268.002 93.0935   7
 -18  -4   2 282.610 92.2412   6
 -18   4   2 145.726 124.904   7
  18   4  -2 240.230 115.374   4
 -17   4   2 74.3321 128.046   7
  17   4  -2 230.205 110.455   4
 -17  -4   2 147.846 87.8652   7
 -17  -4   2 273.935 97.3707   6
  16   4  -2 45.0259 125.605   4
 -16   4   2-42.4459 122.809   7
 -16  -4   2 185.459 99.2054   6
 -16  -4   2-24.6261 90.1552   7
 -15   4   2 1472.42 148.107   7
  15   4  -2 1579.08 138.710   4
 -15  -4   2 1415.59 98.8496   7
 -15  -4   2 1598.75 116.220   6
 -14   4   2 1159.45 132.005   7
  14   4  -2 1169.92 126.736   4
 -14  -4   2 1200.99 109.625   6
 -14  -4   2 1142.93 94.5664   7
 -13  -4   2 3951.81 136.446   6
 -13   4   2 3903.74 158.099   7
  13   4  -2 3838.07 151.999   4
 -13  -4   2 3777.84 103.690   7
 -12   4   2 1734.04 74.8484   6
 -12  -4   2 2345.76 90.8767   7
 -12  -4   2 2198.54 116.958   6
 -12   4   2 2278.73 133.555   7
  12   4  -2 2314.65 127.552   4
 -11  -4   2 5102.05 107.566   7
 -11  -4   2 4886.02 143.011   6
 -11   4   2 5390.07 115.666   6
  11   4  -2 5032.36 157.805   4
 -11   4   2 4843.48 156.386   7
  10   4  -2 9639.25 195.694   4
 -10  -4   2 9230.43 126.267   7
 -10  -4   2 8703.28 167.985   6
 -10   4   2 10028.6 145.057   6
 -10   4   2 9613.04 186.808   7
  -9   4   2 940.341 97.4540   7
   9   4  -2 799.464 92.4905   4
  -9  -4   2 1057.47 68.7676   7
  -9  -4   2 826.153 91.5023   6
  -9   4   2 1105.16 68.0905   6
  -8   4   2-33.0446 87.9991   7
  -8  -4   2-128.877 78.5629   6
   8   4  -2-11.3604 76.8452   4
  -8   4   2 15.5787 56.4063   6
  -8  -4   2-39.9791 51.7479   7
   8  -4  -2 6.91996 19.8325   1
  -7  -4   2 7883.21 118.582   7
   7   4  -2 8051.21 165.352   4
  -7   4   2 8615.39 128.770   6
   7  -4  -2 7671.41 74.9995   1
  -6  -4   2 4088.94 94.1311   7
  -6   4   2 4349.32 101.578   6
  -6   4   2 4391.16 100.409   0
   6   4  -2 3995.88 123.438   4
  -5  -4   2 40318.7 240.689   7
  -5   4   2 42191.7 262.453   0
  -5   4   2 42205.2 265.095   6
   5   4  -2 42896.0 318.640   4
  -4   4   2 2127.46 65.5983   0
  -4   4   2 2094.50 88.7280   2
  -4   4   2 2326.50 81.3011   6
   4   4  -2 2248.80 90.5436   4
   4   4  -2 2488.05 80.1993   2
  -4  -4   2 2346.43 73.5264   7
  -3   4   2 1090.20 64.5630   6
  -3   4   2 975.673 73.8274   2
   3   4  -2 1023.94 59.1707   2
   3   4  -2 868.522 66.3161   4
  -3  -4   2 1032.90 59.7585   7
  -2  -4   2 9900.62 129.317   7
  -2   4   2 9779.40 123.098   4
   2   4  -2 9987.12 145.731   4
   2  -4  -2 9392.98 97.8166   0
  -2   4   2 9738.53 159.292   2
  -2   4   2 9998.42 106.830   5
   2   4  -2 9580.35 134.903   2
  -1   4   2 4006.45 76.5450   5
   1   4  -2 3984.87 97.4804   4
  -1   4   2 4161.23 90.2418   4
   1  -4  -2 3946.18 69.4725   0
  -1   4   2 4154.33 112.825   2
  -1  -4   2 4096.84 92.3659   7
   1  -4  -2 3946.00 113.670   7
   1   4  -2 4023.66 90.5238   2
   0   4   2 31999.5 232.113   4
   0  -4  -2 34187.8 269.665   7
   0   4   2 32855.8 214.151   5
   0   4  -2 33515.4 233.485   4
   0   4   2 32694.7 281.940   2
   0  -4   2 33961.0 232.682   7
   0   4  -2 32748.0 238.300   2
   1  -4   2 1820.12 83.4394   0
   1   4   2 1771.92 67.4094   5
   1   4   2 1848.32 89.4396   2
   1   4   2 1775.05 76.3195   4
  -1  -4  -2 1713.86 87.6713   7
  -1   4  -2 1764.32 66.9618   4
   2   4   2 3012.69 85.1616   5
  -2  -4  -2 3062.27 100.696   7
  -2   4  -2 3220.49 76.2851   4
   2  -4   2 3155.64 98.2161   0
   2   4   2 3083.41 95.3383   4
   2  -4   2 3117.10 76.0734   8
  -3   4  -2 38245.3 213.895   4
   3   4   2 36831.7 258.071   5
   3   4   2 36840.7 272.904   4
   3  -4   2 38096.0 289.108   0
   3  -4   2 35841.4 208.162   8
  -3  -4  -2 37317.8 276.721   7
   4   4   2 867.507 80.0736   4
  -4  -4  -2 854.081 84.7124   7
  -4   4  -2 1011.79 49.0402   4
   4   4   2 1013.95 76.5024   5
  -4   4  -2 1058.53 88.2205   0
  -5  -4  -2 39791.8 278.658   7
  -5   4  -2 39933.6 332.262   0
  -5   4  -2 39872.0 182.381   4
   5   4   2 40591.2 307.437   4
   5   4   2 39383.3 289.641   5
  -6   4  -2 261.466 66.7604   7
   6   4   2 303.688 76.7915   4
   6   4   2 357.205 68.6714   5
  -6   4  -2 227.462 21.7903   4
  -6   4  -2 410.466 77.1636   0
  -6  -4  -2 397.486 74.6803   7
   7   4   2 15676.7 213.449   4
  -7   4  -2 15832.2 193.713   7
  -7   4  -2 15442.8 229.653   0
   7   4   2 15098.7 200.156   5
  -7  -4  -2 15137.3 184.519   7
   8   4   2 2120.67 113.857   4
  -8   4  -2 2367.81 102.562   7
   8   4   2 2147.96 109.032   5
  -8  -4  -2 2013.30 100.008   7
  -9  -4  -2 234.078 82.0366   7
   9   4   2 443.342 88.8549   5
   9   4   2 232.636 86.3239   4
  -9   4  -2 486.789 86.5548   7
  10   4   2 14443.6 222.160   4
 -10  -4  -2 13987.9 177.655   7
 -10   4  -2 14599.0 205.710   7
  10   4   2 14490.5 218.436   5
 -11   4  -2 10649.8 189.791   7
 -11  -4  -2 10103.7 158.354   7
  11   4   2 10655.4 200.994   4
  11   4   2 10868.9 200.952   5
 -12   4  -2 2968.73 129.941   7
 -12  -4  -2 3001.34 110.712   7
  12   4   2 3184.57 137.829   5
  12   4   2 2843.48 133.365   4
 -13  -4  -2 7375.30 146.726   7
  13   4   2 7494.85 182.036   4
 -13   4  -2 7883.35 186.610   7
  13   4   2 7731.61 192.009   5
 -14  -4  -2 1787.35 111.728   7
 -14  -4  -2 2000.65 127.784   6
 -14   4  -2 2279.69 136.623   7
  14   4   2 2165.99 142.436   5
  14   4   2 2189.54 127.888   4
 -15  -4  -2 1949.45 118.598   7
  15   4   2 1976.91 142.996   5
 -15  -4  -2 1957.38 124.115   6
  15   4   2 2023.42 132.055   4
 -15   4  -2 2165.54 150.468   7
  16   4   2 1005.41 120.333   4
 -16  -4  -2 1102.30 121.228   6
 -16  -4  -2 992.989 102.852   7
  16   4   2 817.137 130.080   5
 -17  -4  -2 2808.06 124.941   7
 -17   4  -2 3192.70 161.038   7
  17   4   2 3051.10 169.215   5
 -18   4  -2 220.711 125.520   7
  18   4   2 23.3419 123.106   5
 -18  -4  -2 61.4404 98.5145   7
 -19  -4  -2 12.7307 101.418   7
  19   4   2 272.363 124.990   5
 -19   4  -2 452.080 135.902   7
 -20  -4  -2 3120.68 135.736   7
 -20   4  -2 3654.17 189.183   7
 -21   4  -2 397.241 142.008   7
 -21  -4  -2 287.592 109.886   7
 -22  -4  -2-9.16456 118.034   7
 -22   4  -2 180.258 142.707   7
 -23  -5   2 264.554 114.596   7
 -22  -5   2 203.964 113.039   6
 -22   5   2 326.239 151.921   7
 -22  -5   2 91.8570 100.897   7
 -21  -5   2 343.792 101.814   7
 -21  -5   2 493.947 115.278   6
 -20  -5   2 2258.87 135.857   6
 -20   5   2 2424.96 176.215   7
 -20  -5   2 2431.30 119.726   7
 -19  -5   2 281.984 110.378   6
 -19   5   2 342.322 151.245   7
  19   5  -2 396.531 137.778   4
 -19  -5   2 153.773 91.2281   7
 -18   5   2 2221.65 171.422   7
 -18  -5   2 2189.67 138.835   6
  18   5  -2 2292.06 157.285   4
 -18  -5   2 2226.30 113.036   7
 -17  -5   2 5251.69 138.210   7
  17   5  -2 5611.70 210.656   4
 -17  -5   2 5451.41 173.212   6
 -17   5   2 4947.60 199.548   7
 -16  -5   2 118.403 111.739   6
 -16   5   2 32.5740 136.891   7
  16   5  -2 126.267 120.671   4
 -16  -5   2 17.4788 86.4964   7
 -15   5   2-30.2185 138.404   7
  15   5  -2-10.0331 131.151   4
 -15  -5   2-79.9674 94.7306   7
 -15  -5   2-44.3582 108.790   6
 -14  -5   2 6608.70 143.276   7
 -14  -5   2 7260.79 181.472   6
 -14   5   2 6680.34 211.457   7
  14   5  -2 6873.07 214.115   4
 -13  -5   2 10618.2 160.506   7
 -13   5   2 10318.3 231.870   7
 -13  -5   2 10949.7 206.784   6
  13   5  -2 11096.4 234.420   4
 -12  -5   2 4973.92 121.827   7
 -12   5   2 4851.51 187.535   7
 -12  -5   2 5243.27 158.542   6
  12   5  -2 5074.12 179.131   4
 -11  -5   2 15523.4 228.059   6
 -11   5   2 15425.2 256.810   7
 -11  -5   2 14714.5 174.176   7
  11   5  -2 15013.1 262.353   4
 -10  -5   2 20636.9 203.597   7
  10   5  -2 20704.6 287.923   4
 -10   5   2 20846.7 227.506   6
 -10  -5   2 20861.9 254.183   6
  -9   5   2 59117.4 364.447   6
  -9  -5   2 56969.6 394.052   6
   9   5  -2 57678.5 444.389   4
   8   5  -2 48894.7 399.413   4
  -8  -5   2 48243.3 298.630   7
  -8   5   2 50146.9 369.404   0
  -8   5   2 50201.9 332.869   6
   7   5  -2 3256.68 135.727   4
  -7  -5   2 3541.20 107.638   7
  -7   5   2 3607.90 112.322   0
  -7   5   2 3957.66 115.460   6
  -6   5   2 2748.30 94.0187   0
  -6   5   2 2932.41 102.047   6
   6   5  -2 2515.12 119.726   4
  -6  -5   2 2777.08 90.2104   7
   6   5  -2 2702.96 104.824   2
   5   5  -2 67.0244 90.3762   4
   5   5  -2 131.286 63.4680   2
  -5   5   2 150.617 77.6747   2
  -5   5   2 147.399 53.5351   0
  -5  -5   2 165.726 65.5525   7
  -5   5   2 80.8144 70.1367   6
   4   5  -2 4936.40 134.925   4
  -4   5   2 5035.68 123.333   6
  -4  -5   2 4936.87 117.283   7
  -4   5   2 4882.36 140.116   2
   4   5  -2 5564.45 128.637   2
  -3   5   2 16171.7 233.295   2
  -3  -5   2 15910.9 182.640   7
  -3   5   2 16946.8 176.590   4
   3   5  -2 16323.6 213.589   4
   3   5  -2 16467.6 203.388   2
   2  -5  -2 68509.3 300.327   0
  -2   5   2 66923.7 443.435   2
   2   5  -2 67902.6 394.575   4
  -2  -5   2 68046.8 370.520   7
  -2   5   2 69056.9 351.829   4
   2   5  -2 69666.9 402.517   2
   1   5  -2 67528.2 388.193   2
   1   5  -2 68025.3 379.882   4
   1  -5  -2 69829.1 308.485   0
  -1   5   2 67997.0 359.649   4
  -1  -5   2 69076.3 374.902   7
   1  -5  -2 69423.5 418.062   7
  -1   5   2 67036.9 448.163   2
   0   5  -2 73532.9 406.586   2
   0  -5  -2 76012.3 443.670   7
   0   5  -2 74154.7 382.399   4
   0   5   2 74858.9 387.932   4
   0  -5   2 74919.4 390.030   7
   0   5   2 75737.0 364.641   5
  -1  -5  -2 404.819 100.500   7
  -1   5  -2 498.198 73.0099   4
   1   5   2 657.051 84.2406   4
   1  -5   2 649.128 84.9992   0
   1   5   2 594.491 93.1796   2
   1   5   2 729.929 73.6785   5
   2  -5   2 47587.1 350.555   0
  -2   5  -2 47921.8 284.527   4
  -2  -5  -2 49386.2 354.884   7
   2   5   2 46902.5 328.801   4
   2  -5   2 47195.6 274.229   8
   2   5   2 47509.9 387.086   2
   3  -5   2 6359.82 143.936   0
  -3   5  -2 5936.76 104.779   4
  -3  -5  -2 5956.44 147.872   7
   3   5   2 6211.29 132.720   5
   3  -5   2 6000.95 104.757   8
   3   5   2 5812.11 136.775   4
  -4  -5  -2 4331.67 132.838   7
   4   5   2 4107.20 122.562   5
   4  -5   2 4176.21 86.8401   8
   4  -5   2 4227.73 119.135   0
   4   5   2 4109.09 124.908   4
  -4   5  -2 4098.60 86.7535   4
  -5   5  -2 1537.80 58.3294   4
  -5  -5  -2 1268.80 99.6616   7
  -5   5  -2 1378.15 100.357   0
   5   5   2 1332.51 104.192   4
   5   5   2 1476.28 99.2908   5
  -6  -5  -2 2382.65 113.282   7
   6   5   2 2417.56 114.495   5
   6   5   2 2504.42 115.423   4
  -6   5  -2 2463.65 120.618   0
   7   5   2 22775.4 273.084   4
   7   5   2 22972.9 267.088   5
  -7  -5  -2 23168.6 243.500   7
  -8   5  -2 473.390 99.4862   7
   8   5   2 500.702 100.221   4
   8   5   2 523.883 103.237   5
  -8  -5  -2 297.960 102.976   7
   9   5   2 338.202 109.088   5
   9   5   2 252.663 97.3026   4
  -9   5  -2 211.487 95.2288   7
  -9  -5  -2 236.826 94.4556   7
  10   5   2 9294.72 203.708   5
  10   5   2 9131.16 202.605   4
 -10   5  -2 9279.70 194.088   7
 -10  -5  -2 8767.60 166.850   7
  11   5   2 3588.03 152.690   5
  11   5   2 3382.01 149.147   4
 -11   5  -2 3625.73 148.675   7
 -11  -5  -2 3819.64 129.793   7
  12   5   2 210.613 106.291   5
 -12  -5  -2 58.9146 91.6616   7
 -12   5  -2 61.1858 111.426   7
  12   5   2 84.4869 99.9128   4
  13   5   2 3924.54 158.878   4
 -13  -5  -2 3644.20 130.374   7
 -13   5  -2 3632.28 166.301   7
  13   5   2 3984.07 163.218   5
  14   5   2 15153.4 269.918   4
  14   5   2 14769.5 271.126   5
 -14  -5  -2 14676.2 202.376   7
 -14   5  -2 14624.8 264.076   7
 -15   5  -2 88.5766 119.799   7
 -15  -5  -2 4.62168 104.495   7
 -15  -5  -2-11.4364 120.630   6
  15   5   2 175.375 117.906   4
  15   5   2 177.997 122.435   5
 -16  -5  -2-94.7368 102.497   7
 -16   5  -2-40.3959 132.538   7
  16   5   2 67.1304 122.453   5
  16   5   2 56.7032 117.835   4
 -16  -5  -2-95.6599 113.123   6
  17   5   2 301.756 134.245   5
 -17   5  -2 408.666 131.341   7
 -17  -5  -2 318.653 121.847   6
  17   5   2 350.594 125.010   4
 -17  -5  -2 448.801 109.350   7
 -18  -5  -2 994.931 110.405   7
 -18   5  -2 745.118 139.415   7
 -19   5  -2 892.269 150.468   7
 -19  -5  -2 766.252 113.553   7
 -20   5  -2 220.348 137.512   7
 -20  -5  -2 218.639 112.808   7
 -21   5  -2 5467.58 220.873   7
 -21  -5  -2 5213.38 165.538   7
 -22  -6   2 133.144 104.636   7
 -22  -6   2 139.298 120.974   6
 -21  -6   2 193.901 121.810   6
 -21  -6   2 129.490 97.6184   7
 -20  -6   2 280.569 119.435   6
  20   6  -2 279.329 150.424   4
 -20  -6   2 348.607 98.6364   7
 -20   6   2 99.5193 164.757   7
 -19   6   2 28.8135 147.831   7
 -19  -6   2 182.265 122.693   6
  19   6  -2-75.3804 133.753   4
 -19  -6   2 15.3746 95.8720   7
 -18  -6   2 55.0940 117.445   6
 -18   6   2-48.3852 151.834   7
  18   6  -2-18.7756 142.782   4
 -18  -6   2 93.7632 96.8153   7
 -17  -6   2 3881.39 165.409   6
 -17   6   2 3777.67 209.632   7
 -17  -6   2 3772.51 127.383   7
  17   6  -2 4005.97 196.967   4
 -16  -6   2 6635.37 152.379   7
  16   6  -2 7234.76 230.592   4
 -16   6   2 6645.30 240.464   7
 -16  -6   2 6717.05 199.671   6
  15   6  -2 442.789 149.357   4
 -15  -6   2 321.403 134.303   6
 -15  -6   2 496.111 95.9193   7
 -15   6   2 366.106 161.438   7
  14   6  -2 2381.80 179.519   4
 -14   6   2 2475.65 182.670   7
 -14  -6   2 2621.51 163.586   6
 -14  -6   2 2756.15 119.573   7
 -13  -6   2 228.659 133.984   6
 -13  -6   2 341.095 93.5408   7
  13   6  -2 184.062 154.859   4
 -12  -6   2 172.125 95.3395   7
 -12  -6   2-118.383 136.209   6
  12   6  -2-82.0083 146.576   4
 -11  -6   2 17274.4 268.186   6
 -11  -6   2 17409.5 209.396   7
  11   6  -2 18451.0 307.231   4
 -10   6   2 1034.91 95.0867   6
 -10  -6   2 1126.25 102.448   7
  10   6  -2 1402.15 144.635   4
   9   6  -2 18145.4 283.990   4
  -9  -6   2 17739.9 212.970   7
  -8   6   2 13730.3 206.586   6
   8   6  -2 13017.2 234.248   4
  -8  -6   2 13099.6 192.941   7
  -7  -6   2 3119.17 109.718   7
  -7   6   2 2988.01 115.109   6
   7   6  -2 3528.45 132.312   2
   7   6  -2 2978.82 141.620   4
   6   6  -2 6800.17 173.421   4
  -6  -6   2 7050.50 140.076   7
  -5  -6   2 170.443 68.8417   7
   5   6  -2 195.838 71.4392   2
  -5   6   2 200.364 89.7891   2
   5   6  -2 233.529 89.1678   4
   4   6  -2 278.454 73.4850   2
   4   6  -2 318.668 85.7156   4
  -4  -6   2 349.456 79.8114   7
  -4   6   2 358.292 87.6399   2
  -3   6   2 43.2578 59.5556   4
   3   6  -2 7.06616 68.9527   2
  -3   6   2 40.1833 82.5141   2
   3   6  -2 16.8593 77.6799   4
  -3  -6   2-20.5377 72.4163   7
  -2   6   2 1975.23 119.102   2
   2   6  -2 2417.97 107.776   2
   2  -6  -2 2213.27 77.8914   0
  -2  -6   2 2342.88 107.729   7
  -2   6   2 2283.27 93.9660   4
   2   6  -2 2164.73 105.923   4
   2  -6  -2 2282.93 128.340   7
  -1   6   2 923.186 102.901   2
  -1  -6   2 1035.09 93.8785   7
   1  -6  -2 995.605 63.9064   0
   1   6  -2 1011.62 87.1022   2
   1  -6  -2 914.456 112.695   7
   1   6  -2 978.423 81.1883   4
  -1   6   2 987.133 84.5362   4
   0   6  -2 1289.79 90.9827   2
   0  -6   2 1179.54 95.0633   7
   0   6  -2 1178.90 82.4088   4
   0   6   2 1198.44 90.2848   4
   0   6   2 1143.16 108.936   2
   0  -6  -2 1309.52 118.163   7
   1  -6   2 3584.70 119.235   7
  -1   6  -2 3564.23 107.095   4
  -1  -6  -2 3635.37 144.288   7
   1   6   2 3584.46 122.458   4
   1  -6   2 3672.22 130.846   0
   1   6   2 3447.07 146.409   2
   2   6   2 12192.7 197.660   4
   2  -6   2 12232.5 204.600   0
   2   6   2 11842.3 229.465   2
   2  -6   2 12137.9 163.025   8
  -2  -6  -2 12640.6 217.396   7
  -2   6  -2 11876.9 170.377   4
   3   6   2 34892.7 314.448   5
   3   6   2 33215.5 318.466   4
   3  -6   2 35074.5 326.866   0
  -3   6  -2 34373.1 262.789   4
   3  -6   2 33830.2 251.916   8
  -3  -6  -2 34989.0 333.784   7
   3   6   2 33821.2 369.051   2
   4   6   2 3094.61 138.250   4
   4  -6   2 3199.23 90.7009   8
   4   6   2 3861.09 137.425   5
  -4   6  -2 3147.34 95.1158   4
   4   6   2 3179.06 145.219   2
   4  -6   2 3392.93 124.259   0
  -4  -6  -2 3377.26 145.459   7
   5  -6   2 2617.21 78.2813   8
   5   6   2 2924.00 133.477   5
   5   6   2 2703.42 138.111   4
  -5  -6  -2 2843.81 144.920   7
   6   6   2 44122.3 396.727   4
   6   6   2 46160.2 399.407   5
  -6  -6  -2 46213.0 366.441   7
   7   6   2 32318.8 346.704   5
  -7  -6  -2 31997.9 315.751   7
   7   6   2 31721.8 347.521   4
   8   6   2 9539.99 220.082   4
  -8  -6  -2 9558.45 199.599   7
   8   6   2 9435.51 214.264   5
  -9  -6  -2 2174.94 133.863   7
   9   6   2 2153.62 153.901   5
   9   6   2 2216.61 157.443   4
  10   6   2 851.559 138.424   5
 -10  -6  -2 817.336 123.424   7
  10   6   2 512.519 135.587   4
  11   6   2 241.694 129.484   5
 -11   6  -2 324.067 128.569   7
  11   6   2 21.5829 121.245   4
 -11  -6  -2 161.532 104.643   7
 -12   6  -2 476.378 132.265   7
  12   6   2 489.790 133.454   5
 -12  -6  -2 542.940 107.947   7
  12   6   2 348.039 132.080   4
  13   6   2 121.677 128.849   5
 -13   6  -2 11.9630 136.311   7
  13   6   2-11.1351 124.421   4
 -13  -6  -2-75.0681 105.123   7
  14   6   2 1928.66 151.521   4
  14   6   2 2182.84 161.908   5
 -14  -6  -2 1779.91 124.053   7
 -14   6  -2 1683.99 157.670   7
 -15   6  -2 3508.17 191.620   7
  15   6   2 3580.76 185.674   4
 -15  -6  -2 3772.02 144.031   7
 -16  -6  -2 909.436 111.513   7
 -16  -6  -2 593.418 140.525   6
  16   6   2 929.307 145.069   4
 -16   6  -2 732.635 160.713   7
  17   6   2 1852.71 165.681   4
 -17   6  -2 1556.60 170.469   7
 -17  -6  -2 1407.81 124.162   7
 -17  -6  -2 1595.02 155.072   6
 -18  -6  -2 140.595 127.656   6
 -18   6  -2 67.3576 154.789   7
  18   6   2 127.251 137.288   4
 -18  -6  -2 173.689 108.210   7
 -19   6  -2 152.988 154.130   7
 -19  -6  -2 263.674 112.647   7
 -20   6  -2-105.035 160.709   7
 -20  -6  -2-89.9657 113.996   7
 -21   6  -2-277.209 172.473   7
 -21  -7   2 378.283 132.072   6
  21   7  -2 399.188 177.623   4
 -21  -7   2 331.810 103.807   7
 -20  -7   2 268.219 131.276   6
 -20  -7   2 0.17339 98.2465   7
  20   7  -2 18.1708 154.625   4
  19   7  -2 298.288 150.926   4
 -19  -7   2 363.072 137.611   6
 -19  -7   2 535.078 105.459   7
 -18  -7   2 733.261 108.724   7
  18   7  -2 844.283 159.353   4
 -18  -7   2 651.023 138.932   6
 -17  -7   2-43.2557 131.355   6
 -17  -7   2-94.9781 99.4204   7
  17   7  -2 23.0138 140.788   4
 -16  -7   2 4936.77 200.446   6
  16   7  -2 5566.67 222.565   4
 -16  -7   2 5279.56 149.329   7
 -15  -7   2 1831.25 112.857   7
 -15  -7   2 2014.72 163.459   6
  15   7  -2 1997.61 188.626   4
 -14  -7   2 109.556 137.725   6
  14   7  -2 89.0136 157.453   4
 -14  -7   2 142.349 102.475   7
 -13  -7   2 528.076 146.721   6
  13   7  -2 603.624 166.944   4
 -13  -7   2 790.976 112.129   7
  12   7  -2-0.61758 142.090   4
 -12  -7   2 127.432 106.367   7
 -12  -7   2-170.557 150.123   6
 -11  -7   2 4517.40 146.443   7
  11   7  -2 5101.66 202.408   4
 -11  -7   2 4622.42 200.866   6
  10   7  -2 725.915 149.181   4
 -10  -7   2 442.477 109.476   7
   9   7  -2 12027.5 248.325   2
   9   7  -2 11540.3 256.127   4
  -9  -7   2 11771.6 205.432   7
  -8  -7   2 4100.70 137.786   7
   8   7  -2 4451.24 166.455   2
   8   7  -2 3772.66 172.852   4
  -7  -7   2 3288.32 126.601   7
   7   7  -2 3148.36 157.125   4
   7   7  -2 3780.82 153.610   2
   6   7  -2 7388.61 198.181   4
  -6  -7   2 7571.69 163.580   7
   6   7  -2 7850.39 194.520   2
   5   7  -2 213.976 93.0240   2
   5   7  -2 388.461 110.144   4
  -5   7   2 235.956 111.567   2
  -5  -7   2 309.111 94.4319   7
   4   7  -2 5135.78 164.378   4
  -4   7   2 5078.09 175.164   2
  -4  -7   2 5358.66 149.119   7
   4   7  -2 5012.29 161.277   2
  -4   7   2 5513.06 135.354   4
   3   7  -2 14602.5 238.990   4
  -3   7   2 14407.4 260.869   2
   3  -7  -2 13987.8 250.726   7
  -3   7   2 15882.4 209.764   4
  -3  -7   2 15177.1 223.348   7
   3   7  -2 15384.0 250.173   2
  -2   7   2 6468.73 195.704   2
   2   7  -2 6325.05 162.764   4
  -2   7   2 6622.75 149.960   4
   2  -7  -2 6230.89 190.571   7
   2   7  -2 6811.88 173.823   2
  -2  -7   2 6440.59 165.127   7
  -1   7   2 4939.80 175.594   2
   1   7  -2 5250.74 154.848   2
  -1   7   2 5386.71 144.397   4
  -1  -7   2 5386.99 155.759   7
   1  -7  -2 5391.64 179.330   7
   1   7  -2 5257.32 152.431   4
   0  -7  -2 198.864 121.951   7
   0   7  -2 109.837 84.5753   2
   0   7   2 82.9101 106.556   2
   0   7  -2 307.101 86.5230   4
   0  -7   2 229.463 100.017   7
   0   7   2 172.984 85.1538   4
   1  -7   2 94.5331 100.827   7
  -1   7  -2 172.765 80.7060   4
   1   7   2 107.302 110.661   2
   1   7   2 112.603 94.7105   4
  -1  -7  -2 62.6052 125.537   7
  -2  -7  -2 3889.78 163.016   7
   2  -7   2 3830.18 117.042   8
  -2   7  -2 4040.30 124.607   4
   2  -7   2 3838.46 144.746   7
   2   7   2 3682.19 169.088   2
   2   7   2 3903.61 148.593   4
  -3   7  -2 19976.9 229.387   4
   3  -7   2 20096.7 215.802   8
  -3  -7  -2 20705.2 295.509   7
   3   7   2 20115.0 275.262   4
   3   7   2 20535.3 320.447   2
   4   7   2 27170.3 369.543   2
   4   7   2 26305.0 319.314   4
  -4  -7  -2 27259.4 336.031   7
   5   7   2 58.5119 129.285   2
   5   7   2 124.055 114.343   4
  -5  -7  -2 43.0260 140.954   7
   6   7   2 17686.1 288.800   4
  -6  -7  -2 18196.3 280.046   7
   7   7   2 732.325 141.673   4
  -7  -7  -2 481.265 146.649   7
   8   7   2 12549.4 259.205   4
  -8  -7  -2 12998.9 241.955   7
  -9  -7  -2 15270.9 262.974   7
   9   7   2 14184.2 283.054   4
 -10  -7  -2 739.599 131.809   7
  10   7   2 811.750 160.292   4
 -11  -7  -2-11.2797 131.346   7
  11   7   2-273.544 154.562   4
  12   7   2-31.1549 171.038   4
 -12  -7  -2 227.066 136.922   7
 -13  -7  -2 48.6319 122.123   7
  13   7   2 25.7105 138.752   4
 -14  -7  -2-34.9149 107.958   7
  14   7   2-75.5585 139.756   4
 -15  -7  -2 1076.35 116.142   7
  15   7   2 1002.04 158.356   4
 -16  -7  -2 6958.05 233.657   6
  16   7   2 6653.45 231.085   4
 -16  -7  -2 6967.86 177.834   7
 -16   7  -2 6772.92 261.082   7
  17   7   2 78.2397 141.416   4
 -17   7  -2 136.176 161.559   7
 -17  -7  -2-29.3953 148.998   6
 -17  -7  -2 217.406 112.578   7
 -18   7  -2 549.452 169.401   7
 -18  -7  -2 371.155 153.266   6
  18   7   2 428.617 146.441   4
 -18  -7  -2 351.751 122.069   7
 -19  -7  -2 90.5268 147.768   6
 -19  -7  -2 11.8450 115.836   7
 -19   7  -2 72.9999 177.845   7
  19   7   2 11.0684 146.627   4
 -20   7  -2 1450.47 205.273   7
  20   8  -2 705.533 200.973   4
 -20  -8   2 686.683 116.470   7
 -19  -8   2 1709.53 170.429   6
  19   8  -2 1884.85 199.308   4
 -18  -8   2 611.043 111.902   7
  18   8  -2 571.465 165.056   4
 -18  -8   2 648.826 146.589   6
  17   8  -2 339.175 157.149   4
 -17  -8   2 238.862 138.032   6
 -17  -8   2 336.641 100.967   7
 -16  -8   2 220.502 139.229   6
  16   8  -2 238.584 151.794   4
 -16  -8   2 482.387 104.117   7
 -15  -8   2 952.689 105.462   7
  15   8  -2 773.578 162.547   4
 -15  -8   2 780.104 155.771   6
 -14  -8   2 439.337 103.100   7
  14   8  -2 251.988 158.551   4
 -14  -8   2 200.450 147.818   6
 -13  -8   2 150.904 108.551   7
 -13  -8   2-220.808 154.952   6
  13   8  -2 23.5750 163.310   4
 -12  -8   2-18.4950 160.565   6
  12   8  -2 297.360 167.491   4
 -12  -8   2 272.287 114.122   7
 -11  -8   2-167.258 110.190   7
  11   8  -2 68.7377 152.945   4
  10   8  -2 2640.23 185.376   4
 -10  -8   2 2664.90 144.927   7
   9   8  -2 142.140 136.688   4
  -9  -8   2-173.861 132.711   7
   8   8  -2 1196.94 159.748   4
   8   8  -2 908.632 122.684   2
  -8  -8   2 1357.56 126.554   7
   7   8  -2 19502.7 321.870   4
  -7  -8   2 19640.0 264.575   7
   6   8  -2 128.257 108.094   2
   6   8  -2 71.3442 125.514   4
  -6  -8   2 102.203 109.337   7
   5   8  -2 2902.70 154.658   2
   5   8  -2 2676.50 152.983   4
  -5  -8   2 2662.15 142.602   7
   4   8  -2 3618.00 158.428   2
   4   8  -2 3522.06 154.487   4
  -4   8   2 2761.66 118.473   4
  -4  -8   2 3431.39 146.861   7
  -4   8   2 3149.28 171.280   2
   4  -8  -2 3363.45 174.919   7
   3  -8  -2 1300.42 141.754   7
  -3   8   2 1219.98 141.350   2
  -3   8   2 1483.40 104.766   4
  -3  -8   2 1323.04 123.651   7
   3   8  -2 1476.68 126.603   2
   3   8  -2 1359.53 125.324   4
   2   8  -2 1011.63 111.742   2
  -2   8   2 807.423 127.058   2
   2  -8  -2 816.756 146.226   7
   2   8  -2 817.840 111.315   4
  -2  -8   2 854.430 122.340   7
  -2   8   2 1016.21 101.757   4
   1   8  -2 445.582 101.997   2
  -1   8   2 479.700 129.396   2
   1   8  -2 453.937 106.446   4
  -1   8   2 525.942 100.857   4
  -1  -8   2 410.619 106.709   7
   1  -8  -2 390.511 135.795   7
   0  -8  -2 414.539 129.398   7
   0  -8   2 557.246 118.827   7
   0   8  -2 578.768 104.657   4
   0   8   2 680.945 130.272   2
   0   8   2 638.131 101.645   4
   0   8  -2 645.106 105.284   2
   1   8   2 5638.22 201.197   2
  -1  -8  -2 5594.85 194.309   7
   1   8   2 5500.87 175.779   4
  -1   8  -2 5226.77 157.866   4
   1  -8   2 5495.26 179.158   7
  -2   8  -2 1714.87 108.104   4
   2   8   2 1773.45 148.321   4
   2   8   2 1964.54 160.305   2
  -2  -8  -2 2085.22 172.686   7
   2  -8   2 1875.72 117.759   8
   2  -8   2 2012.70 141.166   7
   3   8   2 6822.05 248.112   2
  -3  -8  -2 6885.77 238.877   7
   3  -8   2 6822.43 193.933   7
   3   8   2 6526.53 216.817   4
  -4  -8  -2 1066.78 191.973   7
   4   8   2 739.493 165.021   4
   4   8   2 937.366 179.438   2
   5   8   2 19181.0 316.416   4
   5   8   2 19999.1 365.054   2
   6   8   2 479.954 155.466   2
   6   8   2 336.038 144.473   4
  -6  -8  -2 386.937 145.070   7
  -7  -8  -2 795.361 146.129   7
   7   8   2 904.569 156.439   2
   7   8   2 587.685 148.108   4
   8   8   2 1500.98 168.031   4
   8   8   2 1579.12 162.825   2
   9   8   2 356.174 160.339   4
  -9  -8  -2 492.464 152.224   7
  10   8   2 1075.65 166.288   4
 -10  -8  -2 1070.73 170.240   7
  11   8   2 802.383 164.515   4
 -11  -8  -2 857.253 153.604   7
 -12  -8  -2 24.0426 131.623   7
  12   8   2 36.1864 159.119   4
  13   8   2 51.9539 146.092   4
 -13  -8  -2 6.81951 124.641   7
 -14  -8  -2 3920.14 164.528   7
  14   8   2 3541.29 218.720   4
  15   8   2 958.703 163.910   4
 -15  -8  -2 849.907 123.627   7
  16   8   2 694.871 161.549   4
 -16  -8  -2 480.886 168.686   6
 -16  -8  -2 971.558 125.406   7
  17   8   2 90.8826 162.354   4
 -17  -8  -2-129.249 157.965   6
 -18  -8  -2 1214.40 140.708   7
  18   8   2 1312.48 194.210   4
 -18  -8  -2 989.041 180.733   6
 -19  -8  -2 29.6967 160.798   6
  19   8   2 1.26586 172.987   4
 -18  -9   2 275.200 115.230   7
 -17  -9   2-4.50711 135.712   6
 -17  -9   2 213.482 101.741   7
  17   9  -2 83.8668 169.100   4
 -16  -9   2 55.2308 150.111   6
  16   9  -2-35.3117 160.057   4
 -16  -9   2 52.0795 101.916   7
 -15  -9   2 1236.55 165.868   6
 -15  -9   2 1349.93 117.496   7
  15   9  -2 1492.21 187.702   4
  14   9  -2 773.184 180.067   4
 -14  -9   2 567.877 157.021   6
 -14  -9   2 926.277 123.690   7
 -13  -9   2-168.409 162.597   6
  13   9  -2-59.4613 160.639   4
 -13  -9   2 105.010 116.243   7
  12   9  -2-95.2988 153.677   4
 -12  -9   2-154.616 115.407   7
  11   9  -2-20.1275 156.314   4
 -11  -9   2-245.883 128.149   7
 -10  -9   2-274.279 142.677   7
  10   9  -2-103.654 140.410   4
  -9  -9   2 713.112 136.546   7
   9   9  -2 896.240 159.754   4
   8   9  -2 2491.44 178.093   4
  -8  -9   2 2380.76 138.122   7
   7   9  -2 3186.45 184.108   4
  -7  -9   2 3231.63 153.670   7
  -6  -9   2 462.151 120.239   7
   6   9  -2 153.432 97.1272   2
   6   9  -2 426.357 140.153   4
   5   9  -2 5262.12 204.063   4
  -5  -9   2 5219.52 189.510   7
   5  -9  -2 5193.09 198.706   7
   4   9  -2 1011.50 147.526   4
  -4  -9   2 980.526 154.485   7
  -4   9   2 999.594 158.064   2
   4  -9  -2 1106.17 152.646   7
   4   9  -2 840.123 131.565   2
   3   9  -2 1848.17 136.667   4
   3  -9  -2 1433.55 151.479   7
  -3  -9   2 1223.21 148.787   7
   3   9  -2 1664.15 139.726   2
  -3   9   2 1560.23 161.417   2
  -2  -9   2 1327.99 139.351   7
   2  -9  -2 1272.89 152.710   7
   2   9  -2 1252.07 132.453   2
   2   9  -2 1710.45 133.508   4
  -2   9   2 1407.61 151.794   2
  -2   9   2 1037.46 104.237   4
   1   9  -2 70.0645 111.874   2
   1   9  -2 84.6095 95.9870   4
  -1   9   2 61.9000 128.862   2
  -1   9   2 44.9002 94.2572   4
   1  -9  -2 52.8467 143.816   7
  -1  -9   2-144.849 116.908   7
   0   9  -2 336.024 89.7712   4
   0   9   2 178.193 136.509   2
   0   9   2 361.054 110.921   4
   0  -9   2 237.443 123.687   7
   0  -9  -2 70.3679 133.261   7
  -1  -9  -2 909.237 158.629   7
   1  -9   2 919.451 142.542   7
   1   9   2 1037.36 151.576   2
  -1   9  -2 614.542 96.7847   4
   1   9   2 706.172 121.106   4
   2   9   2 1941.59 175.624   2
   2  -9   2 1690.54 146.243   7
   2   9   2 1532.93 150.383   4
  -2  -9  -2 2001.97 172.203   7
   3  -9   2 328.440 128.854   7
   3   9   2 388.739 151.582   2
   3   9   2 161.750 125.213   4
  -3  -9  -2 262.365 158.281   7
  -4  -9  -2 353.481 148.688   7
   4   9   2 256.278 142.579   2
   4   9   2 265.738 131.097   4
   4  -9   2 278.932 112.521   7
   5   9   2 8419.59 234.769   4
  -5  -9  -2 9245.27 252.353   7
   5   9   2 8810.51 272.082   2
  -6  -9  -2 3638.54 191.024   7
   6   9   2 3458.37 184.094   4
   6   9   2 3381.34 207.073   2
   7   9   2 2098.84 163.971   4
   7   9   2 2322.08 188.879   2
  -7  -9  -2 2054.14 158.530   7
   8   9   2 1452.43 154.499   4
  -8  -9  -2 1282.77 144.582   7
   8   9   2 1269.26 165.811   2
   9   9   2 1725.98 162.935   4
  -9  -9  -2 1622.44 157.129   7
   9   9   2 1471.69 176.726   2
  10   9   2 108.212 151.423   2
 -10  -9  -2-174.955 156.253   7
  10   9   2 34.7315 146.686   4
  11   9   2 50.4753 159.304   4
 -11  -9  -2-137.169 148.635   7
  12   9   2 203.463 157.651   4
 -12  -9  -2-63.0863 138.576   7
  13   9   2 223.284 153.786   4
 -13  -9  -2 61.5175 128.255   7
 -14  -9  -2 92.1712 123.945   7
  14   9   2 122.806 154.415   4
  15   9   2 1572.49 181.376   4
 -15  -9  -2 1643.15 149.120   7
 -16  -9  -2 63.1748 119.280   7
  16   9   2 297.573 154.927   4
 -17  -9  -2 783.938 179.934   6
 -16 -10   2-25.1904 115.694   7
 -15 -10   2-28.9704 158.307   6
  15  10  -2-90.5167 201.244   4
 -15 -10   2-88.9251 112.954   7
 -14 -10   2 1950.49 140.053   7
  14  10  -2 1829.19 211.655   4
 -14 -10   2 1578.37 178.761   6
 -13 -10   2 730.102 132.181   7
  13  10  -2 768.986 178.724   4
 -13 -10   2 648.081 169.503   6
 -12 -10   2-187.926 124.490   7
  12  10  -2-28.1722 158.265   4
  11  10  -2-125.597 152.670   4
 -11 -10   2-100.201 124.716   7
  10  10  -2 96.6260 143.441   4
 -10 -10   2-171.232 134.976   7
   9  10  -2 262.686 150.632   4
  -9 -10   2 313.127 126.437   7
  -8 -10   2 955.112 133.168   7
   8  10  -2 989.232 160.815   4
   7 -10  -2 2438.96 178.235   7
  -7 -10   2 2736.88 165.115   7
   7  10  -2 2672.65 188.428   4
   6  10  -2 346.446 145.911   4
   6 -10  -2 143.990 143.427   7
  -6 -10   2 234.635 124.687   7
   5  10  -2 3471.69 192.335   4
   5 -10  -2 3351.56 200.316   7
   4  10  -2 1547.74 135.163   2
  -4 -10   2 2046.15 166.165   7
   4  10  -2 2162.96 156.860   4
  -4  10   2 2471.60 183.469   2
   4 -10  -2 1570.10 171.027   7
   3  10  -2 1863.27 148.030   2
   3  10  -2 1994.01 155.115   4
  -3  10   2 1891.87 167.908   2
  -3 -10   2 1790.00 155.808   7
   3 -10  -2 1944.67 179.161   7
   2 -10  -2-25.9515 147.768   7
   2  10  -2 110.432 109.099   4
  -2 -10   2-27.0660 141.309   7
   2  10  -2 62.1539 118.890   2
  -2  10   2 50.9162 139.391   2
   1 -10  -2 1392.43 165.574   7
  -1 -10   2 1661.39 149.548   7
  -1  10   2 1737.64 174.002   2
   1  10  -2 1455.25 135.734   4
  -1  10   2 1344.36 128.042   4
   1  10  -2 1587.10 149.802   2
   0  10   2 520.844 121.375   4
   0  10   2 577.544 152.820   2
   0 -10  -2 612.807 154.364   7
   0 -10   2 586.932 135.234   7
   1 -10   2 1057.40 145.720   7
  -1 -10  -2 1110.47 162.606   7
   1  10   2 1141.26 172.062   2
   1  10   2 1140.65 142.275   4
  -2 -10  -2 368.961 156.437   7
   2  10   2 263.247 138.408   4
   2 -10   2 334.942 126.428   7
   2  10   2 374.020 149.542   2
   3 -10   2 349.898 125.940   7
  -3 -10  -2 646.225 170.340   7
   3  10   2 391.569 154.888   2
   3  10   2 641.207 139.493   4
   4  10   2 2975.95 207.042   2
   4  10   2 2795.15 173.678   4
   4 -10   2 2538.28 154.627   7
  -4 -10  -2 3229.30 208.555   7
   5  10   2 615.226 166.479   2
   5  10   2 728.697 159.325   4
   5 -10   2 625.946 124.906   7
  -5 -10  -2 643.262 166.983   7
   6  10   2 6231.80 224.559   4
   6  10   2 6600.03 262.753   2
  -6 -10  -2 6730.11 233.312   7
   7  10   2 7.78556 155.770   2
   7  10   2 158.123 137.521   4
  -7 -10  -2 122.327 143.677   7
   8  10   2 851.265 177.909   2
   8  10   2 828.349 158.483   4
  -8 -10  -2 629.961 152.577   7
   9  10   2 1451.16 173.136   4
  -9 -10  -2 1503.49 160.325   7
   9  10   2 1433.00 189.413   2
  10  10   2 106.133 157.799   2
  10  10   2 46.5955 147.555   4
 -11 -10  -2-36.0734 155.570   7
  11  10   2-74.0805 146.938   4
  11  10   2 70.4914 155.051   2
  12  10   2-120.811 139.934   2
  12  10   2-15.3391 157.591   4
 -12 -10  -2-188.705 148.068   7
  13  10   2-96.0815 177.397   4
  13  10   2 41.1415 147.993   2
  14  10   2 498.931 176.480   4
 -14 -10  -2 661.409 146.462   7
 -14 -11   2 397.167 141.680   7
 -13 -11   2 2901.81 169.303   7
 -12 -11   2 1366.58 150.201   7
 -12 -11   2 986.398 174.515   6
  12  11  -2 848.334 207.369   4
  11  11  -2-55.9017 179.495   4
 -11 -11   2 61.0391 141.494   7
  10  11  -2 545.136 181.620   4
 -10 -11   2 374.739 149.706   7
   9  11  -2-207.582 172.571   4
  -9 -11   2-111.229 134.172   7
  -8 -11   2-43.5935 123.463   7
   8  11  -2-174.064 163.183   4
   8 -11  -2 7.90194 136.906   7
  -7 -11   2 126.992 117.015   7
   7 -11  -2 158.713 138.889   7
   7  11  -2 46.7231 160.551   4
  -6 -11   2 495.436 125.951   7
   6  11  -2 320.503 159.781   4
   6 -11  -2 206.798 142.588   7
   5 -11  -2-48.0786 145.022   7
   5  11  -2-162.192 159.900   4
  -5 -11   2-31.9169 122.181   7
   4 -11  -2 79.7096 143.482   7
  -4 -11   2 46.0424 130.477   7
   4  11  -2-158.378 138.564   4
   3 -11  -2 305.183 145.125   7
   3  11  -2 213.553 144.977   4
  -3  11   2 47.3918 145.672   2
  -3 -11   2 103.300 132.760   7
   2 -11  -2-73.8662 151.790   7
   2  11  -2-3.25183 109.097   4
  -2  11   2-115.496 147.575   2
   2  11  -2-2.80053 100.568   2
  -2 -11   2-89.2187 130.115   7
  -1  11   2 79.3247 145.349   2
  -1 -11   2 26.9227 129.167   7
   1 -11  -2 79.2978 148.737   7
   0  11   2 394.693 158.763   2
   0  11   2 321.763 109.915   4
   0 -11  -2 501.627 154.329   7
   0 -11   2 264.680 134.632   7
   1  11   2-99.8294 162.172   2
   1  11   2 79.9307 137.920   4
  -1 -11  -2-327.210 168.875   7
   1 -11   2-238.267 132.486   7
   2  11   2 3819.49 241.805   2
   2  11   2 3920.99 195.688   4
   2 -11   2 3474.27 186.220   7
  -2 -11  -2 3818.74 222.143   7
   3  11   2 8028.34 301.970   2
  -3 -11  -2 8798.21 282.660   7
   3  11   2 8673.90 258.529   4
   3 -11   2 7582.85 239.415   7
  -4 -11  -2 957.567 189.569   7
   4  11   2 1121.57 160.780   4
   4  11   2 765.065 184.763   2
   4 -11   2 853.407 155.762   7
   5  11   2 308.270 177.594   2
   5 -11   2-87.6061 127.740   7
  -5 -11  -2-78.8615 174.737   7
   5  11   2 189.512 152.563   4
  -6 -11  -2 79.1108 165.348   7
   6 -11   2 77.1040 132.486   7
   6  11   2 3.66408 173.862   2
   6  11   2 82.4920 144.977   4
   7  11   2 123.431 166.006   2
   7 -11   2-29.2195 117.200   7
  -7 -11  -2 274.253 151.816   7
   7  11   2 93.5882 156.846   4
   8 -11   2 65.3567 117.296   7
  -8 -11  -2-56.6366 144.467   7
   8  11   2 153.132 168.333   2
   8  11   2 48.1249 166.159   4
   9  11   2 504.476 170.739   2
   9  11   2 522.692 176.121   4
  -9 -11  -2 943.816 159.431   7
  10  11   2 4965.32 260.648   4
 -10 -11  -2 5453.92 242.417   7
 -11 -11  -2 1192.75 184.531   7
  11  11   2 925.294 180.868   2
  11  11   2 1176.61 203.273   4
 -11 -12   2 2211.46 175.135   7
 -10 -12   2 511.058 154.489   7
   9 -12  -2 179.634 145.002   7
   9  12  -2-73.3702 174.088   4
  -9 -12   2 98.4988 135.636   7
   8 -12  -2 134.787 151.613   7
  -8 -12   2 92.9672 126.630   7
   8  12  -2 164.937 167.425   4
   7  12  -2 685.215 193.669   4
   7 -12  -2 545.173 156.550   7
  -7 -12   2 817.127 149.041   7
   6 -12  -2 1078.94 170.083   7
   6  12  -2 1146.49 198.558   4
  -6 -12   2 1543.18 168.161   7
   5  12  -2 251.601 160.842   4
  -5 -12   2 156.234 147.340   7
   5 -12  -2 360.054 163.011   7
   4 -12  -2 923.716 178.634   7
  -4 -12   2 379.748 159.312   7
   4  12  -2 499.700 155.670   4
   3 -12  -2 1815.91 196.292   7
  -3 -12   2 2160.46 186.504   7
   2 -12  -2 765.728 176.632   7
  -2  12   2 1237.19 193.503   2
  -2 -12   2 901.451 171.683   7
   1 -12  -2 155.647 177.649   7
  -1  12   2-10.4393 166.271   2
  -1 -12   2-29.3819 163.617   7
   0  12   2 3339.08 228.611   2
   0 -12   2 2995.07 197.603   7
   0 -12  -2 3271.06 220.737   7
   1 -12   2 4002.80 200.383   7
  -1 -12  -2 3809.09 225.671   7
   1  12   2 4045.98 246.043   2
   2  12   2 504.841 154.696   4
  -2 -12  -2 813.395 187.133   7
   2  12   2 720.422 189.835   2
   2 -12   2 611.309 149.690   7
   3  12   2 180.779 188.849   2
  -3 -12  -2 88.5565 164.852   7
   3  12   2 18.3577 155.029   4
   4  12   2-59.9267 151.254   4
   4  12   2 111.809 178.924   2
  -4 -12  -2-143.096 160.017   7
   5  12   2 84.5718 173.334   2
   5  12   2-147.555 171.619   4
  -5 -12  -2 14.8356 154.566   7
   6  12   2-29.1989 156.654   4
   6  12   2-337.151 152.892   2
  -6 -12  -2 158.849 159.095   7
   7  12   2 195.299 140.061   2
   7  12   2 59.8074 167.729   4
  -7 -12  -2 118.155 155.980   7
   8  12   2 867.082 184.018   4
   8  12   2 408.371 158.130   2
  -8 -12  -2 722.533 172.271   7
   9  12   2 223.258 159.946   2
   5  13  -2-40.8399 130.016   4
  -1  13   2 535.714 173.789   2
   0  13   2-89.6690 156.012   2
   1  13   2-156.022 146.751   2
   2  13   2 549.123 152.121   2
   3  13   2 202.543 118.990   4
   3  13   2 198.552 146.842   2
   4  13   2 527.961 160.635   2
   4  13   2 762.839 143.523   4
 -24   0   3-15.3558 115.630   7
 -23   0   3 58.0778 114.900   7
 -21   0   3-60.1942 98.8480   7
 -20   0   3 31.3786 99.3462   7
  19   0  -3 8.99885 74.5389   3
 -19   0   3-8.54964 101.203   7
 -18   0   3-18.8000 62.2457   6
  18   0  -3 27.4135 74.2614   3
 -18   0   3 17.2191 99.5614   7
 -17   0   3 156.422 103.652   7
 -17   0   3 8.07526 76.4997   6
  17   0  -3 66.4283 85.3959   3
 -16   0   3 78.5005 76.0090   6
 -16   0   3 143.540 91.3109   7
 -15   0   3 32.4024 91.3479   7
 -15   0   3 178.925 70.7722   6
 -14   0   3 78.3821 62.4205   6
 -14   0   3 53.8689 78.2749   7
 -13   0   3 67.0656 62.9576   6
 -13   0   3 189.246 67.0743   7
 -12   0   3 207.055 65.4263   7
 -12   0   3 90.6729 59.3650   6
 -11   0   3 93.8295 64.0528   7
 -11   0   3 36.9546 60.4445   6
 -10   0   3 46.8600 59.4814   6
 -10   0   3 74.1326 58.8581   7
  -9   0   3 110.416 45.6776   7
  -9   0   3 2.20736 46.2009   6
  -8   0   3 16.4359 37.3369   6
  -8   0   3 65.1782 33.7349   7
  -7   0   3 92.7468 37.4825   6
  -7   0   3 67.3133 31.0418   7
  -6   0   3 208.009 37.8305   6
  -6   0   3 699.697 38.4313   7
  -5   0   3 6.01689 29.8371   7
  -5   0   3 19.0685 33.6350   6
  -4   0   3 197.588 30.6661   6
  -4   0   3 116.800 25.1765   7
  -4   0   3 122.426 31.9694   8
   3   0  -3-0.74402 28.4491   1
  -3   0   3 28.3862 24.8403   6
  -3   0   3 30.5180 27.5058   8
   2   0  -3 4.05209 22.2331   1
  -2   0   3 59.4835 23.2287   6
  -1   0   3 198.582 22.0169   6
   1   0  -3 212.299 22.6297   1
   0   0   3 248.793 21.5031   3
   0   0  -3 183.763 22.8750   1
   0   0   3 141.190 30.3175   0
   0   0   3 272.413 20.6334   6
  -1   0  -3 23.1224 26.3313   0
  -1   0  -3 94.3538 21.1911   1
   1   0   3 17.1965 18.9663   3
   1   0   3 7.64115 28.7654   0
  -2   0  -3 9.94124 32.5834   0
  -2   0  -3 9.85270 16.2329   7
  -2   0  -3 0.17384 20.4924   1
   2   0   3 5.96269 19.8158   3
   3   0   3 44.0477 24.7171   5
   3   0   3 52.7390 23.9749   3
  -3   0  -3 83.2200 19.9903   7
   4   0   3 54.9187 27.4265   5
  -4   0  -3 19.0413 22.4895   7
   5   0   3-9.67598 30.1880   3
   5   0   3-1.28224 27.9362   5
  -5   0  -3-16.1770 24.8816   7
   6   0   3 22.5804 32.8735   5
  -6   0  -3 23.7544 30.7923   7
   6   0   3 22.5645 37.1752   3
  -7   0  -3 43.6357 38.0974   7
   7   0   3 41.6246 43.0745   3
   7   0   3 30.4929 37.5027   5
   8   0   3 1.17238 40.1724   5
   8   0   3 5.21911 48.6944   3
  -8   0  -3 4.50305 43.7720   7
  -9   0  -3 28.9175 28.1565   6
   9   0   3-13.0674 53.4084   3
   9   0   3 1.11630 41.4761   5
  -9   0  -3-0.84722 46.3275   7
 -10   0  -3-13.0566 27.1955   6
  10   0   3 51.3738 60.7828   3
 -10   0  -3-12.0483 50.9151   7
  10   0   3-17.0634 45.1432   5
  11   0   3 29.3702 64.1086   3
 -11   0  -3 17.6569 62.1870   7
  11   0   3 41.8351 50.8079   5
 -12   0  -3-29.0926 64.9163   7
  12   0   3 112.314 74.4785   3
  12   0   3 58.2878 61.2075   5
 -13   0  -3-63.5741 80.0694   7
  13   0   3 42.9329 83.1163   3
  13   0   3-26.5763 61.8075   5
  14   0   3-40.1755 67.2372   5
  14   0   3 80.7035 92.7981   3
 -14   0  -3 19.1852 84.2300   7
 -15   0  -3 17.4753 92.0317   7
  15   0   3 36.1783 107.680   3
  15   0   3-104.585 85.6927   5
  16   0   3 142.473 116.103   3
 -16   0  -3 232.185 110.297   7
  17   0   3 167.574 126.746   3
 -17   0  -3 270.083 105.023   7
  18   0   3-39.7798 120.739   3
 -18   0  -3 156.737 96.0265   7
 -19   0  -3 76.4049 107.408   7
  19   0   3-53.3474 128.818   3
  20   0   3-41.9288 136.131   3
 -20   0  -3 223.984 111.354   7
  21   0   3-49.8237 142.231   3
 -21   0  -3 264.348 113.927   7
  22   0   3 28.4078 148.053   3
 -22   0  -3 79.5885 120.039   7
 -23   0  -3 6.86105 128.282   7
  23   0   3 52.9959 151.609   3
 -24   1   3 1075.97 145.389   7
 -24  -1   3 977.191 125.911   7
 -23  -1   3 1789.39 132.833   7
 -23   1   3 1449.31 153.963   7
 -22  -1   3 1412.20 124.436   7
 -22   1   3 1269.76 140.730   7
 -21  -1   3 456.892 104.237   7
 -21   1   3 349.972 118.242   7
  21  -1  -3 293.449 82.6735   3
 -20  -1   3 1027.37 102.771   7
 -20   1   3 886.035 123.515   7
 -19   1   3 5646.11 167.366   7
 -19  -1   3 5751.26 143.107   7
 -19  -1   3 5239.23 127.335   6
 -18   1   3 1381.35 126.193   7
  18   1  -3 1036.18 93.4347   3
 -18  -1   3 1404.79 99.2345   6
  17   1  -3 201.557 83.5828   3
 -17  -1   3 389.992 94.0311   7
 -17   1   3 246.410 65.7255   6
 -17  -1   3 158.993 90.8968   6
 -17   1   3 230.126 111.120   7
 -16  -1   3 590.497 95.7926   7
  16   1  -3 379.234 90.7355   3
 -16  -1   3 255.127 81.3159   6
 -16   1   3 286.219 69.1390   6
 -16   1   3 295.126 114.706   7
 -15  -1   3 15509.2 177.665   6
 -15  -1   3 15583.9 180.064   7
  15   1  -3 16337.4 195.459   3
  15   1  -3 15235.3 217.486   4
 -15   1   3 15504.0 163.522   6
 -15   1   3 15836.7 205.172   7
 -14  -1   3 4116.19 106.038   7
  14   1  -3 3669.33 118.441   4
  14   1  -3 4311.82 106.649   3
 -14   1   3 3712.31 117.601   7
 -14   1   3 3980.63 92.2698   6
 -14  -1   3 3901.75 106.466   6
  13   1  -3 402.911 56.4210   3
 -13   1   3 376.032 54.9888   6
 -13  -1   3 250.799 65.8635   6
 -13  -1   3 284.639 61.4296   7
 -13   1   3 194.737 72.4231   7
 -12  -1   3-3.65806 54.9480   7
 -12   1   3 102.262 50.6586   6
  12   1  -3 103.565 47.7925   3
 -12   1   3 32.3241 66.8879   7
 -12  -1   3 26.1231 64.6134   6
 -11   1   3 6873.49 119.935   7
 -11  -1   3 7188.57 103.020   7
  11   1  -3 6966.62 104.318   3
 -11   1   3 6945.95 100.589   6
 -11  -1   3 6676.10 113.948   6
 -10   1   3 4175.00 100.120   7
 -10   1   3 4485.04 83.6282   6
 -10  -1   3 4228.45 93.8533   6
 -10  -1   3 4645.34 82.4288   7
  10   1  -3 4536.43 80.9845   3
   9   1  -3 474.947 37.3062   3
  -9   1   3 376.887 56.8915   7
  -9   1   3 549.006 47.7015   6
  -9  -1   3 305.179 53.4082   6
  -9  -1   3 490.487 45.4791   7
  -8  -1   3 74.4726 46.0643   6
  -8   1   3 141.384 35.1298   6
   8   1  -3 122.643 25.1596   3
  -8  -1   3 114.035 32.6565   7
  -8   1   3 78.0464 44.2763   7
   7   1  -3 16060.4 100.984   3
  -7  -1   3 15679.7 128.498   6
  -7  -1   3 16325.9 105.840   7
  -7   1   3 15581.1 119.867   6
  -7   1   3 16056.2 136.100   7
  -6   1   3 1793.50 38.2877   8
  -6   1   3 1827.49 49.9165   6
  -6  -1   3 2074.30 55.2732   6
  -6   1   3 1941.76 54.5500   7
   6  -1  -3 1728.30 48.0107   1
  -6  -1   3 2374.40 41.1557   7
   6   1  -3 1884.47 33.9832   3
  -5   1   3 74606.8 188.780   8
   5  -1  -3 71941.7 236.858   1
  -5   1   3 73580.4 252.603   7
  -5  -1   3 72976.0 240.956   6
  -5  -1   3 72919.2 175.983   7
  -5   1   3 71422.5 233.673   6
  -4   1   3 19082.3 138.344   2
  -4   1   3 19817.5 130.946   7
  -4   1   3 19227.9 121.103   6
  -4  -1   3 19691.4 120.186   6
  -4  -1   3 19350.1 79.5157   7
   4  -1  -3 19566.6 118.944   1
   3  -1  -3 3611.40 52.9108   1
  -3   1   3 3178.88 58.4279   6
  -3   1   3 3394.32 62.7139   2
  -3  -1   3 3427.10 53.2061   6
  -3  -1   3 3271.57 65.0693   8
  -2  -1   3 176.324 24.4123   6
  -2   1   3 321.158 28.8361   6
  -2  -1   3 267.684 33.5337   8
   2  -1  -3 266.235 26.0693   1
  -2   1   3 220.098 27.4204   2
  -1  -1   3 10935.8 95.8153   8
  -1  -1   3 10556.7 67.1054   6
   1  -1  -3 10851.8 90.5663   1
   1   1  -3 10802.9 97.4724   1
   1  -1  -3 10165.5 93.2472   7
  -1   1   3 10801.7 90.2523   6
   0  -1  -3 235138. 411.142   7
   0   1   3 232687. 406.082   6
   0   1   3 230138. 1229.73   0
   0   1   3 227788. 372.755   5
   1   1   3 120894. 310.116   6
  -1   1  -3 116108. 277.674   1
  -1  -1  -3 118028. 296.910   7
  -1  -1  -3 120711. 266.865   0
   1  -1   3 121813. 383.841   0
   1   1   3 118665. 290.577   5
  -2  -1  -3 18138.5 120.543   7
  -2   1  -3 18865.4 166.969   0
   2   1   3 18840.6 125.176   5
   2  -1   3 18462.8 156.664   0
  -2   1  -3 17969.8 81.5367   7
   2   1   3 19306.9 132.483   6
  -2   1  -3 18725.6 109.013   1
  -3   1  -3 16339.5 88.6365   7
   3   1   3 17078.9 142.182   3
  -3  -1  -3 16587.5 117.190   7
  -3   1  -3 17058.8 100.943   1
   3   1   3 16838.4 127.677   5
  -3   1  -3 17635.3 167.746   0
  -4   1  -3 2416.12 43.6205   7
  -4   1  -3 2547.23 75.4447   0
   4   1   3 2527.25 60.0286   5
  -4  -1  -3 2281.85 52.0863   7
  -4   1  -3 2491.51 42.6233   1
   4   1   3 2607.84 68.7367   3
   5   1   3 95926.4 336.344   5
  -5  -1  -3 98736.2 287.451   7
  -5   1  -3 97500.5 248.054   1
   5   1   3 97259.1 363.309   3
   6  -1   3 73.9954 32.1922   5
  -6   1  -3 75.1401 23.5008   1
   6   1   3 44.8831 40.0983   5
   6   1   3 54.1978 46.7151   3
  -6  -1  -3 116.550 34.8536   7
   7   1   3 35223.0 227.925   5
   7   1   3 33881.9 240.229   3
  -7  -1  -3 35566.1 192.473   7
   7  -1   3 34637.2 191.243   5
  -7   1  -3 34276.1 166.381   1
  -7   1  -3 33672.3 184.067   7
   8   1   3 46875.0 274.563   5
   8  -1   3 44602.3 231.004   5
  -8  -1  -3 47861.6 229.061   7
   8   1   3 46627.8 293.147   3
  -8   1  -3 47966.1 231.599   7
   8   1   3 45830.6 255.057   4
  -9  -1  -3 323.120 52.6340   7
  -9   1  -3 224.826 20.1740   6
   9   1   3 347.674 48.9280   4
   9   1   3 304.729 53.7914   5
   9  -1   3 193.273 45.1568   5
   9   1   3 245.066 65.7849   3
  10   1   3 993.854 81.1512   3
  10   1   3 925.789 61.0219   4
 -10  -1  -3 1094.61 59.8294   7
  10   1   3 1049.76 69.5068   5
  10  -1   3 858.511 56.8631   5
 -11  -1  -3 7953.57 117.059   7
  11  -1   3 7547.59 118.691   5
  11   1   3 7821.33 123.697   4
  11   1   3 7900.46 140.485   5
  11   1   3 7813.92 152.080   3
 -11   1  -3 8502.86 125.598   7
  12  -1   3 7583.30 147.673   3
  12   1   3 7183.20 139.952   5
  12   1   3 6969.09 154.970   3
  12  -1   3 6755.89 118.367   5
  12   1   3 7302.04 125.721   4
 -12  -1  -3 7397.18 122.692   7
 -12   1  -3 7704.46 127.742   7
  13   1   3 3305.83 130.532   3
  13  -1   3 3329.47 121.216   3
 -13   1  -3 3604.97 105.293   7
 -13  -1  -3 3617.02 104.102   7
  13   1   3 3049.34 112.189   5
  13  -1   3 3292.08 94.3094   5
  14   1   3 1354.92 103.136   5
  14   1   3 1423.88 124.400   3
 -14  -1  -3 1607.82 95.7215   7
  14  -1   3 1625.11 114.864   3
 -14   1  -3 1667.69 101.888   7
 -15   1  -3 487.727 103.546   7
  15   1   3 225.514 96.0951   5
  15  -1   3 106.184 107.063   3
 -15  -1  -3 306.244 102.481   7
 -16  -1  -3 1365.31 119.779   7
  16   1   3 1018.39 111.829   5
  16  -1   3 1302.95 127.580   3
  16   1   3 1162.43 144.723   3
 -16   1  -3 1536.48 121.709   7
  17  -1   3 2255.77 137.843   3
 -17  -1  -3 2536.29 127.500   7
  17   1   3 1977.92 122.930   5
 -17   1  -3 2689.78 135.492   7
  17   1   3 2169.85 164.222   3
  18   1   3 1286.33 148.272   3
  18  -1   3 1494.17 135.094   3
 -18  -1  -3 1691.68 116.034   7
 -18   1  -3 1522.99 125.567   7
 -19  -1  -3 2474.68 127.741   7
  19  -1   3 2266.93 148.293   3
 -19   1  -3 2429.04 143.618   7
  20   1   3 2354.56 176.551   3
  20  -1   3 2298.88 158.790   3
 -20   1  -3 2713.41 151.422   7
 -21   1  -3-135.590 125.044   7
  21  -1   3 140.931 124.246   3
  21   1   3-182.433 160.569   3
 -21  -1  -3 264.083 109.983   7
 -22   1  -3 945.405 136.871   7
  22   1   3 638.569 176.857   3
  22  -1   3 798.480 146.960   3
 -22  -1  -3 1066.32 118.359   7
  23  -1   3 36.9013 152.122   3
  23   1   3-96.3320 172.152   3
 -23   1  -3 90.6000 134.177   7
 -24  -2   3 388.590 104.170   7
 -24   2   3 556.104 126.729   7
 -23  -2   3 242.024 104.063   7
 -23   2   3 317.735 132.491   7
 -22  -2   3 35.0271 91.9104   7
 -21  -2   3 604.069 98.5948   7
 -21   2   3 213.477 135.461   7
 -20   2   3 3970.53 172.311   7
 -20  -2   3 4420.08 132.218   7
 -20  -2   3 4188.14 128.915   6
 -19  -2   3 1215.28 100.076   7
 -19  -2   3 821.168 98.1725   6
 -19   2   3 898.116 144.049   7
 -18  -2   3 28601.7 256.533   7
 -18  -2   3 29046.2 263.540   6
 -18   2   3 29742.7 325.389   7
 -17   2   3 7522.52 194.050   7
 -17  -2   3 7673.14 152.172   6
 -17  -2   3 7620.92 149.870   7
 -16   2   3 21014.1 263.419   7
 -16  -2   3 20894.7 220.945   6
 -16  -2   3 20690.9 212.390   7
 -15  -2   3 73.9742 82.8576   6
 -15   2   3 94.4085 61.1435   6
 -15  -2   3 288.866 80.5719   7
  15   2  -3 144.338 87.0561   3
  15   2  -3 234.078 90.5708   4
 -15   2   3 78.1706 117.628   7
  14   2  -3 10265.1 193.457   4
 -14  -2   3 10345.5 139.646   7
 -14   2   3 10614.7 191.205   7
 -14  -2   3 9990.95 158.265   6
  14   2  -3 10655.8 167.429   3
 -14   2   3 10534.9 140.605   6
 -13  -2   3 63.3685 72.4752   6
 -13   2   3 309.463 58.2312   6
 -13   2   3 116.113 84.7360   7
  13   2  -3 263.720 63.1490   3
  13   2  -3 242.761 74.2295   4
 -13  -2   3 274.538 61.6618   7
 -12   2   3 1009.88 62.8963   6
 -12   2   3 937.528 85.1804   7
  12   2  -3 985.608 69.2701   3
 -12  -2   3 821.660 72.0191   6
 -12  -2   3 948.629 60.5547   7
  11   2  -3 20641.6 187.602   3
 -11   2   3 19410.1 165.378   6
 -11   2   3 20786.5 207.366   7
 -11  -2   3 19733.1 186.855   6
 -11  -2   3 19491.6 151.109   7
  10   2  -3 15284.6 154.450   3
 -10   2   3 14162.8 141.511   6
 -10  -2   3 14441.7 125.838   7
 -10   2   3 14883.2 181.009   7
 -10  -2   3 14344.8 156.530   6
   9   2  -3 2374.75 67.7284   3
  -9   2   3 2149.63 66.8462   6
  -9  -2   3 2345.80 74.1265   6
  -9   2   3 2270.51 87.3336   7
  -9  -2   3 2204.93 58.9681   7
  -8   2   3 1642.08 59.8348   6
  -8  -2   3 1704.93 63.5842   6
   8   2  -3 1895.43 56.8409   3
  -8  -2   3 1631.55 46.8529   7
  -8   2   3 1841.91 71.4661   7
   8  -2  -3 1558.56 45.7241   1
  -7  -2   3 18987.4 118.037   7
   7  -2  -3 19257.4 125.553   1
  -7   2   3 19195.3 147.952   6
  -7  -2   3 19162.4 157.928   6
  -7   2   3 19082.3 170.707   7
  -6  -2   3 23591.9 123.432   7
  -6   2   3 23800.0 160.433   6
   6  -2  -3 22893.0 129.523   1
  -6  -2   3 24200.9 169.444   6
  -6   2   3 24037.6 187.436   7
  -5   2   3 466.992 38.6370   6
   5  -2  -3 486.168 27.0641   1
  -5  -2   3 448.210 40.5980   6
  -5  -2   3 468.430 26.5366   7
  -5   2   3 423.607 49.5012   7
  -4   2   3 1699.88 60.6041   2
   4  -2  -3 1631.75 39.5797   1
  -4   2   3 1595.20 51.9738   6
  -4  -2   3 1689.66 35.0869   7
  -4  -2   3 1711.09 51.3637   6
  -3   2   3 42540.6 208.896   6
   3  -2  -3 43293.5 183.106   1
  -3   2   3 44583.7 251.355   2
  -3  -2   3 44052.1 194.832   6
  -3   2   3 44614.4 143.675   5
  -3  -2   3 43203.6 146.124   7
  -2   2   3 58376.3 181.592   5
  -2  -2   3 58390.0 258.966   8
  -2  -2   3 57719.0 207.585   6
  -2   2   3 59365.1 293.116   2
   1  -2  -3 553.985 48.4726   7
  -1   2   3 668.837 30.1786   5
  -1  -2   3 651.597 44.4095   8
  -1   2   3 584.911 44.9629   2
  -1  -2   3 655.904 31.3142   6
  -1   2   3 705.745 46.6082   6
   0  -2   3 550.714 39.5548   8
   0   2   3 507.279 45.8134   6
   0   2   3 511.711 32.6160   5
   0  -2   3 582.230 26.8101   6
   0  -2  -3 478.531 49.4327   7
  -1  -2  -3 41.3881 41.3664   7
   1   2   3 55.3348 41.2136   6
   1  -2   3 125.710 50.7581   0
   1   2   3 46.1202 31.0506   5
  -2  -2  -3 60351.5 268.999   7
  -2   2  -3 62729.2 330.662   0
  -2   2  -3 61990.3 199.603   7
   2   2   3 61776.0 254.327   5
   2  -2   3 59773.2 311.111   0
   3  -2   3 37091.1 249.644   0
   3   2   3 37104.1 213.063   5
  -3  -2  -3 35805.6 203.440   7
  -3   2  -3 38394.8 268.894   0
  -4   2  -3 236.908 51.7110   0
   4   2   3 255.109 42.2639   4
   4   2   3 238.880 39.0717   5
  -4  -2  -3 203.805 45.1819   7
  -4   2  -3 388.631 27.8003   1
  -4   2  -3 227.562 32.6314   7
  -5   2  -3 19645.6 213.906   0
  -5   2  -3 18673.3 139.400   7
  -5  -2  -3 18488.0 151.297   7
  -5   2  -3 18486.3 106.583   1
   5   2   3 18810.4 169.852   5
   5   2   3 19207.8 172.573   4
   6   2   3 39042.8 251.110   4
  -6   2  -3 36860.4 202.349   7
  -6  -2  -3 37345.0 215.257   7
  -6   2  -3 35756.2 142.300   1
   6   2   3 38178.0 252.621   5
  -6   2  -3 39271.6 310.372   0
  -7   2  -3 9752.54 117.941   7
   7   2   3 9710.03 140.696   5
  -7  -2  -3 9630.85 120.808   7
   7  -2   3 9496.72 99.2912   5
  -7   2  -3 9281.28 73.0751   1
   7   2   3 9749.40 136.510   4
   7   2   3 8977.78 152.705   3
  -8   2  -3 2203.40 77.6508   7
   8   2   3 2030.47 78.9574   4
   8   2   3 2297.29 101.653   3
  -8  -2  -3 2233.44 75.4647   7
   8   2   3 2206.33 88.2040   5
   8  -2   3 2288.84 57.1390   5
  -9  -2  -3 35081.6 221.096   7
   9   2   3 34555.2 294.522   3
   9   2   3 35591.1 263.676   4
  -9   2  -3 35285.8 234.914   7
   9   2   3 35917.1 275.120   5
   9  -2   3 34269.7 198.638   5
  10   2   3 5167.96 140.704   3
  10   2   3 5126.66 115.954   4
  10  -2   3 4770.98 87.2460   5
  10   2   3 5127.73 123.357   5
 -10  -2  -3 5218.65 102.278   7
 -10   2  -3 5285.91 114.970   7
  11   2   3 208.670 60.9205   4
  11  -2   3 103.224 46.2288   5
 -11  -2  -3 220.391 65.0155   7
  11   2   3 108.130 85.5830   3
  11   2   3 197.979 71.6505   5
 -11   2  -3 215.740 73.6171   7
  12   2   3 9845.58 163.107   4
  12   2   3 9560.34 193.384   3
  12   2   3 9667.44 174.779   5
  12  -2   3 8933.78 122.509   5
 -12  -2  -3 9948.20 141.876   7
 -12   2  -3 10536.1 161.537   7
  13   2   3 908.799 87.4843   4
  13   2   3 1059.21 98.2558   5
  13   2   3 750.925 113.037   3
 -13   2  -3 1151.19 98.8784   7
 -13  -2  -3 950.214 87.0302   7
 -14  -2  -3 235.443 90.8448   7
  14   2   3 28.9602 123.258   3
  14   2   3 113.647 97.9987   5
 -14   2  -3 13.3831 110.524   7
  15   2   3 3113.29 137.785   5
 -15  -2  -3 3482.83 121.031   7
 -15   2  -3 3771.68 147.543   7
 -16   2  -3-57.3189 114.292   7
 -16  -2  -3 0.50366 92.5698   7
  16   2   3 12.2830 98.4284   5
  17  -2   3 469.696 114.601   3
 -17  -2  -3 457.973 100.727   7
 -17   2  -3 419.833 119.392   7
  17   2   3 433.457 105.860   5
  17   2   3 230.326 146.584   3
 -18   2  -3 5118.76 176.486   7
  18   2   3 4422.13 159.478   5
  18  -2   3 4648.96 166.757   3
 -18  -2  -3 4573.11 142.382   7
  19  -2   3 902.467 123.856   3
 -19  -2  -3 825.290 117.377   7
 -19   2  -3 764.148 138.252   7
  19   2   3 521.165 163.961   3
 -20  -2  -3 1202.71 128.264   7
  20  -2   3 1167.57 138.617   3
  20   2   3 1059.96 165.964   3
 -20   2  -3 1036.91 143.816   7
 -21   2  -3 579.284 141.574   7
  21   2   3 357.516 164.704   3
  21  -2   3 1018.60 143.101   3
 -21  -2  -3 1104.09 117.423   7
  22   2   3-54.6442 183.766   3
  22  -2   3 345.316 124.153   3
 -22   2  -3 120.812 138.848   7
 -22  -2  -3 442.818 113.506   7
  23   2   3 14.1045 159.130   3
 -24  -3   3 355.799 97.1503   7
 -23  -3   3 69.7558 96.8910   7
 -23   3   3 121.949 117.175   7
 -22   3   3 615.373 141.055   7
 -22  -3   3 760.684 100.083   7
 -21  -3   3 1254.66 115.939   6
 -21   3   3 1737.62 147.244   7
 -21  -3   3 1553.49 113.249   7
 -20   3   3 2700.90 156.004   7
 -20  -3   3 2546.44 119.322   7
 -20  -3   3 2417.67 124.376   6
 -19   3   3 120.703 116.297   7
 -19  -3   3-44.9582 92.0294   6
 -19  -3   3-60.8447 89.0607   7
 -18  -3   3 68.2838 94.5958   7
 -18  -3   3 42.0143 103.414   6
 -18   3   3 314.444 122.555   7
 -17   3   3 3553.92 165.737   7
 -17  -3   3 3328.59 131.542   6
 -17  -3   3 3267.66 120.205   7
  17   3  -3 3119.53 156.159   4
  16   3  -3 17385.5 274.939   4
 -16   3   3 18724.1 282.441   7
 -16  -3   3 18272.0 195.346   7
 -16  -3   3 18387.9 220.348   6
 -15  -3   3 36931.5 294.185   6
 -15  -3   3 36529.1 247.744   7
 -15   3   3 38683.3 355.889   7
  15   3  -3 36330.2 369.662   4
 -14  -3   3 104.729 66.3592   7
 -14   3   3-2.37139 61.3518   6
  14   3  -3 106.191 96.1081   4
 -14   3   3 175.229 113.569   7
 -14  -3   3 197.952 80.3679   6
 -13  -3   3 4142.98 96.3693   7
 -13   3   3 4197.30 102.609   6
 -13  -3   3 3835.35 117.935   6
 -13   3   3 4098.38 142.441   7
  13   3  -3 4302.20 145.861   4
 -12  -3   3 10812.4 128.360   7
 -12   3   3 11161.3 143.226   6
 -12   3   3 10818.4 184.601   7
 -12  -3   3 10704.7 162.193   6
  12   3  -3 11444.5 203.120   4
 -11   3   3 8446.80 126.835   6
  11   3  -3 8754.44 178.765   4
 -11   3   3 8279.27 159.641   7
 -11  -3   3 8254.09 108.282   7
 -11  -3   3 8237.59 144.378   6
 -10   3   3 18710.3 175.306   6
 -10   3   3 18511.7 214.330   7
 -10  -3   3 18303.1 197.110   6
 -10  -3   3 18138.0 148.243   7
  -9  -3   3 20143.7 148.984   7
  -9   3   3 20090.6 177.478   6
  -9  -3   3 20456.9 197.732   6
  -9   3   3 19981.3 220.043   7
   8  -3  -3 17469.0 118.407   1
  -8   3   3 19157.6 208.037   7
  -8  -3   3 18760.8 138.239   7
  -8  -3   3 18915.6 187.234   6
  -8   3   3 18307.9 166.329   6
  -7   3   3 4203.09 88.7302   6
  -7  -3   3 4054.70 70.4188   7
  -7  -3   3 3969.97 93.9212   6
  -7   3   3 4616.93 109.528   7
   7  -3  -3 4207.74 60.3943   1
  -6   3   3 26688.1 197.502   6
   6  -3  -3 26106.0 141.306   1
  -6  -3   3 26051.6 154.492   7
  -6  -3   3 27041.8 204.147   6
  -5  -3   3 991.307 42.6840   7
  -5   3   3 1100.86 58.8678   6
  -5   3   3 1039.29 66.3594   2
   5  -3  -3 1042.81 37.7474   1
  -5  -3   3 1032.66 59.2586   6
  -4   3   3 17310.9 187.110   2
  -4  -3   3 16983.7 152.662   6
  -4  -3   3 16504.9 121.495   7
  -4   3   3 16442.8 155.696   6
   4   3  -3 18165.8 143.258   2
  -3   3   3 7488.70 129.276   2
  -3  -3   3 7443.72 100.216   6
  -3   3   3 7545.96 111.916   6
   3   3  -3 7429.75 90.0554   2
  -3   3   3 7230.33 70.8636   0
  -3   3   3 7789.39 75.5113   5
  -3  -3   3 7428.87 84.3367   7
  -2   3   3 262.571 45.8242   6
  -2   3   3 363.611 29.1593   5
  -2   3   3 303.076 50.7884   2
  -2  -3   3 304.447 33.0616   7
   2   3  -3 304.710 29.5917   2
  -2  -3   3 303.725 40.0055   6
  -1  -3   3 5227.75 78.4844   6
  -1   3   3 5482.23 77.4639   5
  -1  -3   3 5203.78 94.1400   8
  -1   3   3 5263.45 100.284   6
  -1   3   3 5335.87 113.563   2
  -1  -3   3 5451.25 78.1686   7
   1  -3  -3 4828.07 106.257   7
   0   3   3 91776.5 373.138   6
   0   3   3 92016.3 317.296   5
   0  -3   3 92788.5 341.585   8
   0  -3   3 89832.9 277.730   6
   0  -3  -3 91737.8 386.871   7
   1  -3   3 16630.9 186.986   0
   1   3   3 16849.2 159.825   4
  -1  -3  -3 15791.0 167.943   7
   1   3   3 16188.0 145.032   5
   1  -3   3 15835.0 141.934   8
  -2  -3  -3 4885.12 102.378   7
   2   3   3 5250.84 99.9792   4
   2   3   3 5149.12 91.6818   5
   2  -3   3 5190.23 113.346   0
   2  -3   3 5111.12 81.4495   8
  -3   3  -3 399.084 60.1091   0
   3  -3   3 356.683 55.7679   0
  -3   3  -3 333.552 40.3486   7
   3   3   3 323.964 46.1299   5
   3   3   3 312.521 53.4044   4
  -3  -3  -3 275.020 52.8803   7
  -4   3  -3 102.581 43.6893   7
   4   3   3-3.70109 54.3077   4
  -4   3  -3-17.3339 64.2182   0
   4   3   3-0.61242 47.0497   5
  -4  -3  -3 17.8902 51.8599   7
   5   3   3 82566.4 397.701   4
  -5   3  -3 82900.2 464.994   0
  -5   3  -3 83107.2 332.477   7
  -5  -3  -3 82251.1 359.514   7
   6   3   3 36272.9 273.366   4
  -6   3  -3 36468.3 238.200   7
   6   3   3 36057.7 266.622   5
  -6   3  -3 35490.1 322.978   0
  -6  -3  -3 35248.6 243.231   7
   7   3   3 4122.94 113.363   5
  -7  -3  -3 3601.49 95.7973   7
   7   3   3 3833.77 106.748   4
  -7   3  -3 3905.37 130.617   0
  -7   3  -3 4256.32 97.3722   7
  -8   3  -3 797.444 69.1734   7
  -8  -3  -3 733.296 73.5002   7
   8   3   3 792.561 76.4963   4
   8   3   3 703.083 81.2641   5
   9   3   3 31838.3 290.502   5
  -9  -3  -3 32883.5 237.239   7
   9   3   3 34336.3 288.517   4
  -9   3  -3 34912.2 270.473   7
   9  -3   3 32187.9 187.032   5
  10   3   3 1900.86 97.3429   4
  10   3   3 1758.29 103.100   5
  10  -3   3 1753.34 58.4702   5
 -10  -3  -3 1742.77 85.9508   7
 -10   3  -3 1766.38 100.513   7
  11   3   3 796.347 91.5082   5
 -11   3  -3 666.351 92.7319   7
  11   3   3 568.330 82.5779   4
 -11  -3  -3 806.210 78.9851   7
  12   3   3 1046.91 101.933   5
 -12   3  -3 1091.76 103.850   7
 -12  -3  -3 1034.71 90.9169   7
  12   3   3 1000.92 93.0669   4
  13   3   3 20095.1 255.926   4
  13   3   3 20413.6 265.558   5
 -13  -3  -3 19454.4 206.118   7
 -13   3  -3 20177.5 248.789   7
 -14  -3  -3 10421.6 173.924   7
 -14   3  -3 10096.8 208.728   7
  14   3   3 10953.6 198.609   4
  14   3   3 10860.8 211.683   5
 -15  -3  -3 3078.06 121.773   7
 -15   3  -3 3051.04 155.199   7
  15   3   3 3254.07 148.477   5
  16   3   3 6992.04 193.851   5
 -16  -3  -3 7371.04 154.534   7
 -16   3  -3 7965.80 198.972   7
  17   3   3 2082.07 139.674   5
 -17   3  -3 2051.86 161.119   7
 -17  -3  -3 2204.98 121.930   7
 -18   3  -3 316.253 142.205   7
  18   3   3 592.360 120.383   5
 -18  -3  -3 486.933 107.475   7
 -19   3  -3 894.107 150.150   7
 -19  -3  -3 950.859 115.794   7
  19   3   3 1244.29 137.274   5
  20   3   3 1253.38 137.248   5
 -20   3  -3 1056.63 169.351   7
  20  -3   3 1338.63 131.163   3
 -20  -3  -3 1458.45 122.647   7
 -21  -3  -3 80.6346 108.806   7
 -21   3  -3-177.593 151.061   7
  21  -3   3 204.930 132.743   3
  22  -3   3 372.324 135.088   3
 -22  -3  -3 472.980 122.771   7
 -22   3  -3 565.166 149.768   7
 -23  -4   3 1048.61 110.403   7
 -23   4   3 818.803 149.016   7
 -22  -4   3 116.276 110.266   6
 -22   4   3 127.691 132.244   7
 -22  -4   3 170.023 106.424   7
 -21  -4   3-92.5359 111.462   6
 -21   4   3-39.6730 131.720   7
 -21  -4   3 22.2063 102.045   7
 -20  -4   3 4580.41 161.038   6
 -20  -4   3 4834.83 141.139   7
 -20   4   3 4720.87 194.059   7
 -19   4   3 60.5426 132.195   7
 -19  -4   3-100.395 107.891   6
 -19  -4   3-85.3756 87.1421   7
 -18  -4   3 2744.08 110.442   7
 -18   4   3 2731.93 161.461   7
  18   4  -3 2508.81 152.372   4
 -18  -4   3 2804.02 129.488   6
 -17  -4   3 55.1400 94.7229   6
 -17   4   3-4.70950 115.650   7
  17   4  -3-2.74015 109.219   4
 -17  -4   3 7.75420 79.9643   7
 -16   4   3 361.612 145.974   7
  16   4  -3 412.880 129.801   4
 -16  -4   3 637.828 102.270   6
 -16  -4   3 417.285 86.5707   7
 -15  -4   3 2164.58 122.553   6
 -15   4   3 1693.31 155.903   7
  15   4  -3 1898.07 147.054   4
 -15  -4   3 1785.52 100.211   7
 -14  -4   3 2576.62 101.703   7
  14   4  -3 2882.86 146.842   4
 -14   4   3 2820.36 157.681   7
 -14  -4   3 2802.40 129.278   6
  13   4  -3 196.348 102.725   4
 -13   4   3 256.225 64.8157   6
 -13  -4   3 332.643 94.0431   6
 -13   4   3 348.448 120.286   7
 -13  -4   3 230.359 71.0670   7
 -12  -4   3 250.350 87.0300   6
 -12   4   3 295.239 66.3093   6
  12   4  -3 201.854 107.453   4
 -12   4   3 253.774 105.475   7
 -12  -4   3 114.476 64.7469   7
 -11  -4   3 2994.66 122.010   6
 -11   4   3 2924.89 135.950   7
 -11  -4   3 2961.96 86.8293   7
 -11   4   3 3136.16 101.550   6
  11   4  -3 3183.51 141.346   4
 -10   4   3 5742.84 123.459   6
 -10   4   3 5497.94 154.792   7
 -10  -4   3 5112.48 134.010   6
 -10  -4   3 5270.98 96.7602   7
  10   4  -3 5542.07 163.092   4
  -9   4   3 12883.2 166.979   6
  -9  -4   3 12393.0 176.484   6
  -9  -4   3 12179.4 133.380   7
   9   4  -3 13479.5 217.315   4
  -9   4   3 12174.9 202.782   7
   8   4  -3 13679.4 211.881   4
  -8   4   3 13156.1 167.863   6
  -8  -4   3 12219.2 175.837   6
  -8  -4   3 12540.6 134.333   7
   8  -4  -3 11936.5 100.005   1
  -7   4   3 47291.5 298.042   6
  -7  -4   3 45445.4 242.856   7
  -7  -4   3 48168.9 312.254   6
   7  -4  -3 44648.8 195.316   1
   6  -4  -3 16263.5 126.297   1
  -6  -4   3 17180.0 188.366   6
  -6  -4   3 16945.1 154.967   7
  -6   4   3 17761.4 187.287   6
   6   4  -3 18520.6 185.425   2
  -5  -4   3 16672.2 178.826   6
  -5   4   3 17705.4 215.303   2
  -5   4   3 16772.0 182.439   6
  -5  -4   3 16191.1 147.901   7
  -5   4   3 17137.8 154.925   0
   5   4  -3 17930.7 179.320   2
  -4   4   3 731.438 43.6135   0
  -4   4   3 811.849 76.2340   2
  -4  -4   3 651.765 49.5992   7
  -4   4   3 687.569 35.1112   5
  -4   4   3 735.816 64.7220   6
   4   4  -3 666.905 53.8087   2
  -3   4   3 75263.7 435.889   2
  -3   4   3 72439.3 265.339   5
  -3   4   3 73225.8 376.396   6
  -3  -4   3 73358.7 308.879   7
   3   4  -3 74865.7 340.816   2
  -2   4   3 28362.4 179.476   5
  -2   4   3 27419.5 233.493   6
  -2   4   3 27788.4 267.989   2
  -2  -4   3 28222.1 198.349   7
   2   4  -3 27667.7 203.462   2
  -1   4   3 467.849 70.0093   2
  -1   4   3 570.820 46.6720   5
   1  -4  -3 511.623 28.0978   0
   1  -4  -3 380.838 74.1949   7
  -1  -4   3 510.434 53.9392   7
   0   4   3 4661.06 125.649   2
   0   4   3 5090.20 93.8714   5
   0  -4   3 4861.83 95.3565   7
   0  -4   3 4983.77 99.9767   8
   0   4   3 4868.22 104.414   4
   0  -4  -3 4687.04 120.101   7
   1  -4   3 10395.5 167.214   0
   1   4   3 10216.5 146.522   4
   1  -4   3 10224.4 131.879   8
  -1  -4  -3 9707.57 157.336   7
   1   4   3 10215.1 133.941   5
   2  -4   3 27197.5 260.683   0
   2  -4   3 27040.2 197.500   8
  -2  -4  -3 26393.8 243.965   7
   2   4   3 26764.5 219.322   5
   2   4   3 26846.9 233.126   4
   3  -4   3 130253. 402.954   8
   3   4   3 132490. 518.670   4
   3   4   3 134205. 497.592   5
  -3  -4  -3 131498. 521.859   7
   3  -4   3 135569. 571.853   0
   4   4   3 35709.2 285.229   4
   4   4   3 36349.5 274.160   5
   4  -4   3 36939.6 302.399   0
  -4   4  -3 36368.1 324.721   0
  -4  -4  -3 36105.5 280.831   7
  -5   4  -3 14160.0 169.503   7
  -5  -4  -3 13280.7 175.086   7
   5   4   3 13783.4 193.008   4
   5   4   3 14210.6 189.583   5
  -5   4  -3 13974.0 216.104   0
  -6  -4  -3 11576.3 165.428   7
  -6   4  -3 11907.3 206.252   0
  -6   4  -3 12087.8 166.241   7
   6   4   3 12404.3 183.007   5
   6   4   3 12351.0 184.707   4
  -7  -4  -3 20727.1 219.259   7
  -7   4  -3 21639.6 219.115   7
   7   4   3 21478.5 245.869   4
   7   4   3 20712.6 235.671   5
   8   4   3 1428.13 99.7801   4
   8   4   3 1474.16 103.704   5
  -8  -4  -3 1394.80 95.6900   7
  -8   4  -3 1606.11 91.8201   7
   9   4   3 790.972 98.5117   4
  -9   4  -3 847.806 85.4671   7
   9   4   3 859.780 103.397   5
  -9  -4  -3 845.597 91.5096   7
  10   4   3 15200.7 227.461   4
  10   4   3 15075.1 230.397   5
 -10  -4  -3 14931.9 186.686   7
 -10   4  -3 15622.7 212.324   7
  11   4   3 7530.64 175.458   4
 -11  -4  -3 7204.84 144.050   7
 -11   4  -3 7702.51 165.832   7
  11   4   3 7348.57 177.694   5
  12   4   3 3451.30 138.265   4
 -12  -4  -3 3692.24 118.252   7
  12   4   3 3538.19 143.511   5
 -12   4  -3 3775.35 138.887   7
 -13  -4  -3 181.196 83.9570   7
  13   4   3 55.6851 96.9159   4
 -13   4  -3 197.554 106.560   7
  13   4   3 63.4262 98.9789   5
  14   4   3 1898.76 130.454   4
  14   4   3 1917.80 134.535   5
 -14   4  -3 2188.01 132.785   7
 -15  -4  -3 653.491 109.592   7
 -15   4  -3 1064.01 134.037   7
  15   4   3 941.905 126.035   5
 -15  -4  -3 502.051 116.559   6
  15   4   3 943.925 118.780   4
 -16  -4  -3 1812.50 112.863   7
  16   4   3 1675.68 142.539   5
  16   4   3 1739.29 136.673   4
  17   4   3 203.443 120.608   5
 -17   4  -3 543.980 139.936   7
 -17  -4  -3 305.295 98.2166   7
 -18  -4  -3 2994.15 133.820   7
  18   4   3 3132.87 169.099   5
  19   4   3 61.2478 123.354   5
 -19   4  -3 317.197 135.938   7
 -19  -4  -3 34.5674 108.317   7
 -20  -4  -3 78.0363 108.503   7
  20   4   3 55.0227 125.899   5
 -21   4  -3 193.921 144.834   7
  21   4   3 118.113 123.027   5
 -21  -4  -3 0.00000 112.460   7
 -22   4  -3 463.425 157.387   7
 -23  -5   3 13.6453 103.518   6
 -22   5   3 114.519 146.267   7
 -22  -5   3-44.2919 101.016   7
 -22  -5   3 35.0672 119.979   6
 -21   5   3 218.823 143.523   7
 -21  -5   3 226.666 96.7498   7
 -21  -5   3-58.8057 121.340   6
 -20   5   3-25.2160 144.090   7
 -20  -5   3 88.1710 114.514   6
 -20  -5   3 150.179 94.1166   7
  19   5  -3 517.825 138.753   4
 -19   5   3 326.094 148.105   7
 -19  -5   3 515.753 109.911   6
 -19  -5   3 638.559 94.0042   7
  18   5  -3 2395.54 170.342   4
 -18  -5   3 2360.12 131.800   6
 -18  -5   3 2252.93 106.549   7
 -18   5   3 2211.01 167.143   7
 -17  -5   3 76.5256 104.949   6
 -17  -5   3 8.48460 81.4828   7
  17   5  -3 28.8375 118.469   4
 -17   5   3-34.4962 138.715   7
  16   5  -3 1907.87 161.604   4
 -16  -5   3 2175.87 140.064   6
 -16   5   3 1608.89 167.909   7
 -16  -5   3 1940.75 104.262   7
 -15   5   3 5216.09 208.753   7
 -15  -5   3 5777.82 174.236   6
 -15  -5   3 5246.42 128.227   7
  15   5  -3 5909.77 198.090   4
  14   5  -3 7561.24 223.488   4
 -14   5   3 7006.12 223.601   7
 -14  -5   3 6906.52 141.813   7
 -14  -5   3 7278.63 179.355   6
  13   5  -3 104.133 119.871   4
 -13  -5   3 45.7786 113.859   6
 -13   5   3 67.9338 130.784   7
 -13  -5   3 196.049 76.7172   7
 -12   5   3 104.992 69.3689   6
  12   5  -3 27.1000 121.564   4
 -12  -5   3 69.4666 110.326   6
 -12  -5   3 225.535 69.1611   7
 -12   5   3 177.311 135.709   7
  11   5  -3 12955.7 251.149   4
 -11   5   3 13251.9 191.132   6
 -11  -5   3 12945.6 209.155   6
 -11  -5   3 12752.4 155.115   7
 -10   5   3 216.781 81.5564   6
  10   5  -3 135.710 110.226   4
 -10  -5   3 173.158 105.274   6
 -10  -5   3 241.412 72.6382   7
   9   5  -3 1899.04 129.756   4
  -9   5   3 1934.25 99.6990   6
  -9  -5   3 1699.17 119.773   6
  -9  -5   3 1656.49 85.1605   7
   8   5  -3 6427.02 176.553   4
  -8   5   3 6374.51 142.838   6
  -8  -5   3 6080.49 154.180   6
  -8   5   3 5912.52 131.901   0
  -8  -5   3 5896.05 118.203   7
   7   5  -3 3352.78 138.090   4
  -7  -5   3 3420.32 99.8969   7
  -7   5   3 3568.87 103.644   0
  -7  -5   3 3235.34 121.294   6
   7  -5  -3 3201.73 68.7997   1
   7   5  -3 3819.54 116.291   2
  -7   5   3 3609.45 115.421   6
  -6   5   3 9510.60 142.924   0
  -6  -5   3 9512.74 137.012   7
   6   5  -3 9416.05 190.483   4
  -6   5   3 9751.07 167.237   6
   6   5  -3 10330.8 168.315   2
   5   5  -3 1571.02 100.911   4
  -5  -5   3 1425.09 72.5126   7
  -5   5   3 1414.51 103.371   2
   5   5  -3 1614.80 85.3821   2
  -5   5   3 1546.60 96.9028   6
  -5   5   3 1399.95 68.5491   0
  -4   5   3 14636.5 221.994   2
  -4   5   3 14060.4 191.620   6
   4   5  -3 14698.3 213.310   4
   4   5  -3 14459.1 180.314   2
  -4  -5   3 14130.0 169.165   7
  -3   5   3 17491.4 214.138   6
  -3   5   3 18162.3 247.669   2
  -3   5   3 18012.4 159.723   5
   3   5  -3 18796.0 206.832   2
  -3  -5   3 18106.2 186.319   7
   3   5  -3 18065.6 224.353   4
  -2   5   3-30.2905 82.8279   2
   2   5  -3 35.1561 73.4773   4
  -2   5   3 99.6976 43.1271   5
   2   5  -3 69.0849 54.0943   2
  -2  -5   3 102.498 61.2038   7
   2  -5  -3 159.409 87.2506   7
  -1   5   3 3190.33 123.731   2
  -1  -5   3 3360.30 98.2139   7
   1   5  -3 3179.37 97.7317   2
   1  -5  -3 3270.11 64.6129   0
  -1   5   3 3236.30 99.8588   4
  -1   5   3 3446.35 89.9103   5
   1  -5  -3 3176.01 122.246   7
   1   5  -3 3350.21 106.137   4
   0   5   3 1014.34 67.3999   5
   0  -5  -3 847.372 92.7039   7
   0   5   3 926.523 83.4499   4
   0   5  -3 889.010 74.4461   4
   0  -5   3 1052.07 76.8511   7
   0   5   3 925.912 94.4474   2
   1  -5   3 3251.05 113.854   0
   1   5   3 3145.86 112.031   4
  -1   5  -3 3173.74 97.3311   4
   1  -5   3 3176.23 93.1700   8
  -1  -5  -3 2994.72 121.771   7
   1   5   3 3110.38 95.2494   5
   1   5   3 3032.68 127.507   2
  -2  -5  -3 20.1563 82.0102   7
  -2   5  -3 33.4648 55.4010   4
   2  -5   3 42.1730 68.0615   0
   2  -5   3 89.1522 56.2502   8
   2   5   3 42.1559 62.0297   5
   2   5   3 17.8197 73.0480   4
   2   5   3 29.8418 75.6460   2
  -3   5  -3 3195.75 86.3489   4
   3  -5   3 3236.05 115.865   0
   3   5   3 3142.53 117.302   4
  -3  -5  -3 3124.45 126.425   7
   3   5   3 3235.82 107.783   5
   3  -5   3 3069.43 86.1371   8
  -4   5  -3 23991.3 196.336   4
   4   5   3 23500.3 256.792   4
   4  -5   3 24177.4 265.565   0
   4   5   3 23884.7 249.610   5
  -4  -5  -3 24011.7 262.006   7
   5   5   3 2118.65 114.376   4
  -5  -5  -3 2023.92 111.509   7
   5   5   3 2032.39 104.331   5
  -6  -5  -3 4614.75 135.012   7
   6   5   3 4569.79 139.217   4
   6   5   3 4650.98 136.161   5
   7   5   3 309.929 96.2745   4
  -7  -5  -3 311.466 98.8183   7
   7   5   3 504.818 94.1277   5
  -8  -5  -3 19933.6 244.432   7
   8   5   3 20696.8 269.122   4
   8   5   3 20269.5 265.644   5
  -8   5  -3 21187.2 252.101   7
   9   5   3 3652.94 144.437   5
  -9   5  -3 4031.22 141.884   7
  -9  -5  -3 3485.52 132.410   7
   9   5   3 3819.07 151.478   4
 -10  -5  -3 25.9297 92.8633   7
 -10   5  -3 57.2616 97.6731   7
  10   5   3 36.0316 103.439   4
  10   5   3 62.9775 102.914   5
 -11   5  -3 42.7958 102.123   7
  11   5   3 138.538 96.4479   4
 -11  -5  -3-9.78580 91.9855   7
  11   5   3 77.2360 104.595   5
  12   5   3 70.8550 106.143   5
 -12   5  -3 47.5442 101.293   7
  12   5   3 24.4209 103.957   4
 -12  -5  -3-20.7079 93.1641   7
 -13   5  -3-58.3635 108.333   7
  13   5   3-54.9081 103.171   4
 -13  -5  -3-2.13687 91.6483   7
  13   5   3 6.99548 107.000   5
 -14   5  -3 1162.24 128.554   7
  14   5   3 1134.22 129.229   4
  14   5   3 1155.10 135.358   5
 -14  -5  -3 997.125 102.679   7
 -15   5  -3 22.3426 119.556   7
  15   5   3 3.30700 114.288   5
 -15  -5  -3-175.214 106.719   7
  15   5   3-80.2825 115.402   4
  16   5   3 476.977 125.210   4
 -16   5  -3 549.156 131.106   7
 -16  -5  -3 487.446 104.322   7
 -16  -5  -3 490.894 126.637   6
  16   5   3 544.631 133.918   5
 -17   5  -3 8.77714 136.648   7
  17   5   3-12.3810 130.642   5
 -17  -5  -3 113.293 103.502   7
  17   5   3 31.7775 117.932   4
 -18   5  -3 1556.40 165.319   7
 -18  -5  -3 1499.53 120.300   7
  18   5   3 1499.31 159.192   5
 -19  -5  -3 5.76849 103.811   7
 -19   5  -3-122.105 140.784   7
  19   5   3-15.7097 134.598   5
 -20   5  -3 1307.38 167.896   7
  20   5   3 1394.52 163.351   5
 -20  -5  -3 1015.01 119.950   7
 -21   5  -3 244.655 159.161   7
 -23  -6   3 176.825 130.186   6
 -22  -6   3 70.3532 102.596   7
 -22  -6   3-145.984 134.535   6
 -21  -6   3 284.724 121.063   6
 -21  -6   3 181.661 98.8237   7
  20   6  -3 98.1077 148.654   4
 -20   6   3-18.2293 159.116   7
 -20  -6   3 74.9170 111.927   6
 -20  -6   3 67.6929 88.6254   7
 -19   6   3 2793.69 200.734   7
 -19  -6   3 2962.03 152.993   6
 -19  -6   3 2759.98 118.511   7
 -18   6   3 4495.19 221.845   7
 -18  -6   3 4757.04 176.973   6
 -18  -6   3 4417.80 133.277   7
 -17  -6   3 175.834 122.863   6
 -17  -6   3 212.042 89.3082   7
 -17   6   3 114.521 145.158   7
  17   6  -3 131.019 138.391   4
 -16  -6   3 4730.05 128.655   7
  16   6  -3 4650.68 213.948   4
 -16  -6   3 4608.29 174.030   6
 -16   6   3 4795.65 212.609   7
 -15  -6   3 105.660 92.5610   7
 -15   6   3 269.215 146.830   7
 -15  -6   3 148.229 122.815   6
  15   6  -3 168.569 149.706   4
 -14  -6   3 1301.08 144.710   6
 -14  -6   3 1646.51 101.471   7
 -13  -6   3 414.478 84.3969   7
 -13  -6   3 122.010 131.658   6
  13   6  -3 94.1398 140.406   4
  12   6  -3 11666.2 263.501   4
 -12  -6   3 10993.7 225.468   6
 -12  -6   3 11229.7 166.269   7
  11   6  -3 1827.89 163.540   4
 -11  -6   3 1885.49 103.083   7
 -11  -6   3 1796.93 149.016   6
 -11   6   3 1470.45 103.902   6
 -10  -6   3-13.7436 74.8699   7
 -10   6   3 1.28493 89.4070   6
 -10  -6   3-85.6689 118.866   6
  10   6  -3 51.2063 125.015   4
  -9  -6   3-4.88682 109.476   6
  -9   6   3 266.191 96.3498   6
  -9  -6   3 61.9528 83.7945   7
   9   6  -3 112.772 118.656   4
   9   6  -3 185.479 82.5635   2
   8   6  -3 264.951 104.553   4
  -8  -6   3 311.575 82.9180   7
   8   6  -3 416.386 78.2655   2
  -8  -6   3 239.365 112.493   6
  -8   6   3 392.255 91.5322   6
  -7   6   3 8142.37 173.749   6
  -7  -6   3 7667.46 137.540   7
   7   6  -3 8407.85 176.175   2
  -6   6   3 6338.90 154.596   6
   6   6  -3 6022.98 170.197   4
  -6   6   3 6876.72 180.343   2
   6   6  -3 6708.20 154.130   2
  -6  -6   3 6361.24 128.351   7
  -5   6   3-43.8060 86.6414   6
  -5  -6   3 6.97741 62.8699   7
   5   6  -3-28.3225 79.5414   4
   5   6  -3-1.40859 58.7203   2
  -5   6   3 67.5500 89.1666   2
   4   6  -3 15874.8 235.124   4
  -4   6   3 16107.7 251.317   2
   4   6  -3 15833.1 216.642   2
  -4  -6   3 16094.2 199.045   7
   3   6  -3 3925.90 133.068   4
  -3   6   3 3982.89 149.768   2
   3   6  -3 4094.38 123.058   2
  -3  -6   3 3772.47 116.520   7
   2  -6  -3 447.649 109.522   7
   2   6  -3 522.115 84.1137   4
  -2   6   3 415.805 95.1576   2
   2   6  -3 470.440 69.7878   2
  -2  -6   3 440.951 75.2827   7
   1   6  -3 1635.95 97.6700   4
   1   6  -3 1659.00 86.2204   2
  -1   6   3 1739.54 95.8038   4
  -1   6   3 1702.19 81.7362   5
  -1   6   3 1601.07 115.826   2
   1  -6  -3 1443.31 120.448   7
  -1  -6   3 1576.59 94.4410   7
   0   6   3 1558.98 83.8103   5
   0   6   3 1641.30 98.8234   4
   0  -6  -3 1509.75 118.071   7
   0   6  -3 1537.79 88.3324   4
   0  -6   3 1417.27 93.7030   7
   0   6   3 1518.42 121.263   2
   1  -6   3 4047.40 123.556   7
  -1   6  -3 4023.49 116.435   4
   1   6   3 3969.85 132.044   4
   1  -6   3 3920.88 111.413   8
   1   6   3 4102.63 123.370   5
   1   6   3 3730.50 151.022   2
   1  -6   3 3629.97 136.509   0
  -1  -6  -3 4038.44 146.117   7
   2   6   3 23762.3 268.898   4
   2  -6   3 22548.2 221.679   8
  -2   6  -3 23357.3 232.029   4
   2   6   3 24708.7 261.600   5
   2   6   3 23076.5 315.794   2
  -2  -6  -3 24076.0 290.909   7
  -3   6  -3 10100.3 154.700   4
   3   6   3 9885.55 189.573   4
   3   6   3 9570.22 219.490   2
   3   6   3 10645.7 192.035   5
   3  -6   3 9900.07 147.127   8
[truncated: 541,060 more chars]
