# Supplementary material for: Crystal structure and Hirshfeld surface analysis of two (E)-N′-(para-substituted benzyl­idene) 4-chloro­benzene­sulfono­hydrazides
Source: Acta Crystallogr E Crystallogr Commun. 2018 Nov 16;74(Pt 12):1808–14. doi: 10.1107/S205698901801592X (PMC6281117; doi:10.1107/S205698901801592X)
Supplement: Supplementary file 2 [file e-74-01808-Isup2.hkl]

data_I                                                                          
_shelx_title ' N4CB4CBSH P-1'                                                   
_shelx_refln_list_code          4                                               
_shelx_F_calc_maximum      156.55                                               
_exptl_crystal_F_000       336.00                                               
_reflns_d_resolution_high  0.8301                                               
                                                                                
loop_                                                                           
 _space_group_symop_operation_xyz                                               
 'x, y, z'                                                                      
 '-x, -y, -z'                                                                   
                                                                                
_cell_length_a     5.9306                                                       
_cell_length_b     9.4770                                                       
_cell_length_c    13.0400                                                       
_cell_angle_alpha  98.822                                                       
_cell_angle_beta   96.046                                                       
_cell_angle_gamma  92.416                                                       
                                                                                
_shelx_F_squared_multiplier     1.000                                           
                                                                                
loop_                                                                           
 _refln_index_h                                                                 
 _refln_index_k                                                                 
 _refln_index_l                                                                 
 _refln_F_squared_calc                                                          
 _refln_F_squared_meas                                                          
 _refln_F_squared_sigma                                                         
 _refln_observed_status                                                         
   1   0   0        167.10        183.20         2.57 o                         
   2   0   0       5784.90       5177.44        17.08 o                         
   3   0   0        318.09        367.05         3.56 o                         
   4   0   0        129.59        120.26         1.31 o                         
   5   0   0         18.62         13.25         0.53 o                         
   6   0   0        104.55        101.82         1.45 o                         
   7   0   0          7.76          5.85         0.92 o                         
  -7   1   0         13.53         12.62         1.00 o                         
  -6   1   0          0.19          1.35         0.62 o                         
  -5   1   0         90.51         89.37         1.86 o                         
  -4   1   0         41.70         41.39         1.07 o                         
  -3   1   0         66.90         54.99         0.93 o                         
  -2   1   0        332.60        389.33         4.69 o                         
  -1   1   0        649.22        644.93         3.32 o                         
   1   1   0      11098.63      10584.19        37.23 o                         
   2   1   0        390.55        408.79         2.77 o                         
   3   1   0       2281.94       2406.33        11.78 o                         
   4   1   0          0.04         -0.28         0.35 o                         
   5   1   0        116.73        124.30         1.44 o                         
   6   1   0          0.05         -0.23         0.87 o                         
   7   1   0         47.27         48.43         1.68 o                         
  -7   2   0         11.65         13.84         1.14 o                         
  -6   2   0          1.15          1.46         0.72 o                         
  -5   2   0         15.31         15.47         0.93 o                         
  -4   2   0         27.43         22.28         0.73 o                         
  -3   2   0        356.41        364.54         3.52 o                         
  -2   2   0          2.89          1.20         0.15 o                         
  -1   2   0        464.46        458.59         4.94 o                         
   0   2   0        852.12        843.05         2.11 o                         
   1   2   0        149.92        137.23         3.55 o                         
   2   2   0        103.35        125.98         1.23 o                         
   3   2   0        490.28        519.43         3.00 o                         
   4   2   0        168.69        178.16         2.75 o                         
   5   2   0          0.26         -0.16         0.48 o                         
   6   2   0          0.98         -0.13         1.03 o                         
  -6   3   0         29.58         33.00         1.47 o                         
  -5   3   0         13.08         13.33         0.51 o                         
  -4   3   0          0.11          0.44         0.43 o                         
  -3   3   0          0.36          1.63         0.28 o                         
  -2   3   0          0.85          0.11         0.15 o                         
  -1   3   0         25.65         24.86         0.26 o                         
   0   3   0        497.30        483.62         2.00 o                         
   1   3   0        546.81        581.17         7.33 o                         
   2   3   0        356.23        311.34        13.86 o                         
   3   3   0         18.07         19.90         0.34 o                         
   4   3   0         77.51         76.02         1.59 o                         
   5   3   0         45.39         44.63         1.37 o                         
   6   3   0          2.39          2.56         0.90 o                         
  -6   4   0          0.28          0.65         0.68 o                         
  -5   4   0        161.40        161.91         2.74 o                         
  -4   4   0          1.68          2.96         0.41 o                         
  -3   4   0        320.38        316.49         2.39 o                         
  -2   4   0          0.33          1.08         0.17 o                         
  -1   4   0       1512.84       1469.11        12.25 o                         
   0   4   0       1537.99       1379.96        34.84 o                         
   1   4   0        744.85        671.64         2.84 o                         
   2   4   0         32.47         38.19         1.78 o                         
   3   4   0        632.79        625.04         6.03 o                         
   4   4   0          9.83          9.78         0.95 o                         
   5   4   0         30.35         30.98         1.23 o                         
   6   4   0          0.08         -0.95         0.95 o                         
  -6   5   0         10.48         10.43         1.27 o                         
  -5   5   0        162.42        156.31         3.40 o                         
  -4   5   0          2.18          2.73         0.43 o                         
  -3   5   0        159.98        161.31         2.39 o                         
  -2   5   0       1609.40       1681.85        12.02 o                         
  -1   5   0        417.90        457.25         5.32 o                         
   0   5   0        380.93        279.27        14.13 o                         
   1   5   0        640.37        645.78         3.09 o                         
   2   5   0        292.33        268.50         2.08 o                         
   3   5   0        504.05        488.65         4.82 o                         
   4   5   0        452.19        374.93        44.57 o                         
   5   5   0          3.11          0.57         0.85 o                         
   6   5   0         84.58         83.20         2.03 o                         
  -6   6   0          9.74         11.13         1.28 o                         
  -5   6   0          2.04          0.77         0.62 o                         
  -4   6   0         97.33         94.62         4.37 o                         
  -3   6   0         22.13         21.34         0.58 o                         
  -2   6   0          5.59          3.87         0.31 o                         
  -1   6   0        871.32        818.43        18.04 o                         
   0   6   0        237.57        251.14        14.77 o                         
   1   6   0         22.11         17.30         0.75 o                         
   2   6   0        100.20         90.40         1.42 o                         
   3   6   0         38.54         43.13         1.20 o                         
   4   6   0         66.69         59.16         1.51 o                         
   5   6   0         57.84         61.53         1.75 o                         
  -5   7   0          2.51          1.08         0.69 o                         
  -4   7   0         18.74         21.87         1.61 o                         
  -3   7   0         27.05         25.33         0.88 o                         
  -2   7   0         27.37         26.70         0.57 o                         
  -1   7   0        231.01        235.39         2.10 o                         
   0   7   0          0.63          1.48         0.67 o                         
   1   7   0        140.22        133.91         1.75 o                         
   2   7   0        226.19        212.97         2.17 o                         
   3   7   0         58.08         55.99         1.42 o                         
   4   7   0         55.68         59.42         1.66 o                         
   5   7   0          2.08          2.82         1.10 o                         
  -5   8   0          0.04         -0.45         0.86 o                         
  -4   8   0         24.94         22.03         1.16 o                         
  -3   8   0         12.92         12.20         1.09 o                         
  -2   8   0        298.70        295.93         8.38 o                         
  -1   8   0         87.47         74.43         1.55 o                         
   0   8   0        158.92        156.04         1.94 o                         
   1   8   0        165.06        135.19         1.85 o                         
   2   8   0        339.08        328.49         2.86 o                         
   3   8   0        104.96        104.87         1.89 o                         
   4   8   0         37.38         43.70         1.19 o                         
  -4   9   0         10.19          8.43         1.04 o                         
  -3   9   0         55.48         48.41         3.64 o                         
  -2   9   0        119.28        137.49         3.01 o                         
  -1   9   0        247.61        233.05         2.53 o                         
   0   9   0          3.36          0.45         0.69 o                         
   1   9   0         91.74         87.21         1.61 o                         
   2   9   0         16.08         12.58         0.89 o                         
   3   9   0         29.49         31.64         1.29 o                         
  -3  10   0          0.16          0.60         0.97 o                         
  -2  10   0          1.84          1.77         0.64 o                         
  -1  10   0         79.98         92.58        11.74 o                         
   0  10   0          6.30          5.65         0.89 o                         
   1  10   0         14.52         17.87         1.01 o                         
   2  10   0         37.68         33.54         1.39 o                         
  -1  11   0          0.06          1.00         0.92 o                         
   0  11   0          0.18         -0.34         0.71 o                         
   1  11   0          3.65          3.65         0.97 o                         
  -1 -11   1         12.66         11.44         1.06 o                         
   0 -11   1          1.26          0.15         0.73 o                         
   1 -11   1          9.06          9.61         1.03 o                         
   2 -11   1          4.04          3.81         0.93 o                         
  -3 -10   1          8.77          7.76         1.07 o                         
  -2 -10   1         38.35         31.57         1.24 o                         
  -1 -10   1          1.16          1.20         0.71 o                         
   0 -10   1         24.63         19.41         1.03 o                         
   1 -10   1         37.14         34.07         1.31 o                         
   2 -10   1         32.81         29.82         1.34 o                         
  -4  -9   1          8.45          7.60         1.80 o                         
  -3  -9   1         76.12         75.47         1.75 o                         
  -2  -9   1         91.76         88.70         1.69 o                         
  -1  -9   1         45.79         43.09         1.28 o                         
   0  -9   1        185.65        183.68         2.33 o                         
   1  -9   1         76.02         76.69         9.19 o                         
   2  -9   1          0.05         -0.07         0.38 o                         
   3  -9   1         64.62         61.35         1.18 o                         
   4  -9   1          5.17          4.27         1.00 o                         
  -4  -8   1          3.52          2.31         0.58 o                         
  -3  -8   1         31.62         31.76         1.22 o                         
  -2  -8   1         57.88         50.04         1.31 o                         
  -1  -8   1         27.19         26.44         1.09 o                         
   0  -8   1         91.15         81.75         1.53 o                         
   1  -8   1         99.94         94.91        10.08 o                         
   2  -8   1         61.99         58.15         1.36 o                         
   3  -8   1          9.62          9.91         1.13 o                         
   4  -8   1         25.66         24.56         1.27 o                         
   5  -8   1          4.35          5.00         1.08 o                         
  -5  -7   1         41.66         47.93         1.63 o                         
  -4  -7   1         59.89         59.82         1.21 o                         
  -3  -7   1         46.15         37.33         1.13 o                         
  -2  -7   1          0.30          0.58         0.68 o                         
  -1  -7   1          0.94         -0.41         0.63 o                         
   0  -7   1         60.10         48.24         1.08 o                         
   1  -7   1        136.08        131.99         1.25 o                         
   2  -7   1        128.09        124.55         4.03 o                         
   3  -7   1         39.47         40.85         1.84 o                         
   4  -7   1         73.44         74.29         1.77 o                         
   5  -7   1         12.69         11.39         1.05 o                         
  -5  -6   1         82.03         73.02         1.85 o                         
  -4  -6   1         68.65         60.16         2.04 o                         
  -3  -6   1        148.73        142.92         1.77 o                         
  -2  -6   1         97.22         82.49         1.38 o                         
  -1  -6   1          0.63          1.77         0.48 o                         
   0  -6   1        208.37        202.46         1.92 o                         
   1  -6   1        707.42        701.35         2.33 o                         
   2  -6   1         73.95         64.67         2.08 o                         
   3  -6   1        228.79        216.36         2.52 o                         
   4  -6   1          1.18          1.93         0.92 o                         
   5  -6   1         20.87         19.96         1.21 o                         
   6  -6   1         14.57         15.73         1.37 o                         
  -6  -5   1         59.80         60.97         1.83 o                         
  -5  -5   1          1.91          1.08         0.80 o                         
  -4  -5   1        396.97        349.35         2.11 o                         
  -3  -5   1         50.59         40.03         1.63 o                         
  -2  -5   1         12.05         14.32         0.65 o                         
  -1  -5   1         12.65          5.90         0.49 o                         
   0  -5   1        145.86        130.05         1.39 o                         
   1  -5   1        783.15        823.46        10.13 o                         
   2  -5   1       1415.39       1496.62         9.94 o                         
   3  -5   1         66.04         63.43         1.54 o                         
   4  -5   1        361.43        358.97         5.93 o                         
   5  -5   1          1.32          0.49         0.55 o                         
   6  -5   1          5.51          5.60         0.76 o                         
  -6  -4   1          6.62          6.19         0.92 o                         
  -5  -4   1          6.33          6.28         0.84 o                         
  -4  -4   1         67.35         64.78         0.99 o                         
  -3  -4   1         13.34          9.18         0.39 o                         
  -2  -4   1        202.02        203.19         1.69 o                         
  -1  -4   1        187.87        183.74         1.52 o                         
   0  -4   1        169.86        182.57         1.44 o                         
   1  -4   1         36.72         42.86         0.96 o                         
   2  -4   1        445.63        487.63         5.26 o                         
   3  -4   1         22.95         25.31         0.89 o                         
   4  -4   1         40.75         38.92         0.85 o                         
   5  -4   1        153.87        152.15         7.17 o                         
   6  -4   1         18.54         19.62         1.12 o                         
  -6  -3   1          7.71         11.30         1.08 o                         
  -5  -3   1         45.24         44.48         1.37 o                         
  -4  -3   1         36.80         42.16         0.82 o                         
  -3  -3   1          7.23          3.28         0.21 o                         
  -2  -3   1        517.02        524.80         6.23 o                         
  -1  -3   1          6.88         12.87         0.42 o                         
   0  -3   1       1068.79       1065.23         2.93 o                         
   1  -3   1        107.69        104.82         1.14 o                         
   2  -3   1          4.46          3.07         0.18 o                         
   3  -3   1          8.07          8.28         0.23 o                         
   4  -3   1          3.66          3.33         0.32 o                         
   5  -3   1         10.56          8.88         0.58 o                         
   6  -3   1         36.10         35.86         1.15 o                         
  -6  -2   1         79.07         70.23         1.81 o                         
  -5  -2   1          8.23          6.47         0.76 o                         
  -4  -2   1        258.42        264.35         1.86 o                         
  -3  -2   1          0.01          0.88         0.37 o                         
  -2  -2   1         22.33         30.59         0.69 o                         
  -1  -2   1        114.49        111.40         0.86 o                         
   0  -2   1        778.21        883.55         2.29 o                         
   1  -2   1        156.69        151.73         4.20 o                         
   2  -2   1          0.26          0.69         0.14 o                         
   3  -2   1        136.16        154.27         1.10 o                         
   4  -2   1        130.75        139.83         2.78 o                         
   5  -2   1        151.18        146.34         1.26 o                         
   6  -2   1          1.28          0.67         0.45 o                         
   7  -2   1         33.41         31.69         1.46 o                         
  -7  -1   1         40.56         38.16         1.55 o                         
  -6  -1   1         41.59         35.95         0.89 o                         
  -5  -1   1        315.48        310.04         2.11 o                         
  -4  -1   1         10.92         16.12         0.54 o                         
  -3  -1   1        184.28        156.66         3.27 o                         
  -2  -1   1        521.58        508.50         3.20 o                         
  -1  -1   1       4772.83       4474.18        43.73 o                         
   1  -1   1        359.80        402.55         1.48 o                         
   2  -1   1        485.90        510.16         3.18 o                         
   3  -1   1        116.04        145.85         0.88 o                         
   4  -1   1         40.62         38.88         0.53 o                         
   5  -1   1         83.65         84.32         1.82 o                         
   6  -1   1         47.43         46.62         1.09 o                         
   7  -1   1          0.25          0.53         0.76 o                         
  -7   0   1          0.21          0.90         0.92 o                         
  -6   0   1        109.76        102.00         3.86 o                         
  -5   0   1        103.47        105.69         1.31 o                         
  -4   0   1        123.25        110.11         2.29 o                         
  -3   0   1        274.04        304.56         3.24 o                         
  -2   0   1        222.20        261.30         2.09 o                         
  -1   0   1        844.87        840.64         3.28 o                         
   1   0   1        803.08        836.36         1.37 o                         
   2   0   1        329.92        336.60         2.61 o                         
   3   0   1         19.34         29.82         0.59 o                         
   4   0   1          6.84          8.29         0.41 o                         
   5   0   1        213.97        209.08         2.74 o                         
   6   0   1         65.72         61.29         1.20 o                         
   7   0   1         13.01         11.71         1.03 o                         
  -7   1   1         12.32         11.96         1.08 o                         
  -6   1   1        132.86        141.98         4.16 o                         
  -5   1   1         81.71         84.46         1.20 o                         
  -4   1   1         99.54         94.39         1.84 o                         
  -3   1   1         28.82         29.54         0.62 o                         
  -2   1   1        243.08        235.03         3.73 o                         
  -1   1   1          3.78          5.00         0.14 o                         
   1   1   1       1552.33       1783.74         3.28 o                         
   2   1   1        297.86        331.98         1.66 o                         
   3   1   1        302.56        320.92         1.79 o                         
   4   1   1          2.42          3.37         0.44 o                         
   5   1   1         24.27         22.98         0.79 o                         
   6   1   1          7.67          7.16         1.57 o                         
  -7   2   1         12.97         12.76         0.81 o                         
  -6   2   1         24.44         25.00         0.92 o                         
  -5   2   1        352.46        366.71         4.48 o                         
  -4   2   1         11.47         11.74         0.36 o                         
  -3   2   1        166.05        146.77         2.14 o                         
  -2   2   1         30.96         30.05         0.80 o                         
  -1   2   1        693.48        725.91         4.52 o                         
   0   2   1        242.77        269.08         1.24 o                         
   1   2   1       1264.84       1331.14        12.07 o                         
   2   2   1        496.40        536.27         3.92 o                         
   3   2   1        553.02        603.12         6.63 o                         
   4   2   1          2.46          1.72         0.44 o                         
   5   2   1         14.31         11.80         0.65 o                         
   6   2   1         23.15         18.60         1.10 o                         
  -6   3   1        119.38        123.14         1.88 o                         
  -5   3   1          3.46          5.27         0.68 o                         
  -4   3   1        370.84        376.85        16.77 o                         
  -3   3   1         30.86         30.59         0.92 o                         
  -2   3   1       1151.58       1102.70         6.02 o                         
  -1   3   1        302.70        318.56         0.95 o                         
   0   3   1       2295.46       2182.32        15.05 o                         
   1   3   1        129.20        139.10         9.08 o                         
   2   3   1        373.39        376.68        26.78 o                         
   3   3   1         79.29         81.97         1.72 o                         
   4   3   1          9.59         12.19         0.57 o                         
   5   3   1         48.22         39.29         1.42 o                         
   6   3   1          0.12         -0.03         0.62 o                         
  -6   4   1         94.03         94.41         3.84 o                         
  -5   4   1        149.34        154.46         5.09 o                         
  -4   4   1         46.94         49.33         0.93 o                         
  -3   4   1        424.89        424.23         5.94 o                         
  -2   4   1        112.13        124.07         1.44 o                         
  -1   4   1       1017.88        979.29         8.79 o                         
   0   4   1        415.75        405.31        12.79 o                         
   1   4   1        928.09        704.54        64.42 o                         
   2   4   1         61.72         62.91         2.06 o                         
   3   4   1        624.31        617.24         5.76 o                         
   4   4   1         10.55          8.60         0.60 o                         
   5   4   1          1.65          2.15         0.54 o                         
   6   4   1          1.23          0.02         0.86 o                         
  -6   5   1        106.83        108.22         1.65 o                         
  -5   5   1         30.53         34.16         1.05 o                         
  -4   5   1         70.28         67.44         1.11 o                         
  -3   5   1         52.59         55.38         1.67 o                         
  -2   5   1        436.38        445.76         3.60 o                         
  -1   5   1         14.04         15.09         0.48 o                         
   0   5   1        105.85         97.83         3.20 o                         
   1   5   1          4.32          5.80         0.54 o                         
   2   5   1          9.69          8.77         0.67 o                         
   3   5   1         15.24         14.46         0.84 o                         
   4   5   1        172.68        173.42         9.45 o                         
   5   5   1          0.79          0.59         0.79 o                         
   6   5   1         61.94         69.45         1.95 o                         
  -6   6   1         21.59         23.49         2.28 o                         
  -5   6   1         73.75         76.88         5.46 o                         
  -4   6   1        111.51        104.80         3.63 o                         
  -3   6   1        191.76        184.45         3.72 o                         
  -2   6   1        393.60        381.29         4.88 o                         
  -1   6   1        124.73        123.38         1.91 o                         
   0   6   1        607.36        578.22         3.11 o                         
   1   6   1         81.59         72.22         1.21 o                         
   2   6   1        121.58        115.16         1.70 o                         
   3   6   1         95.27         83.48         1.44 o                         
   4   6   1          1.96          2.74         0.58 o                         
   5   6   1          8.61          8.87         1.02 o                         
  -5   7   1          5.53          7.41         0.80 o                         
  -4   7   1         14.09         12.99         1.01 o                         
  -3   7   1        146.83        138.12         3.23 o                         
  -2   7   1        201.51        194.49         1.21 o                         
  -1   7   1        376.97        350.02         1.75 o                         
   0   7   1         31.94         32.40         0.94 o                         
   1   7   1        592.72        479.27         3.06 o                         
   2   7   1          0.64          0.42         0.73 o                         
   3   7   1         70.84         63.45         1.39 o                         
   4   7   1        131.76        122.95         1.99 o                         
   5   7   1          3.33          3.86         1.01 o                         
  -5   8   1          9.24         10.52         0.95 o                         
  -4   8   1         27.99         34.42         2.88 o                         
  -3   8   1         93.07         91.03         1.28 o                         
  -2   8   1        195.82        194.61         5.84 o                         
  -1   8   1        107.79        100.12         1.60 o                         
   0   8   1        106.98         91.97         1.53 o                         
   1   8   1         11.40          9.31         0.82 o                         
   2   8   1         73.04         66.80         1.56 o                         
   3   8   1          0.04         -0.79         0.79 o                         
   4   8   1         40.39         42.79         1.36 o                         
  -4   9   1         14.81         18.07         1.84 o                         
  -3   9   1          3.13          2.52         0.92 o                         
  -2   9   1        127.64        129.17         6.75 o                         
  -1   9   1         35.16         33.33         1.16 o                         
   0   9   1          8.64          6.63         0.77 o                         
   1   9   1         19.03         17.26         1.00 o                         
   2   9   1          1.16          0.21         0.87 o                         
   3   9   1          0.09         -0.31         0.72 o                         
  -3  10   1          0.69          0.15         0.92 o                         
  -2  10   1         26.77         32.99         3.43 o                         
  -1  10   1          0.09          0.38         0.86 o                         
   0  10   1          5.23          5.26         0.83 o                         
   1  10   1          3.84          4.54         1.00 o                         
   2  10   1         14.94         12.80         1.05 o                         
  -1  11   1         35.47         46.22         3.63 o                         
   0  11   1         24.43         23.93         1.22 o                         
  -1 -11   2          1.19          2.77         0.95 o                         
   0 -11   2          5.53          4.86         0.84 o                         
   1 -11   2          5.75          8.27         1.03 o                         
   2 -11   2         33.33         27.25         1.42 o                         
  -3 -10   2          0.90          1.70         0.87 o                         
  -2 -10   2        111.53        113.57         2.02 o                         
  -1 -10   2         65.30         70.97         1.65 o                         
   0 -10   2         10.27          8.69         0.94 o                         
   1 -10   2          7.01          6.44         0.90 o                         
   2 -10   2          0.93         -0.14         0.78 o                         
   3 -10   2         26.61         16.60         1.11 o                         
  -4  -9   2          9.41          9.99         0.74 o                         
  -3  -9   2         46.48         53.45         1.49 o                         
  -2  -9   2        112.54        110.23         1.91 o                         
  -1  -9   2        127.52        138.78         2.07 o                         
   0  -9   2          2.42          4.01         0.83 o                         
   1  -9   2          0.63          1.88         0.73 o                         
   2  -9   2         36.06         32.03         4.17 o                         
   3  -9   2          2.90          1.71         0.90 o                         
   4  -9   2          2.23          2.28         0.94 o                         
  -4  -8   2         15.75         19.42         0.80 o                         
  -3  -8   2         48.07         48.75         1.35 o                         
  -2  -8   2         57.26         56.99         1.42 o                         
  -1  -8   2        213.80        188.32         2.16 o                         
   0  -8   2        100.17        110.26         1.83 o                         
   1  -8   2        605.63        618.04        16.45 o                         
   2  -8   2        109.23        120.52         2.28 o                         
   3  -8   2         19.64         22.07         0.99 o                         
   4  -8   2          7.87          5.25         1.02 o                         
   5  -8   2         24.39         21.29         1.36 o                         
  -5  -7   2         48.89         55.89         1.68 o                         
  -4  -7   2        100.97         96.44         3.19 o                         
  -3  -7   2         50.64         57.42         2.16 o                         
  -2  -7   2        140.71        144.01         1.87 o                         
  -1  -7   2        119.54        119.39         1.65 o                         
   0  -7   2        209.76        215.95         2.13 o                         
   1  -7   2        487.24        521.88        24.86 o                         
   2  -7   2        557.08        606.74         7.67 o                         
   3  -7   2        244.14        245.58         2.64 o                         
   4  -7   2         58.52         62.12         1.64 o                         
   5  -7   2          1.04          1.51         0.98 o                         
  -5  -6   2         74.90         67.72         1.81 o                         
  -4  -6   2          1.50          1.01         0.36 o                         
  -3  -6   2         87.14         80.47         1.17 o                         
  -2  -6   2         41.30         38.19         0.94 o                         
  -1  -6   2          0.08          0.73         0.51 o                         
   0  -6   2         44.11         46.63         1.04 o                         
   1  -6   2        492.24        515.71        31.23 o                         
   2  -6   2        296.19        296.89         1.81 o                         
   3  -6   2         88.35         81.53         1.53 o                         
   4  -6   2         18.07         19.40         1.14 o                         
   5  -6   2          0.31         -0.20         0.93 o                         
   6  -6   2         17.04         16.71         1.30 o                         
  -6  -5   2          4.20          6.18         0.92 o                         
  -5  -5   2         14.78         11.10         1.03 o                         
  -4  -5   2        183.57        175.35         2.83 o                         
  -3  -5   2          0.63         -0.10         0.41 o                         
  -2  -5   2          3.34          1.39         0.44 o                         
  -1  -5   2         23.96         23.37         0.72 o                         
   0  -5   2          1.23          1.58         0.39 o                         
   1  -5   2         37.21         43.00         3.26 o                         
   2  -5   2         57.41         61.34         0.97 o                         
   3  -5   2          3.99          4.12         0.32 o                         
   4  -5   2         21.06         20.19         0.75 o                         
   5  -5   2          3.61          2.32         0.61 o                         
   6  -5   2          0.64          0.76         0.70 o                         
  -6  -4   2         12.56         12.00         1.13 o                         
  -5  -4   2         51.44         60.55         1.07 o                         
  -4  -4   2        259.38        240.67         3.34 o                         
  -3  -4   2        159.85        179.06         1.04 o                         
  -2  -4   2          0.68          0.81         0.15 o                         
  -1  -4   2        108.77        139.38         1.32 o                         
   0  -4   2         83.49         73.78         0.94 o                         
   1  -4   2       1073.72       1177.68        11.36 o                         
   2  -4   2        241.01        254.78         2.49 o                         
   3  -4   2          0.08         -0.03         0.24 o                         
   4  -4   2        369.82        371.20         6.93 o                         
   5  -4   2          0.87         -0.18         0.59 o                         
   6  -4   2          0.22          0.12         0.59 o                         
  -6  -3   2         57.26         61.12         1.69 o                         
  -5  -3   2          8.57          8.70         0.98 o                         
  -4  -3   2        547.17        566.97         2.57 o                         
  -3  -3   2        358.22        369.80         2.62 o                         
  -2  -3   2       2412.52       2464.28        14.98 o                         
  -1  -3   2        191.42        205.15         1.38 o                         
   0  -3   2       4214.88       4323.95         6.29 o                         
   1  -3   2        317.45        332.02         5.28 o                         
   2  -3   2       1445.71       1453.62        11.04 o                         
   3  -3   2        559.65        581.17         3.29 o                         
   4  -3   2        262.78        266.20         4.72 o                         
   5  -3   2        318.23        323.96         3.05 o                         
   6  -3   2          8.73          8.34         1.02 o                         
  -6  -2   2          5.11          4.21         0.88 o                         
  -5  -2   2         13.17         14.80         1.99 o                         
  -4  -2   2         17.72         16.12         0.55 o                         
  -3  -2   2        238.57        223.83         2.32 o                         
  -2  -2   2         21.51         23.49         0.27 o                         
  -1  -2   2       5209.16       5063.22        45.97 o                         
   0  -2   2       5442.96       5559.03        24.33 o                         
   1  -2   2      24506.86      23372.64        57.83 o                         
   2  -2   2         99.54        122.86         1.76 o                         
   3  -2   2        871.91        877.04         4.24 o                         
   4  -2   2         42.45         44.46         0.80 o                         
   5  -2   2        156.49        157.65         2.24 o                         
   6  -2   2          5.14          5.61         0.52 o                         
  -7  -1   2         28.75         29.65         1.47 o                         
  -6  -1   2          3.50          3.32         0.57 o                         
  -5  -1   2         40.80         41.28         0.91 o                         
  -4  -1   2         88.86         87.52         1.02 o                         
  -3  -1   2         24.77         21.24         0.79 o                         
  -2  -1   2        140.98        136.35         1.01 o                         
  -1  -1   2        344.86        327.83         3.21 o                         
   0  -1   2        451.58        447.89         1.39 o                         
   1  -1   2       6483.18       6397.99        25.09 o                         
   2  -1   2       1766.31       1839.46        11.25 o                         
   3  -1   2        757.10        768.03         1.59 o                         
   4  -1   2        455.03        481.91         6.73 o                         
   5  -1   2         23.85         23.45         0.66 o                         
   6  -1   2          8.05          8.58         0.52 o                         
  -7   0   2         17.35         15.62         0.82 o                         
  -6   0   2         34.02         40.59         1.03 o                         
  -5   0   2         43.06         40.62         0.91 o                         
  -4   0   2         29.81         31.29         1.65 o                         
  -3   0   2          0.20          0.15         0.32 o                         
  -2   0   2        407.26        438.61         2.35 o                         
  -1   0   2        433.26        422.31         4.83 o                         
   0   0   2        821.89        892.43         1.88 o                         
   1   0   2         30.79         35.99         0.47 o                         
   2   0   2        324.26        318.60         2.90 o                         
   3   0   2        281.50        306.02         2.36 o                         
   4   0   2        439.02        451.24         4.32 o                         
   5   0   2         28.25         30.45         0.86 o                         
   6   0   2         10.71         10.46         0.73 o                         
  -7   1   2          2.82          3.11         0.69 o                         
  -6   1   2        165.09        160.38         6.67 o                         
  -5   1   2          4.92          5.18         0.64 o                         
  -4   1   2          3.29          1.97         0.52 o                         
  -3   1   2         37.95         41.17         1.47 o                         
  -2   1   2          1.65          1.21         0.22 o                         
  -1   1   2       3805.81       3796.92        26.31 o                         
   0   1   2       3519.21       3711.27        17.80 o                         
   1   1   2        542.51        555.30         1.92 o                         
   2   1   2       2540.06       2768.43        10.40 o                         
   3   1   2        139.98        117.58         1.32 o                         
   4   1   2         59.61         63.95         0.93 o                         
   5   1   2        189.19        173.62         5.14 o                         
   6   1   2         11.83          7.95         1.32 o                         
  -7   2   2          4.11          3.70         0.69 o                         
  -6   2   2         19.78         18.76         1.11 o                         
  -5   2   2        177.60        179.97         5.06 o                         
  -4   2   2         36.87         39.10         0.98 o                         
  -3   2   2         61.05         63.29         1.86 o                         
  -2   2   2         68.63         61.14         0.54 o                         
  -1   2   2       1732.24       1848.16         3.43 o                         
   0   2   2       9815.11      11144.77        40.10 o                         
   1   2   2        443.42        504.90         2.26 o                         
   2   2   2        655.72        653.05         4.53 o                         
   3   2   2        473.19        541.32         6.39 o                         
   4   2   2        149.14        150.40         4.57 o                         
   5   2   2          0.12          0.04         0.75 o                         
   6   2   2         76.48         65.44         1.54 o                         
  -6   3   2          1.04          0.75         1.13 o                         
  -5   3   2         39.50         44.64         1.06 o                         
  -4   3   2         75.22         73.11         1.07 o                         
  -3   3   2        265.14        300.27         7.74 o                         
  -2   3   2         18.55         20.10         0.54 o                         
  -1   3   2       1063.43       1093.30         7.90 o                         
   0   3   2        781.66        896.13         5.25 o                         
   1   3   2        647.93        577.06         2.55 o                         
   2   3   2         33.37         35.75         0.95 o                         
   3   3   2        252.67        261.09         2.69 o                         
   4   3   2         51.43         45.56         1.88 o                         
   5   3   2         43.40         43.22         1.84 o                         
   6   3   2          0.10          0.58         0.56 o                         
  -6   4   2          0.22         -0.15         1.19 o                         
  -5   4   2          4.53          4.83         0.74 o                         
  -4   4   2          0.13          0.37         0.49 o                         
  -3   4   2        489.89        488.51         4.98 o                         
  -2   4   2         76.90         82.22         0.81 o                         
  -1   4   2         24.84         32.37         1.02 o                         
   0   4   2       1419.35       1552.55        16.79 o                         
   1   4   2        277.01        251.07        24.19 o                         
   2   4   2         19.66         16.20         1.14 o                         
   3   4   2          1.00          1.25         0.76 o                         
   4   4   2         32.12         32.81         0.63 o                         
   5   4   2          0.08         -0.23         0.52 o                         
   6   4   2          5.49          5.74         0.69 o                         
  -6   5   2         48.78         54.13         1.39 o                         
  -5   5   2        119.33        129.34         1.66 o                         
  -4   5   2          2.50          2.03         0.57 o                         
  -3   5   2        320.02        327.49         2.26 o                         
  -2   5   2          5.82          5.80         0.34 o                         
  -1   5   2        119.00        112.88         3.85 o                         
   0   5   2        918.23        958.67        17.17 o                         
   1   5   2         98.25         85.44         1.29 o                         
   2   5   2        454.57        399.57         2.66 o                         
   3   5   2         60.36         59.03         1.31 o                         
   4   5   2         27.09         27.80         1.12 o                         
   5   5   2          1.47          0.26         0.87 o                         
  -6   6   2          0.09          1.49         0.84 o                         
  -5   6   2         85.73         89.90         1.49 o                         
  -4   6   2         26.51         29.15         0.87 o                         
  -3   6   2        101.75         98.40         3.21 o                         
  -2   6   2        426.98        433.39         7.15 o                         
  -1   6   2        136.01        117.79         4.19 o                         
   0   6   2         97.02         76.08         1.24 o                         
   1   6   2        286.25        290.66         2.42 o                         
   2   6   2        191.63        156.71         1.82 o                         
   3   6   2       1162.91       1124.88         5.09 o                         
   4   6   2          1.38          1.39         0.76 o                         
   5   6   2         70.79         76.76         1.99 o                         
  -5   7   2          4.97          5.66         0.75 o                         
  -4   7   2          3.10          3.37         0.61 o                         
  -3   7   2          1.38          1.07         0.45 o                         
  -2   7   2        200.54        199.00         2.13 o                         
  -1   7   2         27.59         20.73         0.80 o                         
   0   7   2          0.55          0.36         0.55 o                         
   1   7   2         69.67         53.58         1.26 o                         
   2   7   2          1.37          1.68         0.61 o                         
   3   7   2          0.18         -0.52         0.77 o                         
   4   7   2        108.95        115.14         2.05 o                         
   5   7   2          6.33          7.40         1.26 o                         
  -5   8   2          3.00          2.47         0.69 o                         
  -4   8   2          8.86          7.38         0.59 o                         
  -3   8   2          0.64          0.32         0.51 o                         
  -2   8   2          9.47          7.18         0.59 o                         
  -1   8   2         11.24         11.22         0.78 o                         
   0   8   2          0.11         -0.10         0.67 o                         
   1   8   2         31.11         27.69         1.11 o                         
   2   8   2          9.74          4.72         0.73 o                         
   3   8   2          0.04         -0.81         0.81 o                         
   4   8   2          3.71          4.65         0.91 o                         
  -4   9   2         62.21         51.92         6.93 o                         
  -3   9   2         80.45         72.37         1.92 o                         
  -2   9   2         18.12         17.63         0.80 o                         
  -1   9   2         23.86         22.64         1.14 o                         
   0   9   2         38.82         33.92         1.20 o                         
   1   9   2          6.46          4.37         0.86 o                         
   2   9   2          1.40          0.43         0.71 o                         
   3   9   2          1.21          1.37         0.76 o                         
  -3  10   2         21.32         22.84         1.44 o                         
  -2  10   2        199.07        198.74         1.96 o                         
  -1  10   2         93.10         89.81         1.90 o                         
   0  10   2        126.24        134.96         2.25 o                         
   1  10   2         45.40         36.85         1.30 o                         
   2  10   2         14.89         15.21         1.04 o                         
  -1 -11   3          6.28          5.93         0.94 o                         
   0 -11   3          3.86          3.83         0.86 o                         
   1 -11   3         13.12         13.12         1.05 o                         
   2 -11   3          0.95          0.16         1.00 o                         
  -3 -10   3          3.93          4.79         0.85 o                         
  -2 -10   3         41.10         47.27         1.48 o                         
  -1 -10   3          6.41          5.65         0.94 o                         
   0 -10   3          2.49          2.98         0.83 o                         
   1 -10   3         26.50         24.72         1.31 o                         
   2 -10   3          2.56          3.33         0.75 o                         
   3 -10   3          0.45          0.25         0.89 o                         
  -4  -9   3          2.38          2.92         1.01 o                         
  -3  -9   3        124.25        122.65         3.03 o                         
  -2  -9   3         22.07         26.02         1.13 o                         
  -1  -9   3          9.32          7.07         0.91 o                         
   0  -9   3        128.46        135.39         2.07 o                         
   1  -9   3          3.79          2.68         0.56 o                         
   2  -9   3          8.71          9.63         0.83 o                         
   3  -9   3         32.13         30.28         1.34 o                         
   4  -9   3          0.12         -1.09         1.09 o                         
  -4  -8   3         37.64         38.92         0.91 o                         
  -3  -8   3         25.79         33.08         0.89 o                         
  -2  -8   3        344.41        306.50         2.77 o                         
  -1  -8   3          0.00          0.24         0.79 o                         
   0  -8   3        265.27        242.85         2.50 o                         
   1  -8   3        160.07        169.23         2.16 o                         
   2  -8   3        214.97        204.24         1.66 o                         
   3  -8   3          6.49          5.02         0.84 o                         
   4  -8   3         59.35         55.87         1.63 o                         
   5  -8   3          1.72          1.31         1.01 o                         
  -5  -7   3         25.94         26.35         1.28 o                         
  -4  -7   3         93.27         92.07         1.53 o                         
  -3  -7   3         60.34         57.96         0.97 o                         
  -2  -7   3         13.37         15.27         0.87 o                         
  -1  -7   3         23.99         21.58         0.92 o                         
   0  -7   3         16.23         12.87         0.83 o                         
   1  -7   3        465.28        408.97        17.67 o                         
   2  -7   3          0.67         -0.07         0.44 o                         
   3  -7   3        267.83        250.41         2.69 o                         
   4  -7   3          1.73          0.45         0.82 o                         
   5  -7   3         59.78         58.32         1.82 o                         
  -5  -6   3         74.84         80.06         1.27 o                         
  -4  -6   3         15.41         15.45         0.67 o                         
  -3  -6   3        164.53        173.05         1.42 o                         
  -2  -6   3         20.22         24.94         0.88 o                         
  -1  -6   3         24.66         21.94         0.80 o                         
   0  -6   3        101.31        101.70         1.40 o                         
   1  -6   3          0.25          0.51         0.35 o                         
   2  -6   3         24.94         22.71         0.50 o                         
   3  -6   3          1.01          1.25         0.59 o                         
   4  -6   3          0.07          1.26         0.79 o                         
   5  -6   3          6.17          4.72         0.66 o                         
   6  -6   3         16.42         14.26         1.25 o                         
  -6  -5   3          2.21          2.60         1.01 o                         
  -5  -5   3         50.39         41.31         1.56 o                         
  -4  -5   3         66.97         73.66         2.36 o                         
  -3  -5   3         53.45         47.04         2.06 o                         
  -2  -5   3         35.85         48.12         0.72 o                         
  -1  -5   3        466.48        445.22         2.54 o                         
   0  -5   3          0.15          0.62         0.47 o                         
   1  -5   3        702.90        813.53        20.99 o                         
   2  -5   3         37.81         34.08         0.57 o                         
   3  -5   3         95.35         95.38         2.52 o                         
   4  -5   3          8.57          7.83         0.62 o                         
   5  -5   3          0.98         -0.27         0.81 o                         
   6  -5   3         17.73         16.59         0.88 o                         
  -6  -4   3          0.68         -0.53         0.95 o                         
  -5  -4   3        341.27        322.95         2.27 o                         
  -4  -4   3        419.86        397.21         2.24 o                         
  -3  -4   3        200.94        220.02         1.72 o                         
  -2  -4   3        276.66        295.41         3.42 o                         
  -1  -4   3        121.39        143.43         1.36 o                         
   0  -4   3         19.21         29.83         0.67 o                         
   1  -4   3        137.23        156.03         0.95 o                         
   2  -4   3        855.10        906.16         3.44 o                         
   3  -4   3         80.97         81.21         1.53 o                         
   4  -4   3        580.17        578.62        10.18 o                         
   5  -4   3          7.80          7.43         0.83 o                         
   6  -4   3          5.79          5.07         0.72 o                         
  -6  -3   3         18.70         19.15         1.16 o                         
  -5  -3   3         53.19         49.32         1.04 o                         
  -4  -3   3        626.84        590.94         4.58 o                         
  -3  -3   3         93.39         75.09         0.91 o                         
  -2  -3   3         45.54         35.35         1.09 o                         
  -1  -3   3        725.72        722.79         4.27 o                         
   0  -3   3       1122.33       1140.42         3.28 o                         
   1  -3   3       1829.62       1953.79         4.30 o                         
   2  -3   3        836.87        889.94         3.06 o                         
   3  -3   3        149.34        161.69         0.90 o                         
   4  -3   3        136.88        134.53         1.62 o                         
   5  -3   3         77.47         71.15         1.41 o                         
   6  -3   3         36.29         38.04         1.03 o                         
  -6  -2   3         37.33         40.20         1.43 o                         
  -5  -2   3         47.55         45.90         1.69 o                         
  -4  -2   3        394.34        388.52         3.00 o                         
  -3  -2   3         53.53         58.10         0.96 o                         
  -2  -2   3         31.02         49.21         0.53 o                         
  -1  -2   3        409.47        465.64         4.72 o                         
   0  -2   3          4.26          6.98         0.32 o                         
   1  -2   3          9.91         13.06         0.45 o                         
   2  -2   3         11.10          7.46         0.27 o                         
   3  -2   3         15.31         17.70         0.33 o                         
   4  -2   3         13.10         16.37         0.54 o                         
   5  -2   3         30.62         32.70         0.96 o                         
   6  -2   3         12.43         13.47         0.82 o                         
  -7  -1   3         16.37         17.91         1.27 o                         
  -6  -1   3          1.01          0.23         0.53 o                         
  -5  -1   3        332.63        345.21         4.03 o                         
  -4  -1   3         16.90         15.20         1.56 o                         
  -3  -1   3        307.63        313.03         3.78 o                         
  -2  -1   3        449.06        501.51         6.61 o                         
  -1  -1   3        494.86        416.30         3.45 o                         
   0  -1   3         23.12         27.92         0.45 o                         
   1  -1   3         19.02          9.41         0.38 o                         
   2  -1   3        968.67       1058.57         7.23 o                         
   3  -1   3        208.66        201.88         0.86 o                         
   4  -1   3         67.78         74.92         0.83 o                         
   5  -1   3         21.70         18.81         0.60 o                         
   6  -1   3          7.14          6.91         0.67 o                         
  -7   0   3          9.67          7.50         0.92 o                         
  -6   0   3        108.20        112.87         2.56 o                         
  -5   0   3         17.14         16.01         0.73 o                         
  -4   0   3       1084.41       1133.27         3.55 o                         
  -3   0   3        310.94        318.41         1.63 o                         
  -2   0   3        965.47        896.45         3.06 o                         
  -1   0   3       4101.15       3856.58        66.43 o                         
   0   0   3        605.74        585.65         1.86 o                         
   1   0   3       1061.71       1109.56         2.91 o                         
   2   0   3        433.04        414.79         3.90 o                         
   3   0   3        648.80        648.62         3.73 o                         
   4   0   3        310.57        312.30         3.93 o                         
   5   0   3         12.65         11.94         0.71 o                         
   6   0   3          0.01         -0.31         0.74 o                         
  -7   1   3         16.08         17.81         2.48 o                         
  -6   1   3         54.34         54.86         1.17 o                         
  -5   1   3        214.99        218.69         5.80 o                         
  -4   1   3          1.17          2.04         0.44 o                         
  -3   1   3       1274.75       1255.58         3.22 o                         
  -2   1   3          9.02         11.09         2.36 o                         
  -1   1   3      11468.06      10589.01        33.20 o                         
   0   1   3       1571.32       1579.26         3.31 o                         
   1   1   3       2628.77       2655.43         4.75 o                         
   2   1   3       1651.94       1736.58        13.88 o                         
   3   1   3         73.84         62.85         0.81 o                         
   4   1   3         52.17         60.59         1.17 o                         
   5   1   3        161.40        156.27         5.29 o                         
   6   1   3          7.06          7.75         0.72 o                         
  -7   2   3          0.16          0.43         1.18 o                         
  -6   2   3         96.54         97.83         1.50 o                         
  -5   2   3          0.23          0.44         0.63 o                         
  -4   2   3         25.80         24.30         1.03 o                         
  -3   2   3          1.51          0.98         0.52 o                         
  -2   2   3        256.71        258.15         2.60 o                         
  -1   2   3        593.80        655.72        12.33 o                         
   0   2   3       2452.90       2566.83         4.83 o                         
   1   2   3        112.89        127.19         1.17 o                         
   2   2   3        309.73        308.37         6.47 o                         
   3   2   3        476.88        515.90         5.78 o                         
   4   2   3         85.85         96.77         1.00 o                         
   5   2   3         24.12         18.36         0.88 o                         
   6   2   3         17.55         17.42         0.88 o                         
  -6   3   3        165.93        170.51         2.88 o                         
  -5   3   3        229.25        239.74         3.03 o                         
  -4   3   3          2.27          3.40         0.81 o                         
  -3   3   3         71.51         70.86         1.13 o                         
  -2   3   3         21.97         14.89         0.28 o                         
  -1   3   3        689.46        778.88         3.97 o                         
   0   3   3         59.16         55.13         0.85 o                         
   1   3   3          6.81          8.51         0.55 o                         
   2   3   3        321.47        332.24         5.61 o                         
   3   3   3        172.19        174.99         6.15 o                         
   4   3   3        142.81        146.25         2.15 o                         
   5   3   3         20.98         17.59         0.86 o                         
   6   3   3          8.24         10.87         0.79 o                         
  -6   4   3          9.16          8.73         1.34 o                         
  -5   4   3        196.56        200.47         2.93 o                         
  -4   4   3          1.85          1.65         0.63 o                         
  -3   4   3        368.14        351.10         4.13 o                         
  -2   4   3        139.76        152.58         2.70 o                         
  -1   4   3       1220.78       1180.90         7.63 o                         
   0   4   3          1.13          4.54         1.44 o                         
   1   4   3       1433.25       1415.37         4.64 o                         
   2   4   3         52.91         54.36         1.38 o                         
   3   4   3        132.59        134.49         7.42 o                         
   4   4   3          2.60          4.31         0.64 o                         
   5   4   3          3.14          3.06         0.58 o                         
   6   4   3          0.88          1.93         0.84 o                         
  -6   5   3        127.46        137.45         2.84 o                         
  -5   5   3          7.05          7.39         0.97 o                         
  -4   5   3        160.50        157.90         4.96 o                         
  -3   5   3         51.22         49.58         1.58 o                         
  -2   5   3        721.55        690.64         7.12 o                         
  -1   5   3        197.11        210.33         3.66 o                         
   0   5   3       1758.57       1386.00       102.26 o                         
   1   5   3        422.72        403.60         2.69 o                         
   2   5   3       1663.27       1602.27         5.60 o                         
   3   5   3        250.82        264.04         5.20 o                         
   4   5   3         94.83        102.90         1.69 o                         
   5   5   3          1.54          0.75         0.90 o                         
  -6   6   3          1.20          1.90         1.13 o                         
  -5   6   3         33.75         39.88         1.13 o                         
  -4   6   3         10.26         11.44         1.09 o                         
  -3   6   3        208.27        200.14         5.01 o                         
  -2   6   3         20.68         22.30         0.49 o                         
  -1   6   3        285.49        268.43         2.24 o                         
   0   6   3        165.79        151.23         1.72 o                         
   1   6   3        248.93        215.37         2.12 o                         
   2   6   3         13.01         12.43         0.85 o                         
   3   6   3        386.65        395.18         3.32 o                         
   4   6   3         63.66         71.07         1.60 o                         
   5   6   3         60.69         65.73         1.87 o                         
  -5   7   3          0.30          0.63         0.65 o                         
  -4   7   3          3.10          2.64         0.51 o                         
  -3   7   3         14.43         16.61         0.86 o                         
  -2   7   3         31.96         31.75         0.77 o                         
  -1   7   3         23.97         23.27         0.92 o                         
   0   7   3          1.89          1.27         0.56 o                         
   1   7   3         20.39         18.40         0.89 o                         
   2   7   3          0.53          0.36         0.69 o                         
   3   7   3          0.25         -0.26         0.90 o                         
   4   7   3          7.62         10.56         0.94 o                         
  -5   8   3          5.86          7.82         0.79 o                         
  -4   8   3         10.23          8.50         0.75 o                         
  -3   8   3          1.14          1.61         0.89 o                         
  -2   8   3         13.21         11.23         1.08 o                         
  -1   8   3          6.93          8.23         0.77 o                         
   0   8   3         11.37         11.12         0.77 o                         
   1   8   3          9.22          6.54         0.79 o                         
   2   8   3         19.16         16.45         0.98 o                         
   3   8   3          7.18          5.11         0.82 o                         
   4   8   3          0.13          0.41         0.86 o                         
  -4   9   3          0.00         -0.99         0.99 o                         
  -3   9   3         39.64         41.91         1.61 o                         
  -2   9   3          2.86          1.77         0.80 o                         
  -1   9   3        132.10        138.27         2.06 o                         
   0   9   3          2.12          0.54         0.70 o                         
   1   9   3         88.58         89.03         1.73 o                         
   2   9   3          0.00         -0.45         0.74 o                         
   3   9   3         25.35         29.41         1.30 o                         
  -3  10   3        110.18        113.70         2.38 o                         
  -2  10   3         72.65         80.89         2.05 o                         
  -1  10   3          1.35          1.73         0.73 o                         
   0  10   3         93.06         97.27         1.86 o                         
   1  10   3          9.91          5.65         0.82 o                         
  -1 -11   4         89.75         86.05         1.94 o                         
   0 -11   4         12.65         14.05         1.11 o                         
   1 -11   4          0.90          0.17         1.00 o                         
  -3 -10   4          0.03          1.61         0.84 o                         
  -2 -10   4         37.82         42.17         1.42 o                         
  -1 -10   4          1.76          0.55         0.75 o                         
   0 -10   4         77.91         95.44         1.93 o                         
   1 -10   4          8.94         10.26         1.03 o                         
   2 -10   4        143.49        147.49         1.65 o                         
   3 -10   4         28.34         28.63         1.40 o                         
  -4  -9   4          3.34          2.91         0.52 o                         
  -3  -9   4        146.08        143.89         2.33 o                         
  -2  -9   4          9.40          6.22         0.78 o                         
  -1  -9   4         73.43         75.73         1.65 o                         
   0  -9   4         30.55         23.59         1.15 o                         
   1  -9   4         39.53         44.47         1.31 o                         
   2  -9   4         26.32         31.93         1.61 o                         
   3  -9   4        119.40        130.25         2.21 o                         
   4  -9   4         36.21         32.50         1.60 o                         
  -4  -8   4         55.44         55.82         1.79 o                         
  -3  -8   4         10.60         10.50         0.67 o                         
  -2  -8   4        125.14        129.80         2.07 o                         
  -1  -8   4          2.08          0.18         0.84 o                         
   0  -8   4         43.15         43.59         1.26 o                         
   1  -8   4         19.46         13.75         0.93 o                         
   2  -8   4        112.81        117.79         1.31 o                         
   3  -8   4         15.46         16.79         1.07 o                         
   4  -8   4         22.78         24.43         1.23 o                         
   5  -8   4          5.33          4.81         1.23 o                         
  -5  -7   4          0.46          1.33         0.58 o                         
  -4  -7   4         92.96         88.63         1.73 o                         
  -3  -7   4        100.78         95.09         4.07 o                         
  -2  -7   4         70.97         55.48         7.72 o                         
  -1  -7   4          0.51          0.06         0.63 o                         
   0  -7   4         69.56         52.78         1.20 o                         
   1  -7   4          1.92          1.27         0.67 o                         
   2  -7   4          5.43          3.04         0.81 o                         
   3  -7   4          0.10          0.86         0.51 o                         
   4  -7   4         10.46         10.27         0.95 o                         
   5  -7   4          0.57          1.11         0.93 o                         
  -5  -6   4          1.39          2.13         0.56 o                         
  -4  -6   4          3.64          1.85         0.48 o                         
  -3  -6   4        202.20        213.66         9.86 o                         
  -2  -6   4         47.97         52.33         0.77 o                         
  -1  -6   4         52.58         40.11         0.98 o                         
   0  -6   4          0.04          0.09         0.59 o                         
   1  -6   4        578.25        516.39        63.15 o                         
   2  -6   4         61.26         70.58         1.31 o                         
   3  -6   4        191.47        193.50         2.84 o                         
   4  -6   4          9.76          5.36         0.56 o                         
   5  -6   4         98.48        100.54         3.65 o                         
  -6  -5   4          2.17          1.17         0.55 o                         
  -5  -5   4          0.28          0.10         0.57 o                         
  -4  -5   4         11.29         11.15         1.22 o                         
  -3  -5   4         14.45         17.02         0.55 o                         
  -2  -5   4        173.12        170.94         2.27 o                         
  -1  -5   4        400.68        462.36         8.62 o                         
   0  -5   4        199.64        205.83         1.82 o                         
   1  -5   4        506.18        537.55        21.95 o                         
   2  -5   4         83.40         80.65         1.27 o                         
   3  -5   4          3.10          4.84         0.35 o                         
   4  -5   4        163.47        163.16         1.58 o                         
   5  -5   4         16.60         17.16         0.84 o                         
   6  -5   4         39.56         42.38         2.06 o                         
  -6  -4   4          6.09          3.57         1.04 o                         
  -5  -4   4        111.99        105.83         2.03 o                         
  -4  -4   4         24.50         22.12         0.72 o                         
  -3  -4   4         64.43         67.59         1.73 o                         
  -2  -4   4          9.77         16.51         0.31 o                         
  -1  -4   4        162.58        151.35         1.09 o                         
   0  -4   4        933.76        833.38        54.98 o                         
   1  -4   4       3807.40       3828.65         7.07 o                         
   2  -4   4       2701.77       2679.99         6.10 o                         
   3  -4   4        107.26         99.46         0.83 o                         
   4  -4   4          2.61          1.95         0.56 o                         
   5  -4   4          9.17         10.55         0.71 o                         
   6  -4   4          1.67          1.83         0.72 o                         
  -6  -3   4         40.57         41.51         1.50 o                         
  -5  -3   4         11.79         13.48         0.77 o                         
  -4  -3   4         76.55         76.71         1.73 o                         
  -3  -3   4          1.05          0.23         0.22 o                         
  -2  -3   4        121.60        138.68         2.71 o                         
  -1  -3   4          1.47          1.34         0.21 o                         
   0  -3   4        203.02        189.46         1.41 o                         
   1  -3   4         34.53         35.19         0.74 o                         
   2  -3   4       1828.58       1925.39         7.04 o                         
   3  -3   4        136.01        150.57         1.95 o                         
   4  -3   4        272.01        271.11         4.22 o                         
   5  -3   4         28.56         29.98         0.90 o                         
   6  -3   4          3.97          5.07         0.74 o                         
  -6  -2   4         38.53         35.14         1.39 o                         
  -5  -2   4        121.53        134.68         3.30 o                         
  -4  -2   4        356.58        353.64         3.97 o                         
  -3  -2   4          0.99          1.83         0.24 o                         
  -2  -2   4        125.40        143.32         2.24 o                         
  -1  -2   4        509.05        514.70         5.73 o                         
   0  -2   4        265.09        244.52         1.49 o                         
   1  -2   4       1097.96       1133.91         3.40 o                         
   2  -2   4        465.58        496.53         5.72 o                         
   3  -2   4        123.25        130.45         0.83 o                         
   4  -2   4        614.31        600.06         7.30 o                         
   5  -2   4         43.37         43.08         0.98 o                         
   6  -2   4          2.31          1.98         0.61 o                         
  -7  -1   4          7.42          6.06         1.07 o                         
  -6  -1   4         49.48         48.27         1.49 o                         
  -5  -1   4        165.77        150.52         1.80 o                         
  -4  -1   4          0.01          2.35         2.05 o                         
  -3  -1   4         70.91         70.03         1.69 o                         
  -2  -1   4         15.95         16.99         0.25 o                         
  -1  -1   4        147.12        141.90         0.74 o                         
   0  -1   4        349.17        383.10         1.76 o                         
   1  -1   4        326.18        345.19         1.80 o                         
   2  -1   4        141.00        149.18         0.90 o                         
   3  -1   4       1039.51       1096.29         3.95 o                         
   4  -1   4        164.58        163.69         1.18 o                         
   5  -1   4        180.14        170.20         1.32 o                         
   6  -1   4         33.33         31.46         1.52 o                         
  -7   0   4         21.18         23.46         0.92 o                         
  -6   0   4          0.34          0.10         0.58 o                         
  -5   0   4        261.19        268.25         2.02 o                         
  -4   0   4        290.48        285.21         7.32 o                         
  -3   0   4        325.93        336.58        25.21 o                         
  -2   0   4          4.36          5.18         0.27 o                         
  -1   0   4        104.90        113.07         1.10 o                         
   0   0   4          7.65          9.13         0.37 o                         
   1   0   4       2049.37       2174.06         4.56 o                         
   2   0   4         12.07         13.18         0.49 o                         
   3   0   4         30.40         30.58         0.51 o                         
   4   0   4        293.45        303.60         2.65 o                         
   5   0   4          3.01          1.90         0.54 o                         
   6   0   4         11.87         15.02         0.84 o                         
  -7   1   4          6.80          7.70         0.75 o                         
  -6   1   4          0.50          1.04         0.63 o                         
  -5   1   4         92.43         97.13         1.33 o                         
  -4   1   4        190.42        196.95         1.57 o                         
  -3   1   4        573.15        609.09         3.54 o                         
  -2   1   4        502.88        551.10         1.28 o                         
  -1   1   4         50.90         49.36         0.47 o                         
   0   1   4        984.36       1011.82         2.92 o                         
   1   1   4         68.63         75.99         0.91 o                         
   2   1   4        116.49         95.01         1.05 o                         
   3   1   4          5.54          5.53         0.34 o                         
   4   1   4        129.57        129.98         3.14 o                         
   5   1   4          3.65          2.76         0.63 o                         
   6   1   4          0.09         -0.63         0.63 o                         
  -6   2   4         22.52         23.70         1.48 o                         
  -5   2   4         11.67         13.06         1.11 o                         
  -4   2   4         42.74         41.29         1.28 o                         
  -3   2   4         16.66         14.46         0.78 o                         
  -2   2   4       1794.27       1872.38         3.99 o                         
  -1   2   4        681.21        710.78         2.87 o                         
   0   2   4         17.75         13.40         0.46 o                         
   1   2   4        605.61        666.84         2.81 o                         
   2   2   4        402.04        451.69         1.54 o                         
   3   2   4          4.05          4.08         0.63 o                         
   4   2   4          0.60          0.13         0.40 o                         
   5   2   4          0.54          0.66         0.64 o                         
   6   2   4          2.54          1.96         0.67 o                         
  -6   3   4         98.67        106.45         2.39 o                         
  -5   3   4          2.07          0.69         0.97 o                         
  -4   3   4         88.70         91.38         1.78 o                         
  -3   3   4         86.93         81.94         1.26 o                         
  -2   3   4         33.61         31.51         0.50 o                         
  -1   3   4        365.23        403.13         6.14 o                         
   0   3   4        742.20        813.52         3.23 o                         
   1   3   4        619.59        710.05         3.19 o                         
   2   3   4        437.52        437.03         2.65 o                         
   3   3   4        107.77         98.68         1.56 o                         
   4   3   4         76.32         70.32         1.89 o                         
   5   3   4          0.06          0.27         0.62 o                         
   6   3   4         10.50          8.49         1.92 o                         
  -6   4   4          0.26         -0.18         0.98 o                         
  -5   4   4        157.57        159.61         2.68 o                         
  -4   4   4         26.06         25.21         1.18 o                         
  -3   4   4         75.08         89.59        11.45 o                         
  -2   4   4        114.47        123.31         3.44 o                         
  -1   4   4        260.80        281.70         9.53 o                         
   0   4   4         47.98         55.51         0.64 o                         
   1   4   4        542.06        577.86         2.99 o                         
   2   4   4         17.27         16.75         0.85 o                         
   3   4   4        400.50        356.14        43.84 o                         
   4   4   4        323.34        328.49        10.93 o                         
   5   4   4         16.96         11.92         0.72 o                         
  -6   5   4        106.96        115.80         2.63 o                         
  -5   5   4         27.54         26.54         1.54 o                         
  -4   5   4        116.67        143.90         2.41 o                         
  -3   5   4         91.58         85.91         3.60 o                         
  -2   5   4         87.58        102.48         1.14 o                         
  -1   5   4         72.14         73.24         3.08 o                         
   0   5   4        109.88         98.42        13.69 o                         
   1   5   4         43.62         41.38         1.11 o                         
   2   5   4        349.07        370.92         2.95 o                         
   3   5   4         38.28         37.43         1.19 o                         
   4   5   4         32.49         36.05         1.15 o                         
   5   5   4          3.07          2.28         0.79 o                         
  -5   6   4         13.34         16.61         1.38 o                         
  -4   6   4        122.62        120.98        11.49 o                         
  -3   6   4          0.91          1.18         0.54 o                         
  -2   6   4        127.06        126.45         2.70 o                         
  -1   6   4          9.84         10.08         0.70 o                         
   0   6   4         38.67         39.98         1.04 o                         
   1   6   4          4.49          4.75         0.74 o                         
   2   6   4        178.89        173.28         2.19 o                         
   3   6   4         13.82         14.04         1.02 o                         
   4   6   4         22.02         23.63         1.11 o                         
   5   6   4          8.62         10.62         1.24 o                         
  -5   7   4         73.56         82.40         2.21 o                         
  -4   7   4          1.43          1.49         0.68 o                         
  -3   7   4        515.54        442.44        19.51 o                         
  -2   7   4         24.54         26.68         2.05 o                         
  -1   7   4         78.48         71.96         1.40 o                         
   0   7   4         16.73         18.44         0.89 o                         
   1   7   4        205.76        187.37         2.21 o                         
   2   7   4         26.21         26.98         1.13 o                         
   3   7   4         90.71        100.62         2.00 o                         
   4   7   4         11.52         14.66         1.00 o                         
  -4   8   4          1.25          0.86         0.91 o                         
  -3   8   4         12.00         13.20         1.14 o                         
  -2   8   4        387.60        397.94         2.43 o                         
  -1   8   4         12.71         12.82         0.90 o                         
   0   8   4        189.31        174.40         2.24 o                         
   1   8   4         17.15         17.06         0.98 o                         
   2   8   4         17.99         16.37         1.06 o                         
   3   8   4         46.16         57.69         1.79 o                         
  -3   9   4          3.81          4.89         1.07 o                         
  -2   9   4          6.72          8.03         0.98 o                         
  -1   9   4         42.21         37.24         1.35 o                         
   0   9   4          9.50          7.13         0.95 o                         
   1   9   4        156.12        138.67         2.20 o                         
   2   9   4          8.99         11.22         1.08 o                         
  -2  10   4         24.66         24.58         1.34 o                         
  -1  10   4          2.08         -0.65         0.88 o                         
   0  10   4         13.56         13.58         1.12 o                         
   1  10   4         14.64         12.04         0.99 o                         
  -1 -11   5         40.36         42.99         1.41 o                         
   0 -11   5          0.04          1.18         0.87 o                         
   1 -11   5         39.60         40.41         1.45 o                         
  -3 -10   5         11.42         13.72         1.25 o                         
  -2 -10   5         48.19         46.78         1.53 o                         
  -1 -10   5         48.76         44.11         1.44 o                         
   0 -10   5          6.48          9.08         1.01 o                         
   1 -10   5         25.66         24.51         1.27 o                         
   2 -10   5         32.82         37.28         1.00 o                         
   3 -10   5         86.24         87.07         2.11 o                         
  -4  -9   5          0.76          1.40         0.69 o                         
  -3  -9   5         96.07        106.33         2.01 o                         
  -2  -9   5          0.08          0.13         0.75 o                         
  -1  -9   5         16.19         15.51         1.03 o                         
   0  -9   5          0.12         -0.56         0.82 o                         
   1  -9   5          2.21          2.73         0.76 o                         
   2  -9   5         40.34         37.63         0.94 o                         
   3  -9   5          1.88          2.53         0.89 o                         
   4  -9   5         26.11         21.79         1.37 o                         
  -4  -8   5         74.71         82.14         1.29 o                         
  -3  -8   5        111.91        108.34         1.85 o                         
  -2  -8   5         56.81         63.31         1.53 o                         
  -1  -8   5        132.11        139.52         2.00 o                         
   0  -8   5         50.06         42.28         1.26 o                         
   1  -8   5         28.98         35.47         1.16 o                         
   2  -8   5          1.89          2.36         0.75 o                         
   3  -8   5          0.20          0.86         0.54 o                         
   4  -8   5          1.35          1.78         0.95 o                         
  -5  -7   5          5.23          3.34         0.58 o                         
  -4  -7   5         71.35         71.38         1.93 o                         
  -3  -7   5        116.81        129.66         5.35 o                         
  -2  -7   5        249.24        255.77         2.53 o                         
  -1  -7   5          1.03          0.98         0.64 o                         
   0  -7   5       1050.85       1067.79         4.79 o                         
   1  -7   5         68.31         74.65         1.48 o                         
   2  -7   5        336.13        355.16         3.00 o                         
   3  -7   5          3.13          3.31         0.55 o                         
   4  -7   5         68.85         66.17         1.70 o                         
   5  -7   5         18.84         18.19         1.46 o                         
  -5  -6   5         26.21         23.15         1.09 o                         
  -4  -6   5         23.79         26.72         1.34 o                         
  -3  -6   5        159.68        167.36         6.30 o                         
  -2  -6   5         73.68         73.05         6.66 o                         
  -1  -6   5         52.66         52.28         1.14 o                         
   0  -6   5         64.64         68.67         1.34 o                         
   1  -6   5        144.40        136.24         1.76 o                         
   2  -6   5          0.02          0.52         0.69 o                         
   3  -6   5        307.79        291.48         7.22 o                         
   4  -6   5          5.48          6.43         0.63 o                         
   5  -6   5        117.57        105.07         1.54 o                         
  -6  -5   5         10.50         13.99         1.12 o                         
  -5  -5   5          6.88          6.62         0.87 o                         
  -4  -5   5        166.02        167.61         2.64 o                         
  -3  -5   5         40.22         39.52         1.94 o                         
  -2  -5   5         24.61         22.84         0.51 o                         
  -1  -5   5         51.98         38.80         5.43 o                         
   0  -5   5         59.85         58.63         1.08 o                         
   1  -5   5        436.49        463.29         2.84 o                         
   2  -5   5        163.41        171.65         1.80 o                         
   3  -5   5         29.06         27.69         0.69 o                         
   4  -5   5          7.32          6.48         0.61 o                         
   5  -5   5          0.91          1.33         0.69 o                         
   6  -5   5          7.56          5.59         1.03 o                         
  -6  -4   5          0.51         -0.28         0.82 o                         
  -5  -4   5         67.71         78.93         1.27 o                         
  -4  -4   5          9.02          8.45         0.58 o                         
  -3  -4   5        264.61        283.81         4.28 o                         
  -2  -4   5         22.52         22.21         1.38 o                         
  -1  -4   5         34.59         43.66         0.78 o                         
   0  -4   5        340.18        321.59         2.10 o                         
   1  -4   5          2.08          2.05         0.45 o                         
   2  -4   5          0.05          0.15         0.58 o                         
   3  -4   5          0.25          0.14         0.40 o                         
   4  -4   5          0.58          0.19         0.53 o                         
   5  -4   5          0.41          0.24         0.60 o                         
   6  -4   5          0.35         -0.68         0.68 o                         
  -6  -3   5         71.56         76.79         1.87 o                         
  -5  -3   5        187.17        188.98         2.05 o                         
  -4  -3   5        298.45        312.01         4.91 o                         
  -3  -3   5        187.77        205.39         2.40 o                         
  -2  -3   5          1.57          0.63         0.19 o                         
  -1  -3   5        747.59        691.98         4.58 o                         
   0  -3   5        438.29        397.12         2.18 o                         
   1  -3   5        889.82        917.85         3.48 o                         
   2  -3   5          8.98         13.19         0.72 o                         
   3  -3   5        968.56        969.21        14.98 o                         
   4  -3   5          5.21          4.60         0.59 o                         
   5  -3   5         11.32          8.67         0.66 o                         
   6  -3   5          0.81          0.16         0.61 o                         
  -6  -2   5          8.10          7.49         1.06 o                         
  -5  -2   5        454.47        467.54        19.94 o                         
  -4  -2   5        468.10        460.00         3.50 o                         
  -3  -2   5        800.37        775.29         4.94 o                         
  -2  -2   5       1401.70       1413.45         9.68 o                         
  -1  -2   5        100.71         75.14         1.73 o                         
   0  -2   5        706.85        632.92         2.61 o                         
   1  -2   5       2193.49       2265.41         5.26 o                         
   2  -2   5       1335.26       1332.33        12.27 o                         
   3  -2   5        479.40        479.72         6.35 o                         
   4  -2   5       1236.24       1191.87        22.80 o                         
   5  -2   5         16.23         19.65         0.76 o                         
   6  -2   5         29.86         28.79         1.53 o                         
  -6  -1   5          2.25          1.54         0.55 o                         
  -5  -1   5        165.47        176.39         3.96 o                         
  -4  -1   5        294.97        297.35        14.15 o                         
  -3  -1   5        271.92        262.18         3.38 o                         
  -2  -1   5        559.91        494.17         1.52 o                         
  -1  -1   5        552.46        527.10         2.26 o                         
   0  -1   5       1329.88       1249.29         3.55 o                         
   1  -1   5         68.50         61.53         0.89 o                         
   2  -1   5        362.90        361.06         4.68 o                         
   3  -1   5        388.52        383.14         1.97 o                         
   4  -1   5        130.61        133.56         1.94 o                         
   5  -1   5        114.76        107.41         2.18 o                         
   6  -1   5         27.18         29.53         1.54 o                         
  -6   0   5          1.94          1.73         0.90 o                         
  -5   0   5         61.38         53.00         4.03 o                         
  -4   0   5         68.08         79.03         5.99 o                         
  -3   0   5         15.40         24.41         0.54 o                         
  -2   0   5        354.93        357.15         6.83 o                         
  -1   0   5         96.74         90.03         1.25 o                         
   0   0   5        109.53        103.03         0.62 o                         
   1   0   5         59.15         51.82         0.83 o                         
   2   0   5        314.61        315.44         2.07 o                         
   3   0   5         24.04         24.12         0.50 o                         
   4   0   5        203.01        208.68         2.75 o                         
   5   0   5          1.39          2.05         0.58 o                         
   6   0   5          0.70         -0.20         1.15 o                         
  -6   1   5          4.28          2.97         0.63 o                         
  -5   1   5        329.29        346.01         3.74 o                         
  -4   1   5        111.42        117.96         1.98 o                         
  -3   1   5          2.55          3.27         0.58 o                         
  -2   1   5        200.95        211.62         1.67 o                         
  -1   1   5          0.38          1.55         0.34 o                         
   0   1   5        121.10        126.33         1.17 o                         
   1   1   5          4.85          2.09         0.35 o                         
   2   1   5        413.54        416.31         2.43 o                         
   3   1   5        163.05        164.16         1.68 o                         
   4   1   5        358.08        362.32         5.74 o                         
   5   1   5         56.94         54.51         1.13 o                         
   6   1   5          1.26          1.61         0.71 o                         
  -6   2   5          6.12          4.14         1.07 o                         
  -5   2   5         15.16         16.65         1.16 o                         
  -4   2   5        591.96        603.84         4.17 o                         
  -3   2   5         33.18         30.43         0.87 o                         
  -2   2   5       2448.75       2395.12         3.14 o                         
  -1   2   5        774.50        747.55         9.94 o                         
   0   2   5       1154.09       1126.76         3.73 o                         
   1   2   5        648.45        692.65         3.12 o                         
   2   2   5        415.03        380.18         2.46 o                         
   3   2   5        165.39        158.73         1.73 o                         
   4   2   5         99.02         90.86         2.26 o                         
   5   2   5        169.30        158.61         6.82 o                         
   6   2   5          2.45          2.06         0.70 o                         
  -6   3   5         44.18         45.78         1.88 o                         
  -5   3   5         22.59         20.98         1.34 o                         
  -4   3   5          2.58          2.32         0.79 o                         
  -3   3   5         99.12        100.65         6.27 o                         
  -2   3   5         43.15         42.97         0.71 o                         
  -1   3   5       3842.71       3935.86        18.89 o                         
   0   3   5         19.39         20.97         0.70 o                         
   1   3   5       1531.14       1491.56         4.88 o                         
   2   3   5       1334.86       1419.15         4.99 o                         
   3   3   5        451.92        470.53        16.99 o                         
   4   3   5         45.78         56.21         1.54 o                         
   5   3   5        118.21        111.98         2.31 o                         
  -6   4   5          7.11          6.92         1.38 o                         
  -5   4   5         17.50         14.84         1.37 o                         
  -4   4   5          1.05          1.18         0.79 o                         
  -3   4   5          0.31         -0.07         0.44 o                         
  -2   4   5         72.56         71.79         0.67 o                         
  -1   4   5         86.35         97.86         0.92 o                         
   0   4   5        553.26        592.20        14.04 o                         
   1   4   5          5.60          3.30         0.60 o                         
   2   4   5         84.49         78.41         1.41 o                         
   3   4   5        178.86        155.22        22.93 o                         
   4   4   5         21.10         23.10         1.82 o                         
   5   4   5         19.37         21.90         1.31 o                         
  -6   5   5          6.22          8.12         1.24 o                         
  -5   5   5         16.20         16.98         1.30 o                         
  -4   5   5         10.25         11.50         1.16 o                         
  -3   5   5         29.09         31.28         0.85 o                         
  -2   5   5         25.56         32.73         1.05 o                         
  -1   5   5         25.16         36.03         8.05 o                         
   0   5   5         11.56         11.77         0.47 o                         
   1   5   5         17.97         17.65         0.89 o                         
   2   5   5        101.96        107.39         1.74 o                         
   3   5   5         15.21         13.08         0.88 o                         
   4   5   5         17.75         15.53         0.92 o                         
   5   5   5          2.60          2.56         0.96 o                         
  -5   6   5          1.35          0.44         1.08 o                         
  -4   6   5        151.42        169.51         7.30 o                         
  -3   6   5          0.02          0.81         0.56 o                         
  -2   6   5          4.03          4.30         0.41 o                         
  -1   6   5         58.19         64.14         1.34 o                         
   0   6   5         28.64         27.96         1.00 o                         
   1   6   5         90.10        100.33         1.23 o                         
   2   6   5        306.89        324.94         3.03 o                         
   3   6   5          4.21          5.61         0.89 o                         
   4   6   5         20.21         22.77         1.14 o                         
  -5   7   5          0.00         -0.88         0.96 o                         
  -4   7   5          0.13         -0.19         0.57 o                         
  -3   7   5         60.49         63.70         7.36 o                         
  -2   7   5          2.83          2.80         0.56 o                         
  -1   7   5         16.53         18.17         0.98 o                         
   0   7   5        314.21        331.64         2.98 o                         
   1   7   5          6.35          8.36         0.97 o                         
   2   7   5        367.80        450.38         3.88 o                         
   3   7   5        129.80        139.66         2.33 o                         
   4   7   5         16.16         24.41         1.23 o                         
  -4   8   5          1.11          0.04         0.81 o                         
  -3   8   5         66.88         65.02         1.76 o                         
  -2   8   5         55.18         57.55         1.13 o                         
  -1   8   5          0.18         -0.12         0.78 o                         
   0   8   5          2.14          1.46         0.80 o                         
   1   8   5         25.84         29.71         1.22 o                         
   2   8   5          0.53          2.56         1.15 o                         
   3   8   5         58.71         72.33         1.94 o                         
  -3   9   5         22.10         20.31         1.37 o                         
  -2   9   5         36.06         41.01         1.55 o                         
  -1   9   5          3.84          1.93         0.90 o                         
   0   9   5          3.10          1.50         0.85 o                         
   1   9   5          4.92          6.69         0.97 o                         
   2   9   5          0.24          1.57         1.22 o                         
  -1  10   5         17.68         16.18         1.08 o                         
   0  10   5         28.15         27.36         1.37 o                         
   0 -11   6          1.80          2.47         1.00 o                         
  -2 -10   6         33.56         35.93         1.42 o                         
  -1 -10   6          6.60          6.20         1.06 o                         
   0 -10   6          6.42          3.90         0.98 o                         
   1 -10   6          0.00          1.30         0.79 o                         
   2 -10   6          1.66          1.95         0.67 o                         
  -3  -9   6         97.10        108.55         2.03 o                         
  -2  -9   6          3.45          3.44         0.88 o                         
  -1  -9   6         35.91         30.15         1.26 o                         
   0  -9   6          5.08          3.52         0.82 o                         
   1  -9   6         44.96         34.95         1.28 o                         
   2  -9   6          3.74          4.08         0.90 o                         
   3  -9   6          7.73         10.70         1.10 o                         
  -4  -8   6         11.21         11.14         0.98 o                         
  -3  -8   6        133.74        135.99         2.15 o                         
  -2  -8   6         89.79         89.45         1.74 o                         
  -1  -8   6         98.66         86.83         1.64 o                         
   0  -8   6          3.04          4.15         0.78 o                         
   1  -8   6         25.51         22.10         1.07 o                         
   2  -8   6        145.92        163.83         2.30 o                         
   3  -8   6          0.15          0.73         0.60 o                         
   4  -8   6         72.00         69.75         1.85 o                         
  -5  -7   6          0.54          1.73         0.57 o                         
  -4  -7   6          0.02          0.09         0.56 o                         
  -3  -7   6         73.39         65.58         1.49 o                         
  -2  -7   6         80.47         70.98         1.43 o                         
  -1  -7   6        212.86        193.27         2.18 o                         
   0  -7   6        127.91        119.58         1.86 o                         
   1  -7   6         31.73         31.86         1.11 o                         
   2  -7   6          0.66          1.57         0.80 o                         
   3  -7   6         36.44         46.03         0.94 o                         
   4  -7   6         13.11          9.58         1.07 o                         
   5  -7   6         97.54        101.36         2.35 o                         
  -5  -6   6          1.10          1.11         0.54 o                         
  -4  -6   6         18.37         14.33         0.70 o                         
  -3  -6   6         15.63         15.66         3.20 o                         
  -2  -6   6          8.37          6.05         0.67 o                         
  -1  -6   6         33.56         28.90         0.99 o                         
   0  -6   6        161.83        162.17         1.91 o                         
   1  -6   6          3.94          5.39         0.76 o                         
   2  -6   6        568.19        585.17         3.68 o                         
   3  -6   6        229.97        235.84         2.96 o                         
   4  -6   6          2.75          3.86         0.55 o                         
   5  -6   6          0.89         -0.14         0.66 o                         
  -6  -5   6         11.06         12.31         0.80 o                         
  -5  -5   6          2.05          1.44         0.55 o                         
  -4  -5   6         26.51         28.65         0.80 o                         
  -3  -5   6         15.59         11.97         0.93 o                         
  -2  -5   6          3.40          3.18         0.94 o                         
  -1  -5   6        152.82        167.07         1.77 o                         
   0  -5   6         54.68         47.25         1.06 o                         
   1  -5   6          6.14          6.33         0.63 o                         
   2  -5   6         38.35         35.84         1.00 o                         
   3  -5   6        151.00        148.66         1.86 o                         
   4  -5   6          0.13          0.81         0.54 o                         
   5  -5   6          9.16         10.16         0.79 o                         
  -6  -4   6         13.25         11.71         1.12 o                         
  -5  -4   6         43.65         48.13         1.06 o                         
  -4  -4   6          0.76          1.55         0.91 o                         
  -3  -4   6        111.28        114.86         2.36 o                         
  -2  -4   6         18.93         18.02         0.62 o                         
  -1  -4   6         18.60         17.26         3.44 o                         
   0  -4   6        293.67        289.03         2.12 o                         
   1  -4   6         98.64         91.87         1.31 o                         
   2  -4   6          2.40          3.96         0.55 o                         
   3  -4   6        134.42        130.59         1.67 o                         
   4  -4   6          2.21          8.43         3.75 o                         
   5  -4   6        152.83        141.86         1.87 o                         
   6  -4   6          7.36          5.82         1.11 o                         
  -6  -3   6         43.27         40.69         1.43 o                         
  -5  -3   6        346.81        340.52        15.66 o                         
  -4  -3   6        154.72        142.68         1.42 o                         
  -3  -3   6        189.06        187.99         2.87 o                         
  -2  -3   6          0.44          1.41         0.19 o                         
  -1  -3   6        132.87        124.83         2.26 o                         
   0  -3   6        606.74        606.70         2.90 o                         
   1  -3   6        129.18        140.52         1.51 o                         
   2  -3   6        336.54        347.43         2.44 o                         
   3  -3   6        272.43        263.89         2.24 o                         
   4  -3   6        104.86        112.30         5.52 o                         
   5  -3   6          0.92          1.35         0.61 o                         
   6  -3   6         23.60         22.79         0.93 o                         
  -6  -2   6         33.80         39.59         1.41 o                         
  -5  -2   6          0.00         -0.16         0.56 o                         
  -4  -2   6        737.05        751.14        14.24 o                         
  -3  -2   6         68.70         62.36         1.32 o                         
  -2  -2   6        560.63        553.64         3.67 o                         
  -1  -2   6         43.90         48.50         0.82 o                         
   0  -2   6        183.59        205.81         1.64 o                         
   1  -2   6        603.13        672.67         3.09 o                         
   2  -2   6        348.40        350.39         2.34 o                         
   3  -2   6        227.91        235.12         2.09 o                         
   4  -2   6        136.60        129.02         3.54 o                         
   5  -2   6         51.51         57.68         1.15 o                         
   6  -2   6          9.63          9.31         1.31 o                         
  -6  -1   6          0.05          0.39         0.53 o                         
  -5  -1   6         18.04         23.14         1.13 o                         
  -4  -1   6        438.36        442.87        18.99 o                         
  -3  -1   6        462.87        445.02         2.01 o                         
  -2  -1   6       1813.40       1835.48         5.67 o                         
  -1  -1   6        553.83        543.57         1.70 o                         
   0  -1   6         56.80         50.22         0.84 o                         
   1  -1   6        433.98        473.82         2.54 o                         
   2  -1   6         24.47         22.14         0.72 o                         
   3  -1   6          5.49          5.85         0.56 o                         
   4  -1   6          9.99         11.48         0.96 o                         
   5  -1   6          9.79         11.37         1.18 o                         
   6  -1   6          2.50          1.21         1.11 o                         
  -6   0   6         22.89         23.63         0.86 o                         
  -5   0   6         18.02         19.38         0.77 o                         
  -4   0   6         13.48         12.52         1.49 o                         
  -3   0   6        588.85        593.87         3.40 o                         
  -2   0   6         24.09         40.09         0.45 o                         
  -1   0   6       3357.85       3535.13         8.83 o                         
   0   0   6         34.36         28.71         0.54 o                         
   1   0   6         10.45          4.37         0.43 o                         
   2   0   6         96.49        110.01         1.37 o                         
   3   0   6        163.98        169.60         0.98 o                         
   4   0   6         75.36         72.59         1.11 o                         
   5   0   6          2.27          3.17         0.98 o                         
   6   0   6          5.79          6.47         1.13 o                         
  -6   1   6          3.78          3.98         0.93 o                         
  -5   1   6        188.01        188.26         2.64 o                         
  -4   1   6        140.22        139.69         2.11 o                         
  -3   1   6         66.90         64.60         1.25 o                         
  -2   1   6       1408.27       1365.88        15.20 o                         
  -1   1   6        104.61        132.57         1.26 o                         
   0   1   6         90.50         83.13         1.08 o                         
   1   1   6        120.58        122.92         1.37 o                         
   2   1   6         41.27         54.68         1.04 o                         
   3   1   6        210.77        214.57         2.06 o                         
   4   1   6          0.42          0.09         0.45 o                         
   5   1   6         32.28         32.89         1.41 o                         
   6   1   6         18.25         21.62         1.45 o                         
  -6   2   6         78.77         83.75         2.18 o                         
  -5   2   6          3.58          4.20         0.85 o                         
  -4   2   6        322.56        331.74         3.22 o                         
  -3   2   6        144.89        127.23         4.67 o                         
  -2   2   6        418.45        400.03         5.44 o                         
  -1   2   6       1032.27       1023.35         2.56 o                         
   0   2   6        220.09        209.17         1.73 o                         
   1   2   6        113.88        129.73         1.53 o                         
   2   2   6        219.88        208.68         1.97 o                         
   3   2   6          0.67         -0.01         0.63 o                         
   4   2   6        422.15        418.36         6.59 o                         
   5   2   6         19.87         20.13         1.52 o                         
  -6   3   6         65.77         71.22         2.12 o                         
  -5   3   6         66.65         71.78         1.83 o                         
  -4   3   6        225.07        227.09         2.81 o                         
  -3   3   6         11.99         13.29         0.72 o                         
  -2   3   6        190.64        179.82         1.36 o                         
  -1   3   6        114.41        130.02         1.03 o                         
   0   3   6          0.17         -0.19         0.46 o                         
   1   3   6          6.07          7.00         0.64 o                         
   2   3   6        220.13        229.78         2.22 o                         
   3   3   6         48.91         45.33         1.20 o                         
   4   3   6          5.41          4.34         0.56 o                         
   5   3   6         34.93         31.67         0.98 o                         
  -6   4   6          0.12         -1.14         1.14 o                         
  -5   4   6        124.46        129.58         2.45 o                         
  -4   4   6          0.27         -0.88         0.88 o                         
  -3   4   6        452.49        445.76        13.29 o                         
  -2   4   6         29.47         24.16         0.49 o                         
  -1   4   6        618.87        644.11         2.33 o                         
   0   4   6         37.72         34.25         0.94 o                         
   1   4   6        243.63        256.04         2.33 o                         
   2   4   6        147.39        153.38         1.95 o                         
   3   4   6        198.52        178.74        25.14 o                         
   4   4   6          1.52          2.21         0.53 o                         
   5   4   6         31.03         33.99         1.50 o                         
  -6   5   6         16.16         14.82         1.31 o                         
  -5   5   6         39.40         38.10         1.61 o                         
  -4   5   6        142.16        150.12         5.94 o                         
  -3   5   6        221.31        221.87        11.40 o                         
  -2   5   6        688.75        677.30        11.50 o                         
  -1   5   6          5.67          3.67         0.65 o                         
   0   5   6        260.15        225.53        31.63 o                         
   1   5   6        132.25        127.74         1.83 o                         
   2   5   6        280.38        284.14         2.74 o                         
   3   5   6         34.85         35.27         1.25 o                         
   4   5   6         11.79         11.57         0.88 o                         
   5   5   6         24.87         29.67         1.50 o                         
  -5   6   6         12.46         14.98         1.34 o                         
  -4   6   6         61.91         59.15         4.13 o                         
  -3   6   6          2.55          2.42         0.58 o                         
  -2   6   6        286.08        303.93         9.92 o                         
  -1   6   6        818.06        850.07         4.35 o                         
   0   6   6         46.39         42.64         1.25 o                         
   1   6   6        562.18        574.89         3.96 o                         
   2   6   6        136.56        141.89         2.17 o                         
   3   6   6         21.92         22.80         1.12 o                         
   4   6   6          8.69          8.99         1.00 o                         
  -5   7   6          0.96          1.16         0.92 o                         
  -4   7   6         30.59         33.82         4.40 o                         
  -3   7   6          0.64          0.78         0.54 o                         
  -2   7   6          7.65          6.33         0.90 o                         
  -1   7   6          0.10          0.35         0.74 o                         
   0   7   6         45.09         45.38         1.33 o                         
   1   7   6         70.05         66.69         1.67 o                         
   2   7   6        316.24        326.93         3.34 o                         
   3   7   6         22.07         18.84         1.23 o                         
  -4   8   6         11.52          8.32         1.02 o                         
  -3   8   6          2.82          3.96         0.95 o                         
  -2   8   6          0.85          0.90         0.75 o                         
  -1   8   6          7.66         10.67         0.93 o                         
   0   8   6          4.23          6.18         0.88 o                         
   1   8   6          0.11          0.63         1.06 o                         
   2   8   6         65.23         77.10         1.95 o                         
   3   8   6         10.72         11.66         1.13 o                         
  -3   9   6         34.05         35.25         1.52 o                         
  -2   9   6          0.34          2.32         0.89 o                         
  -1   9   6         17.81         20.03         1.22 o                         
   0   9   6          0.11          0.15         0.97 o                         
   1   9   6         74.01         86.01         2.10 o                         
  -2 -10   7         85.44         92.67         2.02 o                         
  -1 -10   7          0.00         -1.00         1.00 o                         
   0 -10   7         48.20         50.61         1.48 o                         
   1 -10   7          6.70          7.05         1.02 o                         
   2 -10   7         48.41         61.56         1.76 o                         
  -3  -9   7         85.31        100.65         2.03 o                         
  -2  -9   7          2.47          2.76         0.89 o                         
  -1  -9   7         89.78         94.30         1.79 o                         
   0  -9   7         20.48         18.23         1.10 o                         
   1  -9   7        197.00        224.28         2.77 o                         
   2  -9   7          4.20          4.88         0.88 o                         
   3  -9   7        152.79        157.39         1.80 o                         
  -4  -8   7         23.19         23.07         1.24 o                         
  -3  -8   7         23.93         20.40         1.14 o                         
  -2  -8   7         61.08         62.98         1.52 o                         
  -1  -8   7         22.96         16.59         0.91 o                         
   0  -8   7          0.19          0.89         0.68 o                         
   1  -8   7          0.14         -0.02         0.73 o                         
   2  -8   7         10.84         18.29         1.13 o                         
   3  -8   7          2.94          4.55         0.95 o                         
   4  -8   7         95.44         85.43         2.10 o                         
  -5  -7   7          0.13          0.60         0.71 o                         
  -4  -7   7         29.77         32.00         1.33 o                         
  -3  -7   7         85.43         98.38         1.75 o                         
  -2  -7   7         19.82         17.52         0.98 o                         
  -1  -7   7          0.03          0.35         0.81 o                         
   0  -7   7         85.51         78.23         1.56 o                         
   1  -7   7          5.04          7.80         0.80 o                         
   2  -7   7         72.11         73.20         1.57 o                         
   3  -7   7         40.80         32.58         1.25 o                         
   4  -7   7          0.04          0.04         1.00 o                         
  -5  -6   7          0.91          0.12         0.55 o                         
  -4  -6   7         34.22         39.66         0.91 o                         
  -3  -6   7        110.61        114.38         1.74 o                         
  -2  -6   7         28.04         35.63         1.14 o                         
  -1  -6   7        254.56        256.89         2.41 o                         
   0  -6   7        257.34        234.30         2.36 o                         
   1  -6   7        108.48        111.28         1.73 o                         
   2  -6   7         27.16         18.94         0.97 o                         
   3  -6   7          0.50          1.88         0.69 o                         
   4  -6   7          4.21          2.76         0.60 o                         
   5  -6   7          4.14          6.23         1.07 o                         
  -5  -5   7          4.95          4.36         0.59 o                         
  -4  -5   7         81.75         77.51         2.05 o                         
  -3  -5   7        170.90        187.92         7.53 o                         
  -2  -5   7        215.93        224.24         2.14 o                         
  -1  -5   7          2.32          4.02         0.58 o                         
   0  -5   7        921.64        841.20         4.03 o                         
   1  -5   7          2.13          1.26         0.57 o                         
   2  -5   7        266.10        269.67         2.44 o                         
   3  -5   7         42.38         35.36         1.09 o                         
   4  -5   7        239.19        234.66         2.03 o                         
   5  -5   7          1.74          2.46         0.68 o                         
  -6  -4   7          4.86          7.62         0.68 o                         
  -5  -4   7         38.25         32.76         0.91 o                         
  -4  -4   7         88.60         81.24         1.14 o                         
  -3  -4   7        256.85        230.90         1.94 o                         
  -2  -4   7        104.60        102.95         3.32 o                         
  -1  -4   7        372.86        359.05         2.44 o                         
   0  -4   7          3.33          3.66         0.57 o                         
   1  -4   7        417.69        400.81         2.73 o                         
   2  -4   7         62.55         66.90         1.28 o                         
   3  -4   7        302.39        300.61         2.62 o                         
   4  -4   7         16.68         20.32         1.10 o                         
   5  -4   7        180.01        178.05         1.95 o                         
  -6  -3   7          3.44          5.10         1.03 o                         
  -5  -3   7         87.46         90.15         1.30 o                         
  -4  -3   7        317.61        317.50         1.66 o                         
  -3  -3   7         11.43          8.60         0.61 o                         
  -2  -3   7        261.70        242.81         3.26 o                         
  -1  -3   7         10.00         10.85         0.60 o                         
   0  -3   7        399.19        382.94         2.48 o                         
   1  -3   7         95.82         96.63         1.35 o                         
   2  -3   7        114.05        110.84         1.54 o                         
   3  -3   7         14.22         11.43         0.83 o                         
   4  -3   7         74.20         75.09         1.57 o                         
   5  -3   7          0.02          0.03         0.60 o                         
  -6  -2   7          1.94          2.97         1.01 o                         
  -5  -2   7          0.01         -0.13         0.71 o                         
  -4  -2   7         10.22         12.50         0.53 o                         
  -3  -2   7         14.46         11.68         0.48 o                         
  -2  -2   7        273.16        286.71         3.78 o                         
  -1  -2   7        224.04        222.61         1.76 o                         
   0  -2   7         35.69         35.18         0.87 o                         
   1  -2   7          3.28          2.01         0.50 o                         
   2  -2   7         57.36         59.62         1.13 o                         
   3  -2   7         15.59         17.19         0.83 o                         
   4  -2   7         48.58         46.72         1.26 o                         
   5  -2   7         22.99         30.85         1.50 o                         
   6  -2   7          1.43          0.91         0.99 o                         
  -6  -1   7         30.14         33.83         1.31 o                         
  -5  -1   7        127.24        128.46         2.69 o                         
  -4  -1   7        225.75        222.99         1.69 o                         
  -3  -1   7          7.07         10.92         0.53 o                         
  -2  -1   7        202.19        224.09         1.94 o                         
  -1  -1   7        345.67        337.65         5.38 o                         
   0  -1   7        234.19        224.84         1.81 o                         
   1  -1   7        302.17        313.14         2.22 o                         
   2  -1   7          8.42          9.37         0.62 o                         
   3  -1   7       1204.34       1193.50         4.79 o                         
   4  -1   7         45.96         45.11         1.14 o                         
   5  -1   7        215.61        226.73         3.17 o                         
   6  -1   7          0.11         -0.30         1.04 o                         
  -6   0   7          0.36          0.38         0.87 o                         
  -5   0   7         11.85         13.00         1.01 o                         
  -4   0   7        112.39        102.46         1.76 o                         
  -3   0   7        254.30        238.64         2.27 o                         
  -2   0   7        195.86        199.42         2.47 o                         
  -1   0   7        413.18        416.23         5.16 o                         
   0   0   7         16.59         14.22         0.47 o                         
   1   0   7        668.04        679.75         3.27 o                         
   2   0   7        421.42        409.51         2.71 o                         
   3   0   7        222.15        207.07         2.08 o                         
   4   0   7        353.31        327.74         2.75 o                         
   5   0   7          2.57          3.07         1.02 o                         
  -6   1   7          8.77          9.40         1.04 o                         
  -5   1   7         52.18         47.02         1.53 o                         
  -4   1   7          5.90          5.55         0.84 o                         
  -3   1   7          5.31          5.73         0.68 o                         
  -2   1   7          1.64          1.96         0.25 o                         
  -1   1   7         34.06         36.70         0.78 o                         
   0   1   7       1003.61       1008.59         3.88 o                         
   1   1   7         19.39         18.23         0.72 o                         
   2   1   7        196.54        176.33         1.92 o                         
   3   1   7        589.32        598.16         3.58 o                         
   4   1   7         55.88         54.75         0.95 o                         
   5   1   7         20.05         21.03         1.37 o                         
  -5   2   7         16.08         18.00         1.18 o                         
  -4   2   7          1.12          2.36         0.86 o                         
  -3   2   7         14.02         11.78         0.58 o                         
  -2   2   7          0.50          0.51         0.27 o                         
  -1   2   7        127.40        132.97         1.43 o                         
   0   2   7         14.22         12.46         0.60 o                         
   1   2   7        204.06        199.35         1.92 o                         
   2   2   7         39.01         35.92         0.99 o                         
   3   2   7          0.03         -0.73         0.73 o                         
   4   2   7        103.08        109.85         1.37 o                         
   5   2   7          3.04          1.45         0.61 o                         
  -6   3   7         21.34         19.81         1.46 o                         
  -5   3   7          2.01          1.12         0.83 o                         
  -4   3   7         61.67         61.67         1.63 o                         
  -3   3   7         45.00         45.04         1.48 o                         
  -2   3   7        316.17        304.40         2.26 o                         
  -1   3   7        242.08        250.76         1.48 o                         
   0   3   7          4.50          5.03         0.60 o                         
   1   3   7         66.76         71.97         1.35 o                         
   2   3   7         69.84         69.75         1.40 o                         
   3   3   7         68.48         60.13         1.38 o                         
   4   3   7        100.36         93.97         4.91 o                         
   5   3   7          0.95          2.02         0.65 o                         
  -6   4   7         16.08         14.74         1.43 o                         
  -5   4   7          9.54         12.51         1.09 o                         
  -4   4   7         32.87         34.37         0.94 o                         
  -3   4   7         67.59         76.59         2.92 o                         
  -2   4   7        138.06        123.76         1.28 o                         
  -1   4   7         23.57         30.34         0.65 o                         
   0   4   7         11.14          9.67         0.79 o                         
   1   4   7        174.93        182.01         2.13 o                         
   2   4   7          0.03         -0.79         0.80 o                         
   3   4   7        157.43        154.16         2.13 o                         
   4   4   7         24.45         20.34         1.05 o                         
   5   4   7         71.11         72.24         2.01 o                         
  -5   5   7         13.16         14.30         1.13 o                         
  -4   5   7          7.42          4.44         0.77 o                         
  -3   5   7        196.90        194.39         9.92 o                         
  -2   5   7          0.25         -0.22         0.46 o                         
  -1   5   7         30.97         30.22         1.14 o                         
   0   5   7          0.01         -0.49         0.70 o                         
   1   5   7        127.82        116.25         1.89 o                         
   2   5   7         69.38         74.69         1.68 o                         
   3   5   7         19.39         21.15         1.14 o                         
   4   5   7         17.66         16.59         1.05 o                         
  -5   6   7         17.40         21.12         1.47 o                         
  -4   6   7         11.46         10.49         0.76 o                         
  -3   6   7          8.47          6.76         0.58 o                         
  -2   6   7         14.39         13.87         1.41 o                         
  -1   6   7        172.37        178.42         2.16 o                         
   0   6   7          1.57          0.05         0.77 o                         
   1   6   7          9.27         10.92         1.03 o                         
   2   6   7          0.07         -0.48         0.98 o                         
   3   6   7          4.78          4.03         0.92 o                         
   4   6   7          1.80          1.17         0.73 o                         
  -4   7   7          0.12          0.19         0.64 o                         
  -3   7   7         55.05         50.99         1.58 o                         
  -2   7   7          9.32          9.69         0.97 o                         
  -1   7   7         12.48         11.43         0.89 o                         
   0   7   7         26.99         25.69         1.16 o                         
   1   7   7         15.38         17.21         1.09 o                         
   2   7   7          0.67          1.50         0.93 o                         
   3   7   7          9.54          6.67         0.94 o                         
  -3   8   7          1.96          1.25         0.92 o                         
  -2   8   7         32.65         39.72         1.46 o                         
  -1   8   7         20.66         19.56         1.14 o                         
   0   8   7         61.54         65.98         1.74 o                         
   1   8   7         76.59         86.90         1.99 o                         
   2   8   7        136.89        169.11         2.71 o                         
  -2   9   7          1.82          1.71         1.00 o                         
  -1   9   7         18.71         24.56         1.18 o                         
   0   9   7          7.68          7.66         1.01 o                         
  -2 -10   8         95.91        110.16         2.23 o                         
  -1 -10   8          4.78          2.90         1.01 o                         
   0 -10   8         42.34         40.57         1.44 o                         
   1 -10   8          7.87          8.83         1.18 o                         
   2 -10   8        103.78        120.17         2.33 o                         
  -3  -9   8          9.83         13.88         1.25 o                         
  -2  -9   8          0.04          1.85         0.95 o                         
  -1  -9   8         59.44         60.56         1.57 o                         
   0  -9   8          5.51          3.60         0.89 o                         
   1  -9   8         20.16         22.45         1.34 o                         
   2  -9   8         19.52         21.38         1.28 o                         
   3  -9   8         13.30         13.87         0.87 o                         
  -4  -8   8          3.77          4.25         0.89 o                         
  -3  -8   8          0.84          1.19         0.95 o                         
  -2  -8   8          6.97          6.93         0.83 o                         
  -1  -8   8         18.94         20.35         1.04 o                         
   0  -8   8         25.20         20.41         1.11 o                         
   1  -8   8          1.68          1.70         0.84 o                         
   2  -8   8          0.00          0.41         0.82 o                         
   3  -8   8         44.84         37.40         1.39 o                         
   4  -8   8         25.84         23.01         1.34 o                         
  -4  -7   8         16.63         16.34         1.10 o                         
  -3  -7   8          3.28          4.00         0.84 o                         
  -2  -7   8         25.34         33.85         1.18 o                         
  -1  -7   8         54.38         53.25         1.37 o                         
   0  -7   8         74.59         79.90         1.56 o                         
   1  -7   8          6.77          6.92         0.87 o                         
   2  -7   8          9.29         10.52         0.93 o                         
   3  -7   8         17.04         11.92         1.03 o                         
   4  -7   8          0.04          1.65         1.02 o                         
  -5  -6   8          9.40          9.92         1.30 o                         
  -4  -6   8         69.28         68.59         1.73 o                         
  -3  -6   8         70.74         77.47         1.57 o                         
  -2  -6   8         36.08         40.29         1.24 o                         
  -1  -6   8        462.72        478.41         3.41 o                         
   0  -6   8        100.76         94.29         1.69 o                         
   1  -6   8        162.81        169.69         2.12 o                         
   2  -6   8          3.67          4.49         0.73 o                         
   3  -6   8         36.15         36.25         1.25 o                         
   4  -6   8         59.05         54.53         1.14 o                         
  -5  -5   8          0.21          0.38         0.52 o                         
  -4  -5   8        130.36        134.36         1.45 o                         
  -3  -5   8        105.86        108.45         9.06 o                         
  -2  -5   8         99.15        110.69         1.64 o                         
  -1  -5   8         30.05         27.47         0.96 o                         
   0  -5   8        380.14        375.00         2.84 o                         
   1  -5   8         54.63         53.74         1.23 o                         
   2  -5   8         64.22         58.19         1.32 o                         
   3  -5   8         42.60         44.61         1.26 o                         
   4  -5   8         75.88         62.47         1.72 o                         
   5  -5   8         83.31         80.97         3.09 o                         
  -6  -4   8         63.93         77.15         1.37 o                         
  -5  -4   8         35.92         42.36         0.99 o                         
  -4  -4   8         60.55         70.11         4.17 o                         
  -3  -4   8        414.45        359.28        23.12 o                         
  -2  -4   8          7.83          9.92         0.68 o                         
  -1  -4   8        109.88         98.51         1.47 o                         
   0  -4   8          9.61          9.96         0.76 o                         
   1  -4   8          7.86          9.25         0.70 o                         
   2  -4   8         65.66         63.55         1.36 o                         
   3  -4   8         24.69         23.56         1.00 o                         
   4  -4   8          8.41          8.60         0.96 o                         
   5  -4   8         12.08         11.15         0.78 o                         
  -6  -3   8          2.57          0.96         0.92 o                         
  -5  -3   8         40.85         45.64         1.00 o                         
  -4  -3   8          3.23          1.55         0.39 o                         
  -3  -3   8        639.43        589.79         2.86 o                         
  -2  -3   8        127.64        120.36         1.08 o                         
  -1  -3   8       1352.76       1363.46         4.73 o                         
   0  -3   8         45.40         41.08         0.98 o                         
   1  -3   8         24.96         23.16         0.84 o                         
   2  -3   8        103.79         99.84         1.55 o                         
   3  -3   8          6.89          5.05         0.73 o                         
   4  -3   8          4.00          4.38         0.72 o                         
   5  -3   8          0.03          0.51         1.04 o                         
  -6  -2   8         61.34         61.53         3.08 o                         
  -5  -2   8          0.96          0.59         0.55 o                         
  -4  -2   8         15.30         14.82         0.89 o                         
  -3  -2   8        125.04        134.43         3.57 o                         
  -2  -2   8        857.67        839.22         4.82 o                         
  -1  -2   8        125.05        137.14         1.89 o                         
   0  -2   8       3075.34       3026.08         7.19 o                         
   1  -2   8         36.68         36.13         0.95 o                         
   2  -2   8        281.23        261.17         2.32 o                         
   3  -2   8        206.77        197.75         2.15 o                         
   4  -2   8         52.66         49.85         0.90 o                         
   5  -2   8          8.30          9.43         1.28 o                         
  -6  -1   8         38.74         34.16         0.99 o                         
  -5  -1   8        109.64        115.38         1.44 o                         
  -4  -1   8         76.66         65.37         1.39 o                         
  -3  -1   8        384.29        360.86         1.99 o                         
  -2  -1   8        100.41        121.61         1.81 o                         
  -1  -1   8        424.50        378.73         1.65 o                         
   0  -1   8         27.16         22.25         0.90 o                         
   1  -1   8        411.19        409.19         2.70 o                         
   2  -1   8        201.91        205.13         2.06 o                         
   3  -1   8        374.35        367.78         2.86 o                         
   4  -1   8          0.21          0.30         0.57 o                         
   5  -1   8         13.80         18.20         1.37 o                         
  -6   0   8         33.83         37.65         1.51 o                         
  -5   0   8         78.02         69.84         1.76 o                         
  -4   0   8         95.37         83.27         1.56 o                         
  -3   0   8         34.05         29.85         0.98 o                         
  -2   0   8        284.53        260.08         1.85 o                         
  -1   0   8         68.26         77.69         0.60 o                         
   0   0   8         21.20         12.76         2.77 o                         
   1   0   8         37.50         34.75         0.92 o                         
   2   0   8         12.98         12.95         0.73 o                         
   3   0   8        206.91        203.13         2.22 o                         
   4   0   8         57.52         56.35         1.32 o                         
   5   0   8         69.21         73.66         2.04 o                         
  -6   1   8          2.26          1.47         0.84 o                         
  -5   1   8        192.08        212.64         2.94 o                         
  -4   1   8          5.07          3.09         0.73 o                         
  -3   1   8        464.62        427.31         3.23 o                         
  -2   1   8         89.92         95.36         1.86 o                         
  -1   1   8        240.73        215.18         1.86 o                         
   0   1   8         14.13         15.30         0.69 o                         
   1   1   8          2.51          3.04         0.56 o                         
   2   1   8         67.58         71.95         1.34 o                         
   3   1   8         82.72         82.54         1.56 o                         
   4   1   8          0.00         -0.47         0.70 o                         
   5   1   8          6.34          5.20         1.04 o                         
  -6   2   8         24.99         21.58         1.43 o                         
  -5   2   8         13.32         11.00         1.10 o                         
  -4   2   8        227.21        205.03         2.60 o                         
  -3   2   8        318.36        299.85         4.98 o                         
  -2   2   8        201.63        197.34         1.11 o                         
  -1   2   8        416.19        425.43         2.72 o                         
   0   2   8        166.43        152.33         1.76 o                         
   1   2   8        179.02        177.55         1.97 o                         
   2   2   8        106.25        106.31         1.65 o                         
   3   2   8        266.65        265.43         2.65 o                         
   4   2   8         31.48         30.06         1.14 o                         
   5   2   8         19.85         24.61         1.46 o                         
  -6   3   8          0.16          0.08         1.01 o                         
  -5   3   8         75.02         78.35         1.94 o                         
  -4   3   8        223.03        197.02         2.67 o                         
  -3   3   8        474.31        432.35         3.35 o                         
  -2   3   8       1852.92       1761.76        12.86 o                         
  -1   3   8        334.19        346.05         3.55 o                         
   0   3   8        389.83        399.98         2.89 o                         
   1   3   8         27.29         24.34         0.97 o                         
   2   3   8        276.19        271.08         2.63 o                         
   3   3   8        217.47        208.82         2.48 o                         
   4   3   8        209.21        210.89        10.76 o                         
   5   3   8          0.38          0.30         0.71 o                         
  -5   4   8          5.48          3.64         0.94 o                         
  -4   4   8          1.23          2.11         0.64 o                         
  -3   4   8         68.75         63.16         1.03 o                         
  -2   4   8         53.27         54.08         0.93 o                         
  -1   4   8       1117.44       1156.67         4.95 o                         
   0   4   8        531.34        545.67         3.55 o                         
   1   4   8        336.95        335.05         2.99 o                         
   2   4   8        116.39        109.61         1.90 o                         
   3   4   8         58.39         54.44         1.52 o                         
   4   4   8         45.09         40.99         1.31 o                         
  -5   5   8         14.37         12.55         1.31 o                         
  -4   5   8          0.06         -0.58         0.58 o                         
  -3   5   8          0.02         -0.09         0.49 o                         
  -2   5   8          7.93          8.49         0.82 o                         
  -1   5   8         70.05         65.74         0.99 o                         
   0   5   8         42.70         42.92         1.26 o                         
   1   5   8          2.88          0.49         0.90 o                         
   2   5   8        229.63        235.48         2.77 o                         
   3   5   8         27.51         22.87         1.15 o                         
   4   5   8          3.34          2.69         0.78 o                         
  -4   6   8          0.45         -0.36         0.65 o                         
  -3   6   8          6.09          5.22         0.77 o                         
  -2   6   8          0.00          0.16         0.44 o                         
  -1   6   8          0.04         -0.06         0.74 o                         
   0   6   8         10.91          9.05         0.84 o                         
   1   6   8          5.73          7.40         0.96 o                         
   2   6   8         43.94         35.74         1.44 o                         
   3   6   8         50.07         46.91         1.59 o                         
  -4   7   8          1.99          1.91         0.97 o                         
  -3   7   8          1.76          3.46         0.85 o                         
  -2   7   8         45.59         50.27         1.59 o                         
  -1   7   8         18.19         16.63         1.02 o                         
   0   7   8         41.25         44.01         1.38 o                         
   1   7   8        129.40        133.24         2.25 o                         
   2   7   8         23.59         29.48         1.37 o                         
  -3   8   8          3.35          5.11         0.96 o                         
  -2   8   8          0.00          0.40         0.79 o                         
  -1   8   8        114.24        118.73         2.07 o                         
   0   8   8          0.77          0.61         0.84 o                         
   1   8   8        180.77        198.40         2.85 o                         
  -1 -10   9          2.95          2.00         0.96 o                         
   0 -10   9         11.79         12.90         1.26 o                         
   1 -10   9          1.93          3.16         1.13 o                         
  -3  -9   9         29.33         31.33         1.46 o                         
  -2  -9   9          0.02         -0.13         0.91 o                         
  -1  -9   9         14.45         12.88         0.99 o                         
   0  -9   9         15.57         16.39         1.28 o                         
   1  -9   9         20.45         21.78         1.25 o                         
   2  -9   9          0.82          1.32         1.12 o                         
  -3  -8   9          0.58         -0.45         0.87 o                         
  -2  -8   9         39.95         41.91         1.33 o                         
  -1  -8   9          7.13          5.42         0.90 o                         
   0  -8   9         55.40         58.86         1.56 o                         
   1  -8   9         95.21         84.63         1.87 o                         
   2  -8   9         39.49         45.38         1.55 o                         
   3  -8   9         28.76         21.24         1.37 o                         
  -4  -7   9         11.90         10.99         1.03 o                         
  -3  -7   9         12.23         11.56         0.96 o                         
  -2  -7   9          2.08          0.30         0.77 o                         
  -1  -7   9          0.42          0.96         0.72 o                         
   0  -7   9         17.94         12.03         0.93 o                         
   1  -7   9         96.90        112.01         1.97 o                         
   2  -7   9         13.54         13.80         1.10 o                         
   3  -7   9         66.46         71.86         1.73 o                         
   4  -7   9         53.08         45.04         1.68 o                         
  -5  -6   9          4.04          3.38         1.01 o                         
  -4  -6   9         68.22         55.59         1.62 o                         
  -3  -6   9          0.07          0.90         0.60 o                         
  -2  -6   9        101.19         95.34         1.70 o                         
  -1  -6   9         77.89         62.98         1.42 o                         
   0  -6   9          5.88          4.92         0.86 o                         
   1  -6   9         17.12         13.15         0.91 o                         
   2  -6   9         48.38         60.63         1.47 o                         
   3  -6   9          0.00          0.71         0.69 o                         
   4  -6   9         87.71         97.51         2.15 o                         
  -5  -5   9          1.58          2.19         0.60 o                         
  -4  -5   9        106.17         98.35         1.92 o                         
  -3  -5   9        185.73        187.90        10.39 o                         
  -2  -5   9         20.31         17.49         0.89 o                         
  -1  -5   9         43.10         40.31         1.25 o                         
   0  -5   9         13.73          7.98         0.87 o                         
   1  -5   9         13.82         16.48         0.97 o                         
   2  -5   9         10.60         10.93         0.81 o                         
   3  -5   9          1.15          1.84         0.70 o                         
   4  -5   9          4.30          3.26         0.90 o                         
  -5  -4   9          0.05          0.06         0.52 o                         
  -4  -4   9          0.98          0.45         0.46 o                         
  -3  -4   9         99.35         86.36         2.88 o                         
  -2  -4   9          0.96          1.39         0.56 o                         
  -1  -4   9        548.95        534.52         3.31 o                         
   0  -4   9          0.49         -0.15         0.81 o                         
   1  -4   9         31.06         30.01         1.05 o                         
   2  -4   9         42.29         40.96         1.20 o                         
   3  -4   9         40.73         41.46         1.24 o                         
   4  -4   9          7.44          4.44         0.96 o                         
   5  -4   9         31.79         33.43         1.84 o                         
  -6  -3   9          0.04         -0.74         0.74 o                         
  -5  -3   9          1.20          0.66         0.56 o                         
  -4  -3   9         30.97         25.00         0.60 o                         
  -3  -3   9         64.23         61.82         0.93 o                         
  -2  -3   9          8.42          7.71         0.46 o                         
  -1  -3   9        261.06        269.76         2.30 o                         
   0  -3   9        283.72        280.67         2.43 o                         
   1  -3   9          8.14          6.37         0.71 o                         
   2  -3   9         54.98         54.81         1.30 o                         
   3  -3   9         65.45         59.62         1.38 o                         
   4  -3   9        278.37        265.55         5.44 o                         
   5  -3   9         19.64         16.11         1.27 o                         
  -6  -2   9         74.77         82.23         3.01 o                         
  -5  -2   9          5.99          8.64         0.60 o                         
  -4  -2   9         15.68         15.56         1.12 o                         
  -3  -2   9         25.79         21.58         1.01 o                         
  -2  -2   9          6.07          6.85         0.44 o                         
  -1  -2   9        166.37        173.60         2.02 o                         
   0  -2   9         22.63         23.32         0.93 o                         
   1  -2   9         37.87         36.81         1.04 o                         
   2  -2   9         19.49         19.13         0.90 o                         
   3  -2   9         28.80         26.64         1.01 o                         
   4  -2   9          0.36          0.78         0.72 o                         
   5  -2   9         26.85         30.58         1.60 o                         
  -6  -1   9          4.93          5.96         0.97 o                         
  -5  -1   9         34.02         36.07         1.33 o                         
  -4  -1   9          3.58          1.95         0.66 o                         
  -3  -1   9          0.87          0.90         0.41 o                         
  -2  -1   9         17.17         18.27         0.51 o                         
  -1  -1   9          0.18          0.03         0.32 o                         
   0  -1   9         97.58        101.31         1.47 o                         
   1  -1   9        200.40        193.41         2.02 o                         
   2  -1   9         57.80         57.69         1.27 o                         
   3  -1   9         23.46         23.43         0.98 o                         
   4  -1   9         91.88         91.57         1.71 o                         
   5  -1   9          0.04         -0.46         0.99 o                         
  -6   0   9         37.56         37.34         1.51 o                         
  -5   0   9         33.09         38.54         1.44 o                         
  -4   0   9         25.90         23.44         1.06 o                         
  -3   0   9         64.83         60.46         1.33 o                         
  -2   0   9          7.45          5.70         0.57 o                         
  -1   0   9         23.20         18.53         2.82 o                         
   0   0   9         63.17         59.99         1.20 o                         
   1   0   9         38.54         36.48         1.02 o                         
   2   0   9          9.91          7.42         0.74 o                         
   3   0   9          4.34          2.79         0.78 o                         
   4   0   9          9.89          8.28         0.79 o                         
   5   0   9          1.10          0.82         1.17 o                         
  -6   1   9         10.21          8.23         1.17 o                         
  -5   1   9         34.34         31.84         1.36 o                         
  -4   1   9         15.28         14.68         0.88 o                         
  -3   1   9         21.13         19.64         0.64 o                         
  -2   1   9        245.03        243.43         3.74 o                         
  -1   1   9          1.79          1.01         0.48 o                         
   0   1   9         34.98         33.66         1.01 o                         
   1   1   9          0.33          0.80         0.60 o                         
   2   1   9         21.78         21.82         0.99 o                         
   3   1   9        211.61        196.35         2.37 o                         
   4   1   9          2.61          1.08         0.75 o                         
   5   1   9         54.05         60.12         2.04 o                         
  -6   2   9         10.08          6.78         1.14 o                         
  -5   2   9         80.01         80.87         1.99 o                         
  -4   2   9          9.93          8.21         0.89 o                         
  -3   2   9        317.10        305.07         2.00 o                         
  -2   2   9          6.15          8.78         0.50 o                         
  -1   2   9          0.30          3.67         0.69 o                         
   0   2   9        106.19        111.27         1.67 o                         
   1   2   9          0.14          0.07         0.69 o                         
   2   2   9         68.18         64.00         1.49 o                         
   3   2   9         15.28         15.65         1.13 o                         
   4   2   9         64.69         61.93         1.58 o                         
  -5   3   9          9.59          8.43         1.03 o                         
  -4   3   9         65.82         68.23         1.70 o                         
  -3   3   9          9.45          6.58         0.57 o                         
  -2   3   9        638.13        606.84        10.36 o                         
  -1   3   9          2.89          1.90         0.48 o                         
   0   3   9          1.80          1.19         0.87 o                         
   1   3   9          7.06          6.12         0.82 o                         
   2   3   9         41.18         38.86         1.33 o                         
   3   3   9         72.86         75.86         1.73 o                         
   4   3   9         14.92         13.95         0.99 o                         
  -5   4   9         53.85         53.28         1.73 o                         
  -4   4   9          3.44          4.36         0.62 o                         
  -3   4   9         59.47         57.79         1.02 o                         
  -2   4   9        134.62        131.08         1.38 o                         
  -1   4   9          9.35          9.69         0.56 o                         
   0   4   9        357.98        368.19         3.12 o                         
   1   4   9          6.54          5.28         0.85 o                         
   2   4   9          0.01         -0.66         0.87 o                         
   3   4   9          0.32          1.28         0.95 o                         
   4   4   9          0.16         -0.33         0.68 o                         
  -5   5   9          0.05          0.04         0.96 o                         
  -4   5   9         90.06         87.08         4.74 o                         
  -3   5   9         12.76         13.88         0.67 o                         
  -2   5   9        216.95        213.73         1.80 o                         
  -1   5   9         41.79         42.64         1.19 o                         
   0   5   9         11.40          9.88         0.90 o                         
   1   5   9        159.06        163.24         2.35 o                         
   2   5   9          8.04          7.67         0.95 o                         
   3   5   9          4.57          1.68         1.00 o                         
  -4   6   9         24.43         23.24         1.58 o                         
  -3   6   9         83.86         96.94         5.53 o                         
  -2   6   9         18.42         22.86         0.77 o                         
  -1   6   9         44.17         50.13         1.39 o                         
   0   6   9         21.12         24.78         1.21 o                         
   1   6   9         51.48         54.93         1.57 o                         
   3   6   9         19.50         23.69         1.26 o                         
  -3   7   9         59.83         55.97         1.72 o                         
  -2   7   9         74.10         86.91         1.96 o                         
  -1   7   9         25.95         27.70         1.21 o                         
   0   7   9         37.69         43.75         1.56 o                         
   1   7   9         27.93         31.65         1.42 o                         
   2   7   9         18.69         18.94         1.37 o                         
  -2   8   9         17.45         18.75         1.31 o                         
  -1   8   9          0.69         -0.81         0.94 o                         
   0   8   9         27.10         28.13         1.32 o                         
  -2  -9  10          5.10          6.04         0.95 o                         
  -1  -9  10         11.45         15.91         1.28 o                         
   0  -9  10         19.34         19.06         1.17 o                         
   1  -9  10        109.53        139.18         2.55 o                         
   2  -9  10         11.32         15.73         1.34 o                         
  -3  -8  10          1.28          0.58         0.94 o                         
  -2  -8  10         23.17         31.52         1.40 o                         
  -1  -8  10          2.22          1.64         0.91 o                         
   0  -8  10         81.33         92.92         1.96 o                         
   1  -8  10          9.94          8.71         1.02 o                         
   2  -8  10         94.56        107.62         2.25 o                         
   3  -8  10          1.51         -0.08         0.93 o                         
  -4  -7  10         16.42         18.67         1.26 o                         
  -3  -7  10         28.72         34.31         0.93 o                         
  -2  -7  10          0.73          0.28         0.77 o                         
  -1  -7  10          2.88          4.63         0.85 o                         
   0  -7  10          6.30          7.53         0.91 o                         
   1  -7  10         37.53         42.84         1.46 o                         
   2  -7  10          6.93          6.08         0.91 o                         
   3  -7  10         17.52         16.37         1.08 o                         
  -4  -6  10          6.38          8.23         0.93 o                         
  -3  -6  10         86.71        109.45         8.59 o                         
  -2  -6  10         59.89         70.83         1.60 o                         
  -1  -6  10         19.28         24.58         1.11 o                         
   0  -6  10          1.74          1.09         0.82 o                         
   1  -6  10          5.22          7.00         0.88 o                         
   2  -6  10          6.91          6.35         0.90 o                         
   3  -6  10          3.95          1.93         0.83 o                         
   4  -6  10          5.74          4.42         0.98 o                         
  -5  -5  10          9.32          9.01         1.11 o                         
  -4  -5  10         87.00         87.47         1.86 o                         
  -3  -5  10         46.80         45.76         1.80 o                         
  -2  -5  10        689.13        792.96         4.43 o                         
  -1  -5  10         70.60         61.66         1.45 o                         
   0  -5  10        348.14        365.15         3.09 o                         
   1  -5  10          9.53          9.67         0.94 o                         
   2  -5  10          5.25          8.09         0.84 o                         
   3  -5  10         26.73         24.72         1.14 o                         
   4  -5  10         28.16         33.37         1.52 o                         
  -5  -4  10         10.22          9.20         0.67 o                         
  -4  -4  10          3.44          2.70         0.78 o                         
  -3  -4  10         18.16         15.99         0.59 o                         
  -2  -4  10        109.06        106.06         2.02 o                         
  -1  -4  10        915.52        930.94         4.56 o                         
   0  -4  10        374.49        356.60         2.97 o                         
   1  -4  10        709.38        719.19         4.30 o                         
   2  -4  10         43.24         39.64         1.22 o                         
   3  -4  10         82.24         87.87         1.73 o                         
   4  -4  10         11.23          8.67         1.08 o                         
  -5  -3  10          0.42          1.32         1.11 o                         
  -4  -3  10         26.11         20.54         0.78 o                         
  -3  -3  10          4.03          2.68         0.42 o                         
  -2  -3  10         73.67         66.66         0.93 o                         
  -1  -3  10        132.68        131.01         3.48 o                         
   0  -3  10        147.48        139.35         1.92 o                         
   1  -3  10         56.09         55.25         1.33 o                         
   2  -3  10         85.67         88.38         1.64 o                         
   3  -3  10          9.53          8.57         0.82 o                         
   4  -3  10         47.01         48.71         1.53 o                         
  -5  -2  10         16.25         14.51         1.00 o                         
  -4  -2  10          8.69          4.82         0.50 o                         
  -3  -2  10         40.32         35.70         0.78 o                         
  -2  -2  10         32.37         32.24         1.29 o                         
  -1  -2  10         44.25         36.52         0.69 o                         
   0  -2  10        126.67        123.85         1.74 o                         
   1  -2  10          2.00          2.70         0.68 o                         
   2  -2  10         11.36         12.39         0.84 o                         
   3  -2  10          2.01          2.44         0.70 o                         
   4  -2  10          8.54          7.08         0.84 o                         
  -5  -1  10          6.53          6.11         0.91 o                         
  -4  -1  10         67.96         62.83         1.49 o                         
  -3  -1  10         16.33         17.99         1.19 o                         
  -2  -1  10        144.63        137.01         2.43 o                         
  -1  -1  10        361.15        305.01        39.45 o                         
   0  -1  10          4.51          5.99         0.74 o                         
   1  -1  10         57.92         57.21         1.27 o                         
   2  -1  10        132.47        127.33         1.86 o                         
   3  -1  10         20.23         21.25         0.99 o                         
   4  -1  10          4.63          2.08         0.83 o                         
  -5   0  10          7.07          5.73         0.86 o                         
  -4   0  10         82.65         75.10         1.63 o                         
  -3   0  10         32.71         26.66         1.05 o                         
  -2   0  10        387.46        371.74         5.13 o                         
  -1   0  10        145.03        124.75         1.63 o                         
   0   0  10        992.56        947.81         4.48 o                         
   1   0  10          1.51          0.80         0.63 o                         
   2   0  10        603.16        582.71         3.84 o                         
   3   0  10         72.48         64.73         1.45 o                         
   4   0  10        101.30         95.97         1.85 o                         
  -5   1  10          7.62          6.58         0.97 o                         
  -4   1  10         21.57         26.04         1.13 o                         
  -3   1  10        401.99        360.31         3.24 o                         
  -2   1  10         29.46         24.66         0.98 o                         
  -1   1  10        717.07        727.23         3.81 o                         
   0   1  10        196.07        183.85         2.11 o                         
   1   1  10        263.19        257.84         2.56 o                         
   2   1  10         34.50         30.83         1.17 o                         
   3   1  10        483.06        468.91         3.71 o                         
   4   1  10          4.41          5.03         0.79 o                         
  -5   2  10          5.32          5.33         1.04 o                         
  -4   2  10          0.09         -0.27         0.74 o                         
  -3   2  10         48.92         38.84         0.84 o                         
  -2   2  10        175.09        170.52         2.12 o                         
  -1   2  10        109.63        115.72         1.69 o                         
   0   2  10        579.90        603.27         3.83 o                         
   1   2  10         73.87         67.64         1.50 o                         
   2   2  10        129.05        137.69         2.12 o                         
   3   2  10         14.78         12.89         1.03 o                         
   4   2  10         33.85         33.13         1.24 o                         
  -5   3  10          0.00          0.52         0.84 o                         
  -4   3  10          7.68          6.72         0.86 o                         
  -3   3  10          3.26          2.90         0.54 o                         
  -2   3  10         16.49         15.12         0.64 o                         
  -1   3  10         37.59         38.70         0.83 o                         
   0   3  10        208.90        217.55         2.48 o                         
   1   3  10         25.00         22.07         1.13 o                         
   2   3  10         77.46         82.78         1.77 o                         
   3   3  10         93.83         98.46         2.05 o                         
   4   3  10          0.22         -0.18         0.79 o                         
  -5   4  10          0.06         -0.87         0.87 o                         
  -4   4  10          0.98          0.76         0.87 o                         
  -3   4  10         56.76         46.54         0.98 o                         
  -2   4  10         35.94         35.86         1.07 o                         
  -1   4  10          9.70          8.28         0.74 o                         
   0   4  10         77.39         77.48         1.64 o                         
   1   4  10         29.41         27.48         1.29 o                         
   2   4  10          0.94          0.44         0.94 o                         
   3   4  10        181.14        167.53         2.51 o                         
  -4   5  10          0.54          0.08         0.57 o                         
  -3   5  10         59.27         44.67         1.71 o                         
  -2   5  10         67.99         67.32         1.62 o                         
  -1   5  10          2.97          2.25         0.51 o                         
   0   5  10         47.17         46.91         1.40 o                         
   1   5  10          2.08          0.70         0.89 o                         
   2   5  10         57.47         58.80         1.68 o                         
   3   5  10         39.93         41.69         1.49 o                         
  -3   6  10          0.95          1.49         0.60 o                         
  -2   6  10         18.49         18.22         1.15 o                         
  -1   6  10          3.55          3.53         0.86 o                         
   0   6  10         61.68         62.09         1.71 o                         
   1   6  10          9.04          7.17         1.02 o                         
   2   6  10         19.26         19.96         1.28 o                         
  -2   7  10          0.11          0.33         0.86 o                         
  -1   7  10          0.73         -0.65         0.80 o                         
   0   7  10          0.17         -0.82         1.01 o                         
   1   7  10          0.64         -1.02         1.02 o                         
  -1  -9  11          4.36          3.98         1.11 o                         
   0  -9  11          0.50         -0.19         0.89 o                         
   1  -9  11         69.05         86.87         2.22 o                         
  -3  -8  11          4.93          1.66         0.78 o                         
  -2  -8  11          0.04          1.24         0.90 o                         
  -1  -8  11          0.40         -0.62         0.88 o                         
   0  -8  11          9.76          7.34         1.11 o                         
   1  -8  11          0.07          1.09         0.90 o                         
   2  -8  11          9.08          6.97         1.21 o                         
  -3  -7  11         51.08         54.60         4.73 o                         
  -2  -7  11         28.95         30.38         1.32 o                         
  -1  -7  11          8.25          5.70         1.00 o                         
   0  -7  11          0.54          0.89         0.98 o                         
   1  -7  11          0.04         -0.11         0.83 o                         
   2  -7  11          4.41          3.61         0.98 o                         
   3  -7  11          8.18          3.72         1.02 o                         
  -4  -6  11          4.82          4.57         0.98 o                         
  -3  -6  11         29.11         32.32         1.92 o                         
  -2  -6  11          6.06          5.44         0.85 o                         
  -1  -6  11          7.27          9.27         0.95 o                         
   0  -6  11        117.91        114.99         2.02 o                         
   1  -6  11          6.15          7.78         0.98 o                         
   2  -6  11          1.18          0.63         0.84 o                         
   3  -6  11         62.90         64.35         1.71 o                         
  -4  -5  11         37.99         39.79         1.46 o                         
  -3  -5  11          3.05          1.91         0.78 o                         
  -2  -5  11         61.74         59.14         1.14 o                         
  -1  -5  11         70.62         72.41         1.57 o                         
   0  -5  11        192.45        180.09         2.36 o                         
   1  -5  11         30.33         33.83         1.24 o                         
   2  -5  11         23.01         24.87         1.12 o                         
   3  -5  11         11.83         11.09         0.99 o                         
   4  -5  11        140.13        144.02         2.65 o                         
  -5  -4  11         19.54         23.17         1.33 o                         
  -4  -4  11          4.01          6.89         1.00 o                         
  -3  -4  11         23.17         22.36         0.71 o                         
  -2  -4  11         16.04         15.71         0.85 o                         
  -1  -4  11         83.62         78.27         1.61 o                         
   0  -4  11          0.01         -0.28         0.77 o                         
   1  -4  11         29.04         29.37         1.19 o                         
   2  -4  11          0.65          0.32         0.70 o                         
   3  -4  11         11.74         11.73         0.88 o                         
   4  -4  11         25.78         26.66         3.89 o                         
  -5  -3  11         29.33         34.91         1.48 o                         
  -4  -3  11          5.72          5.89         0.55 o                         
  -3  -3  11          5.13          7.19         0.54 o                         
  -2  -3  11          1.50          0.86         0.46 o                         
  -1  -3  11         56.73         59.38         2.00 o                         
   0  -3  11          1.22         -0.27         0.73 o                         
   1  -3  11          0.25          0.79         0.77 o                         
   2  -3  11         42.78         40.88         1.30 o                         
   3  -3  11          1.38          2.32         0.81 o                         
   4  -3  11          3.16          2.07         0.71 o                         
  -5  -2  11          0.22          0.72         0.77 o                         
  -4  -2  11         24.08         25.60         0.79 o                         
  -3  -2  11          0.11          7.79         6.17 o                         
  -2  -2  11         77.62         81.01         1.58 o                         
  -1  -2  11          0.84          0.57         0.38 o                         
   0  -2  11         43.93         42.38         1.21 o                         
   1  -2  11         83.64         82.05         1.57 o                         
   2  -2  11         23.19         25.06         1.12 o                         
   3  -2  11          0.44          1.61         0.68 o                         
   4  -2  11         16.34         16.15         1.08 o                         
  -5  -1  11         36.36         39.18         1.42 o                         
  -4  -1  11          6.12          8.21         0.84 o                         
  -3  -1  11         13.06         12.85         0.85 o                         
  -2  -1  11          1.53          1.28         0.46 o                         
  -1  -1  11        367.47        347.97         2.76 o                         
   0  -1  11         68.90         69.27         1.43 o                         
   1  -1  11        116.05        110.63         1.78 o                         
   2  -1  11        111.87        106.33         1.82 o                         
   3  -1  11          7.08          7.30         0.84 o                         
   4  -1  11         25.01         20.79         1.11 o                         
  -5   0  11          3.62          4.84         0.83 o                         
  -4   0  11        105.56         90.43         1.82 o                         
  -3   0  11         17.20         21.01         1.01 o                         
  -2   0  11        125.51        120.43         3.09 o                         
  -1   0  11         47.59         43.42         1.17 o                         
   0   0  11          9.38         13.58         0.92 o                         
   1   0  11         32.65         32.73         1.14 o                         
   2   0  11        139.47        138.37         2.07 o                         
   3   0  11          7.87          9.17         0.86 o                         
   4   0  11         25.27         23.80         1.11 o                         
  -5   1  11         56.92         61.24         1.76 o                         
  -4   1  11         18.51         20.25         1.08 o                         
  -3   1  11         68.91         69.92         1.59 o                         
  -2   1  11        186.19        181.83         3.05 o                         
  -1   1  11        177.05        173.73         2.08 o                         
   0   1  11          0.43          0.13         0.87 o                         
   1   1  11         41.72         39.64         1.28 o                         
   2   1  11          2.36          2.45         0.84 o                         
   3   1  11          0.10         -0.57         0.92 o                         
   4   1  11          2.34          1.78         0.69 o                         
  -5   2  11         31.58         41.35         1.64 o                         
  -4   2  11         58.70         49.52         1.48 o                         
  -3   2  11        110.09        113.91         2.01 o                         
  -2   2  11         18.48         17.81         1.06 o                         
  -1   2  11        254.81        261.82         2.57 o                         
   0   2  11         29.13         35.16         1.30 o                         
   1   2  11        303.61        306.53         3.05 o                         
   2   2  11          3.27          4.47         0.89 o                         
   3   2  11          6.50          5.36         1.06 o                         
  -4   3  11         77.51         68.83         1.73 o                         
  -3   3  11         13.16         13.62         1.06 o                         
  -2   3  11        181.84        192.84         2.82 o                         
  -1   3  11          4.78          3.90         0.53 o                         
   0   3  11         56.28         57.49         1.52 o                         
   1   3  11         50.19         53.70         1.58 o                         
   2   3  11        162.20        173.73         2.56 o                         
   3   3  11          0.02         -0.24         1.05 o                         
  -4   4  11         52.62         50.21         3.20 o                         
  -3   4  11        322.78        287.63         7.48 o                         
  -2   4  11          1.84          5.54         1.55 o                         
  -1   4  11        159.75        173.70         2.06 o                         
   0   4  11         22.27         20.96         1.12 o                         
   1   4  11         35.92         44.28         1.45 o                         
   2   4  11         24.75         22.95         1.22 o                         
   3   4  11         51.81         57.15         1.69 o                         
  -3   5  11         36.88         42.57         3.16 o                         
  -2   5  11        217.53        220.98         2.18 o                         
  -1   5  11          4.89          5.90         0.63 o                         
   0   5  11         50.17         54.54         1.54 o                         
   1   5  11          3.26          2.83         0.80 o                         
   2   5  11          4.36          3.81         0.87 o                         
  -3   6  11        104.28        102.65         1.52 o                         
  -2   6  11          8.89          7.46         0.91 o                         
  -1   6  11         22.00         25.46         1.25 o                         
   0   6  11         49.12         58.37         1.66 o                         
   1   6  11         25.35         24.03         1.40 o                         
  -2  -8  12         15.42         20.86         1.23 o                         
  -1  -8  12          1.81          3.37         1.04 o                         
   0  -8  12          9.56         14.31         1.17 o                         
   1  -8  12         16.40         19.56         1.56 o                         
  -3  -7  12         14.36         17.44         1.25 o                         
  -2  -7  12         52.98         52.70         1.58 o                         
  -1  -7  12        153.77        174.55         2.50 o                         
   0  -7  12         27.10         27.79         1.34 o                         
   1  -7  12         93.37        111.80         2.18 o                         
   2  -7  12         25.16         24.61         1.46 o                         
  -3  -6  12          4.18          4.70         0.82 o                         
  -2  -6  12         15.55         14.66         1.10 o                         
  -1  -6  12         89.70         91.98         1.80 o                         
   0  -6  12        113.74        132.13         2.20 o                         
   1  -6  12        100.66        103.71         2.03 o                         
   2  -6  12        124.05        134.25         2.36 o                         
   3  -6  12         25.87         25.83         1.35 o                         
  -4  -5  12         17.21         15.74         1.09 o                         
  -3  -5  12          0.56          0.36         0.78 o                         
  -2  -5  12         19.01         16.81         0.74 o                         
  -1  -5  12          7.64          4.87         0.81 o                         
   0  -5  12         83.53         77.12         1.71 o                         
   1  -5  12          1.26          2.23         0.95 o                         
   2  -5  12         24.36         26.63         1.23 o                         
   3  -5  12         20.40         19.96         1.19 o                         
  -4  -4  12          0.09          0.27         0.88 o                         
  -3  -4  12          1.82          2.03         0.49 o                         
  -2  -4  12          8.81          9.32         0.61 o                         
  -1  -4  12         31.25         28.50         0.86 o                         
   0  -4  12         14.08         10.33         1.02 o                         
   1  -4  12         16.94         15.32         1.02 o                         
   2  -4  12         29.70         26.43         1.19 o                         
   3  -4  12          3.89          4.95         0.85 o                         
  -4  -3  12         17.32         17.80         1.08 o                         
  -3  -3  12          9.26          9.88         1.05 o                         
  -2  -3  12        115.68        117.45         1.29 o                         
  -1  -3  12         28.86         25.89         1.11 o                         
   0  -3  12        110.94        105.83         1.82 o                         
   1  -3  12         77.74         79.73         1.73 o                         
   2  -3  12          5.59          7.49         0.94 o                         
   3  -3  12         77.18         73.26         1.72 o                         
  -5  -2  12          1.23          4.03         0.82 o                         
  -4  -2  12          5.53          4.64         0.58 o                         
  -3  -2  12         33.73         28.17         0.79 o                         
  -2  -2  12          0.08          0.02         0.47 o                         
  -1  -2  12        240.91        225.76         2.44 o                         
   0  -2  12         20.87         18.50         1.03 o                         
   1  -2  12        177.68        172.22         2.31 o                         
   2  -2  12         20.32         19.66         1.09 o                         
   3  -2  12        108.60        108.30         2.01 o                         
   4  -2  12         12.01          8.63         1.04 o                         
  -5  -1  12          2.83          3.37         0.77 o                         
  -4  -1  12          0.10          1.45         0.79 o                         
  -3  -1  12          0.21          0.33         0.69 o                         
  -2  -1  12        218.23        211.64         2.26 o                         
  -1  -1  12         32.65         31.36         1.15 o                         
   0  -1  12        193.08        191.64         2.31 o                         
   1  -1  12          7.82          6.80         0.93 o                         
   2  -1  12          9.56         10.24         0.92 o                         
   3  -1  12          1.42          0.37         0.74 o                         
  -5   0  12          0.23          1.06         0.93 o                         
  -4   0  12          8.22          6.05         0.91 o                         
  -3   0  12          3.57          1.48         0.67 o                         
  -2   0  12         83.21         75.23         2.92 o                         
  -1   0  12         66.29         62.43         1.44 o                         
   0   0  12        156.14        156.77         2.14 o                         
   1   0  12        147.93        142.18         2.15 o                         
   2   0  12          0.06          0.09         0.84 o                         
   3   0  12         10.90         11.32         1.06 o                         
  -4   1  12          9.58          8.00         0.89 o                         
  -3   1  12         12.10         12.17         0.91 o                         
  -2   1  12          7.78          6.50         0.64 o                         
  -1   1  12         78.47         76.23         1.58 o                         
   0   1  12        165.15        169.20         2.28 o                         
   1   1  12        242.35        246.93         2.83 o                         
   2   1  12         32.84         35.17         1.42 o                         
   3   1  12         29.10         28.34         1.35 o                         
  -4   2  12          5.88          6.30         0.90 o                         
  -3   2  12          8.65          7.67         0.95 o                         
  -2   2  12          0.36          0.09         0.65 o                         
  -1   2  12          2.34          4.06         0.77 o                         
   0   2  12         16.94         16.64         1.04 o                         
   1   2  12         70.37         77.19         1.76 o                         
   2   2  12        130.87        131.79         2.30 o                         
   3   2  12         51.14         43.56         1.51 o                         
  -4   3  12          4.14          5.39         0.86 o                         
  -3   3  12         17.40         14.66         1.08 o                         
  -2   3  12          0.90          0.36         0.86 o                         
  -1   3  12          4.13          3.28         0.83 o                         
   0   3  12          0.66         -0.35         0.81 o                         
   1   3  12          3.68          2.83         0.83 o                         
   2   3  12          4.18          5.03         1.07 o                         
  -3   4  12         17.06         17.46         1.14 o                         
  -2   4  12          2.52          2.90         0.83 o                         
  -1   4  12          1.77          1.26         0.58 o                         
   0   4  12          4.11          1.66         0.91 o                         
   1   4  12         28.86         31.71         1.44 o                         
   2   4  12          2.84          3.57         1.03 o                         
  -3   5  12         60.17         62.78         3.61 o                         
  -2   5  12          8.00          7.36         1.11 o                         
  -1   5  12         23.97         24.82         0.83 o                         
   0   5  12          0.20         -0.45         0.90 o                         
   1   5  12          1.15         -0.48         1.07 o                         
  -2  -7  13          3.10          3.01         0.95 o                         
  -1  -7  13         14.68         13.84         1.25 o                         
   0  -7  13         12.46         14.09         1.09 o                         
   1  -7  13        108.84        122.12         2.39 o                         
  -3  -6  13         12.44         19.00         1.10 o                         
  -2  -6  13          0.35         -0.74         0.80 o                         
  -1  -6  13          1.20          2.23         0.83 o                         
   0  -6  13          7.43          6.73         1.05 o                         
   1  -6  13          4.43          4.49         0.91 o                         
   2  -6  13          5.20          4.18         1.11 o                         
  -3  -5  13          8.26         10.61         0.99 o                         
  -2  -5  13          3.00          5.03         0.60 o                         
  -1  -5  13          1.34          1.54         0.75 o                         
   0  -5  13         28.64         34.81         1.41 o                         
   1  -5  13          2.82          2.79         0.86 o                         
   2  -5  13          7.30          6.55         1.02 o                         
  -4  -4  13         25.66         27.66         1.37 o                         
  -3  -4  13         36.31         38.92         1.08 o                         
  -2  -4  13         95.59         99.57         1.28 o                         
  -1  -4  13         12.49         13.70         0.95 o                         
   0  -4  13         25.27         25.66         1.24 o                         
   1  -4  13          9.14         10.14         0.99 o                         
   2  -4  13         43.15         46.44         1.50 o                         
   3  -4  13         38.99         48.17         1.54 o                         
  -4  -3  13         17.12         18.26         0.78 o                         
  -3  -3  13          8.19         11.26         0.68 o                         
  -2  -3  13         53.18         53.91         1.39 o                         
  -1  -3  13         93.83        100.02         1.83 o                         
   0  -3  13         71.08         71.02         1.60 o                         
   1  -3  13         68.47         68.69         1.68 o                         
   2  -3  13         18.63         19.63         1.13 o                         
   3  -3  13         11.87         13.57         1.11 o                         
  -4  -2  13         11.19         13.83         0.97 o                         
  -3  -2  13         15.44         11.56         0.83 o                         
  -2  -2  13         14.72         16.54         1.02 o                         
  -1  -2  13         43.09         41.09         1.33 o                         
   0  -2  13          0.01         -0.61         0.76 o                         
   1  -2  13         13.57         10.32         1.02 o                         
   2  -2  13         29.53         29.95         1.30 o                         
   3  -2  13          7.15          6.22         0.98 o                         
  -4  -1  13         10.09         10.94         1.07 o                         
  -3  -1  13         39.04         39.44         1.31 o                         
  -2  -1  13          9.10          8.65         0.83 o                         
  -1  -1  13        152.60        145.52         2.10 o                         
   0  -1  13         23.60         22.48         1.09 o                         
   1  -1  13          0.01         -0.82         0.82 o                         
   2  -1  13         42.77         39.40         1.43 o                         
   3  -1  13          0.23         -0.91         0.91 o                         
  -4   0  13         32.67         38.47         1.48 o                         
  -3   0  13          6.06          3.66         0.83 o                         
  -2   0  13        178.28        189.40        10.93 o                         
  -1   0  13         28.26         26.23         1.12 o                         
   0   0  13        169.30        156.87         2.24 o                         
   1   0  13        153.54        149.83         2.31 o                         
   2   0  13         39.11         41.29         1.48 o                         
   3   0  13          0.05         -0.85         0.90 o                         
  -4   1  13          3.83          3.03         0.87 o                         
  -3   1  13         67.65         66.84         1.75 o                         
  -2   1  13          3.96          2.85         0.53 o                         
  -1   1  13        366.74        366.77         3.27 o                         
   0   1  13         33.05         34.95         1.31 o                         
   1   1  13        156.03        168.34         2.51 o                         
   2   1  13        265.47        267.70         3.17 o                         
  -4   2  13         39.59         34.82         1.44 o                         
  -3   2  13          0.60          0.36         0.83 o                         
  -2   2  13        121.42        134.52         2.32 o                         
  -1   2  13          0.03         -0.24         0.83 o                         
   0   2  13         81.48         86.24         1.80 o                         
   1   2  13         15.99         15.82         1.07 o                         
   2   2  13         91.33        101.44         2.11 o                         
  -3   3  13         62.45         72.11         1.93 o                         
  -2   3  13          5.95          3.98         0.92 o                         
  -1   3  13         71.05         79.82         1.61 o                         
   0   3  13         12.12         11.70         1.08 o                         
   1   3  13          0.17          0.49         0.80 o                         
   2   3  13          8.50         11.28         1.19 o                         
  -2   4  13         56.11         64.53         1.78 o                         
  -1   4  13         27.37         29.90         2.30 o                         
   0   4  13          0.12         -0.47         0.79 o                         
   1   4  13         79.79         89.37         2.14 o                         
  -2  -6  14          0.18         -0.41         0.70 o                         
  -1  -6  14         15.90         13.79         1.04 o                         
   0  -6  14          5.86          7.47         1.10 o                         
   1  -6  14         31.22         28.84         1.56 o                         
  -2  -5  14          1.05          0.98         0.54 o                         
  -1  -5  14         13.51         13.40         1.11 o                         
   0  -5  14         25.92         23.99         1.21 o                         
   1  -5  14         12.97         12.27         1.10 o                         
  -3  -4  14          5.22          4.76         0.59 o                         
  -2  -4  14         15.06         18.08         1.13 o                         
  -1  -4  14          4.01          1.91         0.82 o                         
   0  -4  14         12.31         12.35         1.11 o                         
   1  -4  14         26.26         26.83         1.24 o                         
   2  -4  14         18.51         16.54         1.25 o                         
  -3  -3  14          2.95          6.23         0.71 o                         
  -2  -3  14          9.66          8.16         0.92 o                         
  -1  -3  14         10.71         10.34         0.90 o                         
   0  -3  14         15.55         13.30         1.11 o                         
   1  -3  14          5.55          4.72         1.07 o                         
   2  -3  14          2.28          2.23         1.00 o                         
  -3  -2  14          4.32          6.19         0.86 o                         
  -2  -2  14         31.71         30.18         1.14 o                         
  -1  -2  14         38.57         32.96         1.23 o                         
   0  -2  14          0.30          1.10         0.84 o                         
   1  -2  14         31.13         24.41         1.21 o                         
   2  -2  14          3.83          2.89         1.03 o                         
  -3  -1  14          1.71          1.07         0.74 o                         
  -2  -1  14          3.61          3.25         0.75 o                         
  -1  -1  14         36.69         36.30         1.32 o                         
   0  -1  14          4.14          4.16         0.90 o                         
   1  -1  14        114.34        113.48         2.14 o                         
   2  -1  14         60.19         53.48         1.61 o                         
  -3   0  14         15.09         17.24         1.20 o                         
  -2   0  14         22.09         21.97         1.14 o                         
  -1   0  14          8.28          7.41         0.95 o                         
   0   0  14         33.97         35.27         1.29 o                         
   1   0  14         32.64         33.60         1.47 o                         
   2   0  14         30.06         32.84         1.48 o                         
  -3   1  14          2.10          2.58         0.91 o                         
  -2   1  14          4.84          5.44         0.81 o                         
  -1   1  14          4.89          4.79         0.96 o                         
   0   1  14          8.79          8.04         0.94 o                         
   1   1  14         25.93         30.31         1.40 o                         
   2   1  14         23.09         24.98         1.36 o                         
  -3   2  14         38.83         40.90         1.62 o                         
  -2   2  14          0.00          0.55         0.92 o                         
  -1   2  14          8.97          9.68         1.02 o                         
   0   2  14          7.96          8.23         1.08 o                         
   1   2  14          7.81          8.08         1.18 o                         
  -2   3  14         44.29         52.27         1.76 o                         
  -1   3  14          0.66          0.21         0.70 o                         
   0   3  14         42.65         47.03         1.61 o                         
  -2  -4  15          4.62          3.35         0.91 o                         
  -1  -4  15          3.17          3.45         0.92 o                         
   0  -4  15          0.25          0.57         0.95 o                         
  -2  -3  15          2.72          4.79         0.88 o                         
  -1  -3  15          3.19          1.72         0.83 o                         
   0  -3  15         24.19         22.67         1.19 o                         
   1  -3  15          0.14         -0.47         0.91 o                         
  -2  -2  15         34.75         37.39         1.35 o                         
  -1  -2  15         30.91         34.62         1.33 o                         
   0  -2  15         51.74         52.49         1.60 o                         
   1  -2  15         22.81         23.91         1.22 o                         
  -2  -1  15         43.75         44.73         1.66 o                         
  -1  -1  15         20.91         21.44         1.23 o                         
   0  -1  15         55.73         61.05         1.73 o                         
   1  -1  15         35.24         35.73         1.36 o                         
  -2   0  15         20.20         21.44         1.17 o                         
  -1   0  15         24.89         29.44         1.28 o                         
   0   0  15         26.06         24.39         1.30 o                         
   1   0  15          0.03          0.45         0.96 o                         
  -2   1  15         15.40         20.34         1.31 o                         
  -1   1  15         18.82         16.24         1.14 o                         
   0   1  15          0.65         -0.11         0.82 o                         
                                                                                
