# Supplementary material for: Crystal structure and Hirshfeld surface analysis of two (E)-N′-(para-substituted benzyl­idene) 4-chloro­benzene­sulfono­hydrazides
Source: Acta Crystallogr E Crystallogr Commun. 2018 Nov 16;74(Pt 12):1808–14. doi: 10.1107/S205698901801592X (PMC6281117; doi:10.1107/S205698901801592X)
Supplement: Supplementary file 3 [file e-74-01808-IIsup3.hkl]

data_II                                                                         
_shelx_title ' N4NB4CBSH P21/C'                                                 
_shelx_refln_list_code          4                                               
_shelx_F_calc_maximum      405.58                                               
_exptl_crystal_F_000      1392.00                                               
_reflns_d_resolution_high  0.8301                                               
                                                                                
loop_                                                                           
 _space_group_symop_operation_xyz                                               
 'x, y, z'                                                                      
 '-x, y+1/2, -z+1/2'                                                            
 '-x, -y, -z'                                                                   
 'x, -y-1/2, z-1/2'                                                             
                                                                                
_cell_length_a    19.9030                                                       
_cell_length_b    10.2517                                                       
_cell_length_c    15.0640                                                       
_cell_angle_alpha  90.000                                                       
_cell_angle_beta  103.929                                                       
_cell_angle_gamma  90.000                                                       
                                                                                
_shelx_F_squared_multiplier     1.000                                           
                                                                                
loop_                                                                           
 _refln_index_h                                                                 
 _refln_index_k                                                                 
 _refln_index_l                                                                 
 _refln_F_squared_calc                                                          
 _refln_F_squared_meas                                                          
 _refln_F_squared_sigma                                                         
 _refln_observed_status                                                         
   3   0   0        228.77        219.69         3.17 o                         
   4   0   0       5284.55       4902.46        33.39 o                         
   5   0   0          1.65         14.49         1.52 o                         
   6   0   0      14872.22      15156.45       115.89 o                         
   7   0   0      46342.45      45619.70       158.57 o                         
   8   0   0      22959.52      23336.32       106.93 o                         
   9   0   0       9706.95       8870.40       160.80 o                         
  10   0   0        275.64        422.46         9.27 o                         
  11   0   0        129.57         89.28         3.06 o                         
  12   0   0          4.70          2.85         3.08 o                         
  13   0   0       3679.44       3583.33        28.18 o                         
  14   0   0        432.05        482.26        22.51 o                         
  15   0   0        668.79        748.59        11.29 o                         
  16   0   0         24.79         47.94         8.98 o                         
  17   0   0         91.85         96.20        14.22 o                         
  18   0   0        207.42        216.31        11.12 o                         
  19   0   0          1.18          6.46         8.21 o                         
  20   0   0          3.04          7.88         8.10 o                         
  21   0   0         48.89         60.08         9.73 o                         
  22   0   0        277.87        305.60        19.33 o                         
  23   0   0        164.46        173.09        19.73 o                         
   2   1   0      11627.43      11796.66        91.51 o                         
   3   1   0       6919.45       6956.46        29.36 o                         
   4   1   0      14418.51      14143.05       113.36 o                         
   5   1   0      12713.72      11932.17       109.30 o                         
   6   1   0       2100.32       2018.46        10.40 o                         
   7   1   0          7.05          5.27         1.23 o                         
   8   1   0       2264.76       2196.94         9.96 o                         
   9   1   0        137.62        146.10         3.72 o                         
  10   1   0         14.19         27.37         1.64 o                         
  11   1   0        594.15        674.72         5.26 o                         
  12   1   0        147.23        124.40         2.92 o                         
  13   1   0        290.32        325.10         8.73 o                         
  14   1   0        156.84        162.81         7.23 o                         
  15   1   0        619.95        602.34         9.18 o                         
  16   1   0         65.96         76.22         6.29 o                         
  17   1   0       1065.11       1150.67        12.57 o                         
  18   1   0          0.04         31.23         6.34 o                         
  19   1   0          6.75         22.64         5.88 o                         
  20   1   0         17.76         25.79         6.10 o                         
  21   1   0         11.73         15.97         6.33 o                         
  22   1   0        129.68        142.36         8.04 o                         
  23   1   0         12.21         23.48         7.20 o                         
   0   2   0         50.85         50.77         3.43 o                         
   1   2   0      16772.35      17719.32        49.66 o                         
   2   2   0       2970.24       3025.76        12.13 o                         
   3   2   0       4285.79       4170.72        22.78 o                         
   4   2   0        962.38        902.69         9.34 o                         
   5   2   0       1210.93       1119.15         7.09 o                         
   6   2   0       4452.19       4379.65        31.93 o                         
   7   2   0       1877.24       1764.71        17.15 o                         
   8   2   0       1167.54       1136.78         5.84 o                         
   9   2   0        383.77        440.61         3.23 o                         
  10   2   0       2930.04       3234.88        17.07 o                         
  11   2   0          2.37          1.20         1.93 o                         
  12   2   0         68.62         44.85         3.25 o                         
  13   2   0         74.53         79.97         3.75 o                         
  14   2   0          0.34          5.74         3.69 o                         
  15   2   0        920.86        935.54         8.25 o                         
  16   2   0        638.35        735.71        14.46 o                         
  17   2   0        248.55        217.13        12.68 o                         
  18   2   0         12.21         17.82         7.56 o                         
  19   2   0          5.44         -5.78         7.51 o                         
  20   2   0          2.26          1.73         7.43 o                         
  21   2   0         33.63         32.89         7.45 o                         
  22   2   0         18.34         15.89        10.96 o                         
   1   3   0       4626.52       5210.38        16.89 o                         
   2   3   0      39130.79      41211.58       134.77 o                         
   3   3   0        567.34        636.49        13.09 o                         
   4   3   0       1665.50       1614.56        14.23 o                         
   5   3   0       5282.44       5384.55        51.73 o                         
   6   3   0       2022.87       2110.58        14.94 o                         
   7   3   0        930.44        877.46         8.83 o                         
   8   3   0       1226.65       1166.20        21.72 o                         
   9   3   0        873.97        793.44        17.64 o                         
  10   3   0         26.50         17.31         2.58 o                         
  11   3   0        319.23        308.54         5.43 o                         
  12   3   0        920.47       1019.47        12.97 o                         
  13   3   0        935.73        883.51         8.06 o                         
  14   3   0        138.53        131.16         4.90 o                         
  15   3   0         35.55         32.94         5.47 o                         
  16   3   0        579.42        544.53        10.99 o                         
  17   3   0         48.61         36.29         7.24 o                         
  18   3   0         81.19         78.77         8.80 o                         
  19   3   0          8.00         15.78         8.84 o                         
  20   3   0          0.08          9.27        13.01 o                         
  21   3   0         87.50        124.18        32.73 o                         
  22   3   0         32.83         61.42        12.86 o                         
   0   4   0      10982.19      12333.36        59.27 o                         
   1   4   0        172.48        190.66         3.35 o                         
   2   4   0         13.31         11.80         2.30 o                         
   3   4   0       2841.76       2692.44        12.05 o                         
   4   4   0       2108.31       2109.26        21.99 o                         
   5   4   0        841.67        831.21         9.51 o                         
   6   4   0        296.83        235.66         5.19 o                         
   7   4   0        350.97        449.31         7.99 o                         
   8   4   0        471.38        445.31         6.37 o                         
   9   4   0        158.09        147.35        10.66 o                         
  10   4   0        900.73        874.35        10.12 o                         
  11   4   0        214.31        211.41         6.95 o                         
  12   4   0         37.24         35.09         5.03 o                         
  13   4   0        454.45        411.49         7.70 o                         
  14   4   0        160.82        131.60         7.43 o                         
  15   4   0        136.89        107.00         8.06 o                         
  16   4   0        238.07        225.74         7.38 o                         
  17   4   0        493.31        530.98         9.10 o                         
  18   4   0        397.39        400.34        12.85 o                         
  19   4   0         71.04         88.19         9.51 o                         
  20   4   0          0.25          8.42         9.10 o                         
  21   4   0        218.14        229.84        20.26 o                         
  22   4   0         27.31         15.39        10.23 o                         
   1   5   0       3275.62       3716.28        20.41 o                         
   2   5   0       2340.51       2573.31        18.21 o                         
   3   5   0      21801.69      23707.63        80.72 o                         
   4   5   0      13860.13      14917.99        53.57 o                         
   5   5   0       2652.49       2663.69        16.31 o                         
   6   5   0         20.60         34.25         4.55 o                         
   7   5   0        215.36        195.93         6.66 o                         
   8   5   0        281.17        223.51         8.96 o                         
   9   5   0          1.64         -1.81         6.07 o                         
  10   5   0       3334.00       3273.34        45.87 o                         
  11   5   0        348.83        347.83        13.55 o                         
  12   5   0         44.07         31.67         6.78 o                         
  13   5   0        502.92        464.52        11.37 o                         
  14   5   0          4.37         -2.91         6.10 o                         
  15   5   0        401.98        356.26         8.67 o                         
  16   5   0          7.02          2.85         6.54 o                         
  17   5   0        178.35        141.64         7.28 o                         
  18   5   0         39.22         31.67         6.58 o                         
  19   5   0         95.84         86.68         7.82 o                         
  20   5   0         22.26         24.07         9.26 o                         
  21   5   0          1.63         -2.67         9.70 o                         
   0   6   0       6780.46       7262.26        35.92 o                         
   1   6   0       3142.20       3187.47        12.93 o                         
   2   6   0         26.43         18.18         3.53 o                         
   3   6   0       1029.85       1040.01         7.88 o                         
   4   6   0         15.96         17.98         4.32 o                         
   5   6   0        394.37        419.04         6.75 o                         
   6   6   0        178.64        170.99         7.92 o                         
   7   6   0          1.13         -1.09         5.23 o                         
   8   6   0          1.76         -8.03         8.74 o                         
   9   6   0        721.11        634.31        13.27 o                         
  10   6   0          2.00         -2.67         8.82 o                         
  11   6   0       3350.54       3339.23        36.81 o                         
  12   6   0         65.26         72.23         8.44 o                         
  13   6   0        591.36        599.23        11.89 o                         
  14   6   0          5.47          0.84         7.11 o                         
  15   6   0          0.06         -1.61         7.08 o                         
  16   6   0        124.37        101.82         7.70 o                         
  17   6   0          6.74         -5.38         7.16 o                         
  18   6   0          3.31         -2.57         8.15 o                         
  19   6   0        203.31        192.07         8.47 o                         
  20   6   0         96.84         95.56        12.57 o                         
   1   7   0       1662.04       1746.14        10.22 o                         
   2   7   0        160.93        149.44         4.77 o                         
   3   7   0       2447.63       2437.55        20.19 o                         
   4   7   0       1387.12       1496.98        22.73 o                         
   5   7   0         17.32         31.63         6.93 o                         
   6   7   0         36.71         34.09         7.15 o                         
   7   7   0         68.98         56.24         7.54 o                         
   8   7   0          0.01         -5.85         9.12 o                         
   9   7   0        575.17        535.70        13.99 o                         
  10   7   0        417.92        420.87        21.02 o                         
  11   7   0       2691.30       2600.45        24.89 o                         
  12   7   0        415.01        385.12        37.88 o                         
  13   7   0       2669.65       2598.28        83.39 o                         
  14   7   0        531.03        551.67        12.21 o                         
  15   7   0          4.64          4.88         8.29 o                         
  16   7   0         21.51         13.64         8.11 o                         
  17   7   0         82.40         73.89         8.16 o                         
  18   7   0         84.08         72.41         8.17 o                         
  19   7   0          6.80          1.76         7.92 o                         
   0   8   0         79.90         77.91         7.54 o                         
   1   8   0        280.53        304.70         6.76 o                         
   2   8   0        259.95        241.02         6.50 o                         
   3   8   0       1102.50       1167.25        26.74 o                         
   4   8   0       1812.15       1990.93        29.80 o                         
   5   8   0        188.60        232.97        14.03 o                         
   6   8   0        288.11        278.37        16.86 o                         
   7   8   0        226.81        195.20        10.92 o                         
   8   8   0         63.95         43.72        11.41 o                         
   9   8   0        457.69        416.01        28.68 o                         
  10   8   0        355.87        312.82        15.04 o                         
  11   8   0         12.05        -11.64        11.64 o                         
  12   8   0         10.34         -3.53        11.55 o                         
  13   8   0         19.05         26.39        11.89 o                         
  14   8   0         53.90         63.07        11.32 o                         
  15   8   0        166.92        156.83        10.33 o                         
  16   8   0          4.23         10.83        14.46 o                         
  17   8   0         36.21         39.24        19.21 o                         
   1   9   0         14.09          5.06         5.50 o                         
   2   9   0        379.66        410.08         9.35 o                         
   3   9   0          0.02          7.53         8.23 o                         
   4   9   0         80.61         92.96         8.36 o                         
   5   9   0        159.07        148.21         8.45 o                         
   6   9   0         41.68         27.11         8.58 o                         
   7   9   0         13.49         11.55         8.27 o                         
   8   9   0         74.35         57.03         8.92 o                         
   9   9   0        212.35        205.46        10.61 o                         
  10   9   0         93.06         72.81         9.95 o                         
  11   9   0        210.57        195.57        18.40 o                         
  12   9   0        184.60        188.90        13.62 o                         
  13   9   0        161.15        161.61        13.09 o                         
  14   9   0         34.92         30.95        11.41 o                         
  15   9   0          8.66         -5.33         9.06 o                         
   0  10   0        250.93        269.58        13.90 o                         
   1  10   0        712.01        797.03        18.33 o                         
   2  10   0         25.61         24.85         8.48 o                         
   3  10   0        214.22        238.86        10.09 o                         
   4  10   0         29.58         31.20         8.35 o                         
   5  10   0         52.34         50.96         8.40 o                         
   6  10   0         65.13         54.34         9.04 o                         
   7  10   0        107.90        108.32        10.26 o                         
   8  10   0        467.31        474.76        29.52 o                         
   9  10   0         77.69         70.03        11.12 o                         
  10  10   0         25.97         10.47        12.40 o                         
  11  10   0        224.88        230.62        14.63 o                         
  12  10   0        200.84        188.73        14.14 o                         
  13  10   0        239.44        220.67        14.51 o                         
   1  11   0         65.59         37.79         6.98 o                         
   2  11   0        156.11        188.47         9.64 o                         
   3  11   0         83.03         89.40         8.97 o                         
   4  11   0        278.98        303.75        10.89 o                         
   5  11   0          9.92         -0.12         8.37 o                         
   6  11   0         38.67         22.52         7.94 o                         
   7  11   0        263.12        279.93        13.19 o                         
   8  11   0        243.19        217.03        17.10 o                         
   9  11   0         29.81         23.44        12.30 o                         
  10  11   0         13.18        -13.37        13.37 o                         
   0  12   0          1.82         25.81        13.50 o                         
   1  12   0        217.25        189.13        21.41 o                         
   2  12   0        224.64        208.77        13.78 o                         
   3  12   0         42.64         42.52         9.03 o                         
   4  12   0          8.80         12.93         9.14 o                         
   5  12   0        105.30        100.49        15.91 o                         
 -23   1   1        161.36        144.31        11.32 o                         
 -22   1   1        476.14        548.98        24.55 o                         
 -21   1   1         74.00         67.71         6.52 o                         
 -20   1   1         14.34         33.14         5.96 o                         
 -19   1   1       1020.62       1103.83        22.22 o                         
 -18   1   1        782.58        853.48        20.25 o                         
 -17   1   1        573.30        654.23        11.03 o                         
 -16   1   1        266.01        270.73         7.79 o                         
 -15   1   1        361.21        386.46         9.40 o                         
 -14   1   1        157.53        160.71        10.07 o                         
 -13   1   1         26.06         22.33         2.98 o                         
 -12   1   1       1379.00       1377.67        15.10 o                         
 -11   1   1         14.83         23.98         1.92 o                         
 -10   1   1       7844.53       8032.62        74.01 o                         
  -9   1   1         51.79         78.89         3.14 o                         
  -8   1   1        784.85        933.86         8.70 o                         
  -7   1   1        224.61        214.34         4.02 o                         
  -6   1   1        284.10        242.57         3.26 o                         
  -5   1   1         65.48         68.96         2.74 o                         
  -4   1   1         96.19        128.34         2.36 o                         
  -3   1   1       2790.29       2844.06        13.35 o                         
  -2   1   1         45.30         45.40         2.43 o                         
   1   1   1       3438.34       3675.12        12.34 o                         
   2   1   1        200.47        213.55         2.33 o                         
   3   1   1         18.93         18.58         1.25 o                         
   4   1   1       9882.90       9337.03        83.87 o                         
   5   1   1       2105.80       1988.41        17.49 o                         
   6   1   1      10059.90       9576.64        81.38 o                         
   7   1   1        756.00        759.62         9.42 o                         
   8   1   1       2799.66       2961.68        25.53 o                         
   9   1   1         32.42         26.80         1.46 o                         
  10   1   1        631.95        647.94         7.46 o                         
  11   1   1       4875.79       4698.45        32.57 o                         
  12   1   1       2363.67       2309.02        30.92 o                         
  13   1   1       4279.32       4189.40        38.34 o                         
  14   1   1        532.81        592.84        10.20 o                         
  15   1   1        722.70        780.54        18.73 o                         
  16   1   1       4233.29       4331.18        63.66 o                         
  17   1   1        719.57        770.79        14.57 o                         
  18   1   1          2.28         26.92         8.82 o                         
  19   1   1         80.94        106.06         6.49 o                         
  20   1   1        134.96        143.71         7.11 o                         
  21   1   1        167.05        187.11        11.52 o                         
  22   1   1         11.37         11.24         7.06 o                         
 -23   2   1         78.93         91.80        15.05 o                         
 -22   2   1         72.27         78.73        13.05 o                         
 -21   2   1         69.82         95.35        22.54 o                         
 -20   2   1        290.47        341.08        11.22 o                         
 -19   2   1         92.21         73.21         7.68 o                         
 -18   2   1         85.73         69.43        10.07 o                         
 -17   2   1       1460.25       1478.58        30.57 o                         
 -16   2   1         28.52         47.74         5.97 o                         
 -15   2   1         72.14         76.20         4.72 o                         
 -14   2   1        320.97        310.84         5.74 o                         
 -13   2   1        376.54        389.51         5.47 o                         
 -12   2   1       1831.81       1878.09         8.10 o                         
 -11   2   1        486.79        533.48         6.10 o                         
 -10   2   1        356.00        440.72         5.71 o                         
  -9   2   1        116.40        141.45         2.81 o                         
  -8   2   1        214.79        160.62         2.76 o                         
  -7   2   1          2.03          6.38         1.72 o                         
  -6   2   1       1187.65       1181.05         5.66 o                         
  -5   2   1        473.09        473.13         6.26 o                         
  -4   2   1        536.90        571.71         8.79 o                         
  -3   2   1        284.61        274.49         3.83 o                         
  -2   2   1        481.25        440.42         4.79 o                         
  -1   2   1        989.54       1057.55         4.14 o                         
   0   2   1       2847.31       3102.68        30.87 o                         
   1   2   1      34146.30      38215.47       186.29 o                         
   2   2   1      59430.08      66662.31       377.53 o                         
   3   2   1         31.68         23.00         2.16 o                         
   4   2   1       4261.63       4246.71        19.18 o                         
   5   2   1       2733.22       2680.03        25.70 o                         
   6   2   1        199.70        140.89         5.11 o                         
   7   2   1        470.49        550.87         4.36 o                         
   8   2   1         19.31         25.90         1.84 o                         
   9   2   1        872.51        881.26         6.50 o                         
  10   2   1       1045.91       1103.97         7.70 o                         
  11   2   1        544.75        430.69         6.57 o                         
  12   2   1         60.57         57.39         3.46 o                         
  13   2   1         30.34         26.35         3.57 o                         
  14   2   1       3339.41       3120.47        29.32 o                         
  15   2   1       2031.99       2072.66        27.50 o                         
  16   2   1       1176.67       1166.40        14.18 o                         
  17   2   1        205.08        197.29         7.51 o                         
  18   2   1        698.78        675.74        10.69 o                         
  19   2   1          0.08         -4.20         7.87 o                         
  20   2   1         30.65         21.64         6.82 o                         
  21   2   1          3.51         -1.94         9.74 o                         
  22   2   1         36.38         47.61        11.17 o                         
 -22   3   1          0.08         30.51        10.35 o                         
 -21   3   1         37.64         60.27        18.33 o                         
 -20   3   1         68.41         55.61        12.37 o                         
 -19   3   1          0.41          0.66         7.43 o                         
 -18   3   1        370.64        320.65         8.44 o                         
 -17   3   1        193.45        212.24        12.35 o                         
 -16   3   1       2768.55       2797.99        36.20 o                         
 -15   3   1        102.37         94.48         6.07 o                         
 -14   3   1        420.90        387.34         6.53 o                         
 -13   3   1        792.54        742.60        10.15 o                         
 -12   3   1       1568.29       1619.92        12.96 o                         
 -11   3   1        343.02        377.44         5.75 o                         
 -10   3   1       1091.91       1082.32        11.69 o                         
  -9   3   1       5030.06       5080.60        32.37 o                         
  -8   3   1       1882.68       1892.08         8.56 o                         
  -7   3   1        318.28        333.75         8.87 o                         
  -6   3   1        179.75        181.45         3.57 o                         
  -5   3   1       1159.57       1263.15         8.95 o                         
  -4   3   1       1512.20       1357.64        13.19 o                         
  -3   3   1        558.51        560.86         4.21 o                         
  -2   3   1       1871.43       1998.49        20.26 o                         
  -1   3   1       5773.51       5672.94        23.13 o                         
   0   3   1      29290.39      31615.49       174.16 o                         
   1   3   1      11312.07      12040.50        31.32 o                         
   2   3   1      13458.00      14346.41        59.52 o                         
   3   3   1       7023.85       7210.56        23.59 o                         
   4   3   1       7830.04       8198.35        36.15 o                         
   5   3   1       3711.09       3835.62        20.44 o                         
   6   3   1      11232.84      11975.34        65.40 o                         
   7   3   1       8807.56       8813.72        28.12 o                         
   8   3   1        625.29        733.94        14.47 o                         
   9   3   1        627.71        734.00        11.73 o                         
  10   3   1       3274.96       3259.12        35.40 o                         
  11   3   1       1711.59       1618.84        16.84 o                         
  12   3   1        159.31        143.07         4.90 o                         
  13   3   1        128.35        116.17         4.95 o                         
  14   3   1        693.56        699.39         8.15 o                         
  15   3   1        169.87        121.63         8.58 o                         
  16   3   1        916.28        775.19        30.03 o                         
  17   3   1       1250.30       1192.89        22.35 o                         
  18   3   1        145.64        157.06        12.68 o                         
  19   3   1        670.71        742.37        14.34 o                         
  20   3   1         95.16         97.53        16.68 o                         
  21   3   1          7.35         20.02        13.22 o                         
  22   3   1        134.66        165.43        15.49 o                         
 -22   4   1        337.40        339.99        16.98 o                         
 -21   4   1         47.30         39.19         9.69 o                         
 -20   4   1         67.84         85.35         7.53 o                         
 -19   4   1         23.61         20.19         7.89 o                         
 -18   4   1          1.83         -0.60         6.78 o                         
 -17   4   1        263.13        263.36         7.60 o                         
 -16   4   1         93.84         84.73         6.50 o                         
 -15   4   1        409.75        343.85        10.33 o                         
 -14   4   1       2351.19       2315.92        36.57 o                         
 -13   4   1       2262.93       2207.14        32.91 o                         
 -12   4   1         74.36         83.59         5.45 o                         
 -11   4   1          0.66          3.57         3.61 o                         
 -10   4   1       2229.75       2219.50        19.69 o                         
  -9   4   1          0.60          1.34         3.69 o                         
  -8   4   1          0.37          5.18         3.56 o                         
  -7   4   1       1578.64       1775.64        24.75 o                         
  -6   4   1        636.91        646.83        10.14 o                         
  -5   4   1       1086.15       1117.43        17.01 o                         
  -4   4   1        238.98        229.93         6.02 o                         
  -3   4   1        451.43        407.84         7.19 o                         
  -2   4   1          7.12         10.68         2.10 o                         
  -1   4   1       1404.19       1443.51         6.55 o                         
   0   4   1         27.03         30.11         2.67 o                         
   1   4   1      12324.46      12761.23        70.93 o                         
   2   4   1         10.10          2.45         2.33 o                         
   3   4   1       3107.45       3199.26        19.30 o                         
   4   4   1       2379.65       2682.12        25.95 o                         
   5   4   1        481.01        526.79         5.77 o                         
   6   4   1         78.45        106.87         4.18 o                         
   7   4   1       1517.43       1540.11        14.38 o                         
   8   4   1       5062.26       5367.99        49.45 o                         
   9   4   1       3447.77       3225.22        20.70 o                         
  10   4   1       3327.34       3182.15        34.57 o                         
  11   4   1        260.19        263.66         6.53 o                         
  12   4   1          5.80          8.19         5.05 o                         
  13   4   1       1129.66       1021.95         9.44 o                         
  14   4   1        540.99        505.63         8.24 o                         
  15   4   1          4.69          2.99         5.49 o                         
  16   4   1        889.96        900.86        13.63 o                         
  17   4   1        450.38        482.14        13.59 o                         
  18   4   1        201.41        214.50        12.65 o                         
  19   4   1         45.31         48.07         9.06 o                         
  20   4   1        195.02        247.72        11.32 o                         
  21   4   1         92.12        106.63        10.49 o                         
 -21   5   1         12.02         13.35         9.67 o                         
 -20   5   1         10.82         16.48         7.35 o                         
 -19   5   1         25.37         22.65         6.59 o                         
 -18   5   1        164.71        180.60         7.72 o                         
 -17   5   1        143.06        131.68         7.13 o                         
 -16   5   1         10.78          4.05         6.18 o                         
 -15   5   1          0.99         -6.49         6.49 o                         
 -14   5   1        298.51        278.60         7.93 o                         
 -13   5   1         15.26          7.47         6.05 o                         
 -12   5   1         16.07         19.73         6.52 o                         
 -11   5   1        878.44        863.20        10.04 o                         
 -10   5   1        705.52        744.88        10.80 o                         
  -9   5   1         63.27         82.79         4.75 o                         
  -8   5   1        140.10        135.95         5.34 o                         
  -7   5   1        387.05        336.46         9.84 o                         
  -6   5   1       1074.33       1081.35         9.08 o                         
  -5   5   1       3095.45       3127.15        35.31 o                         
  -4   5   1         37.46         34.55         3.82 o                         
  -3   5   1        416.10        426.66         5.63 o                         
  -2   5   1       3563.63       3983.00        23.05 o                         
  -1   5   1       1480.83       1438.98         7.69 o                         
   0   5   1          9.91          6.64         3.60 o                         
   1   5   1       7054.90       7418.03        26.42 o                         
   2   5   1       4706.05       5347.66        46.27 o                         
   3   5   1       1553.57       1689.33        12.29 o                         
   4   5   1       2663.55       2692.47        22.09 o                         
   5   5   1       2469.64       2706.09        20.57 o                         
   6   5   1        935.20       1017.46         9.84 o                         
   7   5   1          3.95          1.33         4.68 o                         
   8   5   1        244.50        232.05         7.34 o                         
   9   5   1         24.75         20.18         5.54 o                         
  10   5   1          7.43          7.16         5.55 o                         
  11   5   1          4.12          0.22         5.81 o                         
  12   5   1         31.13         28.62         5.91 o                         
  13   5   1        115.23        104.19         6.82 o                         
  14   5   1        506.94        500.63        11.99 o                         
  15   5   1          2.09         -7.61         8.06 o                         
  16   5   1         86.04         72.78         6.93 o                         
  17   5   1          3.24         -5.72         6.32 o                         
  18   5   1          2.66         -0.98         6.32 o                         
  19   5   1          0.71         -5.46         9.59 o                         
  20   5   1          0.65         -7.18         9.46 o                         
 -20   6   1         76.89         95.90        10.13 o                         
 -19   6   1        120.42        118.35         8.01 o                         
 -18   6   1        202.57        190.51         8.32 o                         
 -17   6   1          3.91         -4.40         6.87 o                         
 -16   6   1         26.20         24.65         7.17 o                         
 -15   6   1        667.82        664.05        11.60 o                         
 -14   6   1        551.91        523.01        10.04 o                         
 -13   6   1       1419.05       1447.15        17.86 o                         
 -12   6   1        834.40        823.42        14.81 o                         
 -11   6   1        627.06        604.76        13.35 o                         
 -10   6   1        914.50        896.41        35.51 o                         
  -9   6   1         36.03         32.20        10.16 o                         
  -8   6   1        544.91        506.25        24.35 o                         
  -7   6   1         20.55         10.87         8.16 o                         
  -6   6   1       1333.36       1361.09        24.25 o                         
  -5   6   1        264.48        281.36         6.01 o                         
  -4   6   1         83.76         87.85         4.28 o                         
  -3   6   1         20.99         16.24         3.25 o                         
  -2   6   1       1186.17       1130.01         7.59 o                         
  -1   6   1        960.58        932.00         7.14 o                         
   0   6   1       1022.24       1175.09         8.63 o                         
   1   6   1       1168.01       1110.79         7.82 o                         
   2   6   1       1502.07       1416.11        19.64 o                         
   3   6   1         24.10         40.04         4.20 o                         
   4   6   1        392.45        444.78         8.40 o                         
   5   6   1        571.00        573.54        14.40 o                         
   6   6   1       2619.45       2698.98        78.61 o                         
   7   6   1        484.27        484.09        13.76 o                         
   8   6   1       1094.60       1068.39        28.73 o                         
   9   6   1       2065.69       2070.21        22.24 o                         
  10   6   1       2060.31       1953.89        31.24 o                         
  11   6   1        503.99        538.75        13.28 o                         
  12   6   1        344.54        357.92        10.48 o                         
  13   6   1        520.93        460.44        11.25 o                         
  14   6   1        830.74        740.01        21.82 o                         
  15   6   1        304.17        336.52         9.14 o                         
  16   6   1        410.62        391.35         9.57 o                         
  17   6   1        216.33        192.06         8.44 o                         
  18   6   1        137.34        118.66         8.05 o                         
  19   6   1          0.41         -5.46         7.37 o                         
 -19   7   1         44.63         52.47         7.89 o                         
 -18   7   1         21.42         16.27         9.60 o                         
 -17   7   1         45.23         23.54         8.47 o                         
 -16   7   1        174.08        180.59        12.25 o                         
 -15   7   1        214.47        214.51        10.60 o                         
 -14   7   1         53.68         52.10         9.01 o                         
 -13   7   1        690.90        625.07        12.72 o                         
 -12   7   1        193.22        170.77        11.84 o                         
 -11   7   1         80.73         79.71        17.11 o                         
 -10   7   1        140.28        122.11        23.13 o                         
  -9   7   1         19.07          6.90        16.63 o                         
  -8   7   1        504.85        467.94        12.18 o                         
  -7   7   1        432.43        422.22        12.90 o                         
  -6   7   1       1595.40       1667.52        31.43 o                         
  -5   7   1        406.80        388.91         9.74 o                         
  -4   7   1          0.52          0.22         4.78 o                         
  -3   7   1        275.85        293.38         5.98 o                         
  -2   7   1          5.04          3.24         4.43 o                         
  -1   7   1       1368.62       1465.56        14.75 o                         
   0   7   1         71.01         65.74         4.54 o                         
   1   7   1        673.77        669.58         9.72 o                         
   2   7   1       2613.94       2669.16        27.64 o                         
   3   7   1        922.47        937.46         9.51 o                         
   4   7   1         31.91         38.96         7.72 o                         
   5   7   1        525.73        572.56        14.73 o                         
   6   7   1         43.40         46.01         8.10 o                         
   7   7   1        446.49        427.57        13.76 o                         
   8   7   1        158.98        143.87        11.77 o                         
   9   7   1        122.10        139.56        12.40 o                         
  10   7   1        515.73        501.65        14.48 o                         
  11   7   1        272.34        247.27        13.74 o                         
  12   7   1       3314.78       3452.13        29.03 o                         
  13   7   1        138.65        121.52        25.65 o                         
  14   7   1          0.75         -1.38        10.21 o                         
  15   7   1          0.04          0.16         8.29 o                         
  16   7   1         16.94         15.73         8.59 o                         
  17   7   1         55.27         68.38         8.19 o                         
  18   7   1        100.66        121.43         8.72 o                         
 -18   8   1         46.22         44.83         9.38 o                         
 -17   8   1         64.04         77.73        12.25 o                         
 -16   8   1        110.58        121.48         9.65 o                         
 -15   8   1          1.30         -1.45        13.90 o                         
 -14   8   1        339.09        307.55        11.29 o                         
 -13   8   1        175.72        165.92        13.71 o                         
 -12   8   1        439.47        404.58        14.66 o                         
 -11   8   1        589.17        595.44        40.59 o                         
 -10   8   1         14.31          1.98        10.57 o                         
  -9   8   1        695.37        696.06        16.25 o                         
  -8   8   1       1066.93       1054.78        25.45 o                         
  -7   8   1        949.24       1001.77        22.96 o                         
  -6   8   1        388.88        419.08        11.74 o                         
  -5   8   1        118.33        130.98         9.10 o                         
  -4   8   1        507.67        522.63        13.55 o                         
  -3   8   1        107.67        122.00         5.65 o                         
  -2   8   1        307.73        349.14         6.92 o                         
  -1   8   1          2.28         -4.71         4.71 o                         
   0   8   1         28.47         25.21         4.84 o                         
   1   8   1          5.22          2.11         4.77 o                         
   2   8   1       1058.73       1091.77        17.49 o                         
   3   8   1       4341.96       4653.13        58.26 o                         
   4   8   1       2802.51       2911.60        39.27 o                         
   5   8   1       3307.98       3712.10        61.41 o                         
   6   8   1        603.55        617.62        14.50 o                         
   7   8   1        770.34        822.71        23.90 o                         
   8   8   1        283.99        268.20        15.36 o                         
   9   8   1        241.79        209.56        13.33 o                         
  10   8   1        561.93        579.77        17.39 o                         
  11   8   1        585.63        506.12        34.29 o                         
  12   8   1         78.91         69.73        12.46 o                         
  13   8   1        375.41        382.33        14.53 o                         
  14   8   1        323.25        396.59        18.10 o                         
  15   8   1        820.70        759.56        16.80 o                         
  16   8   1         92.19         96.13        15.43 o                         
  17   8   1        252.25        258.15        18.37 o                         
 -16   9   1          3.09         -0.19         8.88 o                         
 -15   9   1          1.69         -7.06         8.95 o                         
 -14   9   1          5.04          4.42         9.11 o                         
 -13   9   1         42.38         20.87         9.35 o                         
 -12   9   1         70.26         61.96        11.89 o                         
 -11   9   1        357.77        319.59        14.32 o                         
 -10   9   1        245.90        234.02        21.62 o                         
  -9   9   1        267.89        257.96        13.43 o                         
  -8   9   1          7.75          5.11         7.81 o                         
  -7   9   1         20.89         11.15        10.00 o                         
  -6   9   1          9.53          5.72         8.31 o                         
  -5   9   1         45.33         40.95         7.65 o                         
  -4   9   1        388.97        361.30        10.09 o                         
  -3   9   1        218.78        211.98         8.10 o                         
  -2   9   1        148.03         98.58         5.99 o                         
  -1   9   1        325.64        318.49        10.19 o                         
   0   9   1        386.35        339.44         9.63 o                         
   1   9   1        168.26        139.54         7.45 o                         
   2   9   1       1004.30       1049.57        15.12 o                         
   3   9   1       4654.54       4484.90       102.95 o                         
   4   9   1        116.15        142.07         8.74 o                         
   5   9   1        495.11        498.54        15.20 o                         
   6   9   1         29.90         34.84         9.49 o                         
   7   9   1        102.68        103.48         9.59 o                         
   8   9   1         72.37         62.64         9.11 o                         
   9   9   1          1.59          5.20         8.60 o                         
  10   9   1          5.54         -3.39        12.60 o                         
  11   9   1         67.87         58.38        10.38 o                         
  12   9   1        181.00        190.64        13.58 o                         
  13   9   1        348.62        361.80        15.12 o                         
  14   9   1         93.76         78.39        11.82 o                         
  15   9   1         46.28         29.06        11.55 o                         
 -13  10   1         90.90         85.44        10.52 o                         
 -12  10   1        197.87        175.47        13.34 o                         
 -11  10   1         20.36         17.23        11.85 o                         
 -10  10   1        124.08        104.94        12.89 o                         
  -9  10   1         89.88         75.58        14.03 o                         
  -8  10   1         22.04         25.55        10.54 o                         
  -7  10   1        106.58        105.45        11.99 o                         
  -6  10   1        171.63        139.13        11.19 o                         
  -5  10   1        147.98        128.04        11.44 o                         
  -4  10   1        427.94        458.98        13.31 o                         
  -3  10   1        914.08        886.99        19.93 o                         
  -2  10   1         83.79        107.68         7.76 o                         
  -1  10   1        285.93        262.87         9.46 o                         
   0  10   1          0.04         -2.28         5.69 o                         
   1  10   1        236.28        228.77         9.79 o                         
   2  10   1        145.99        171.63         9.50 o                         
   3  10   1        296.75        265.93         9.92 o                         
   4  10   1          1.07         -0.10         7.84 o                         
   5  10   1        357.86        345.70        15.07 o                         
   6  10   1        120.67        115.58         8.95 o                         
   7  10   1         55.12         55.65        10.68 o                         
   8  10   1          1.77         -3.03         9.34 o                         
   9  10   1          4.58          3.33         9.25 o                         
  10  10   1          1.38         -9.01        10.46 o                         
  11  10   1          3.68         -5.32         9.69 o                         
  12  10   1         24.40         11.21        12.48 o                         
  13  10   1         11.92         -6.61        11.84 o                         
 -10  11   1         57.89         44.39        13.42 o                         
  -9  11   1        128.69        121.80        14.56 o                         
  -8  11   1          0.02         -9.59         9.59 o                         
  -7  11   1        120.17        118.25        11.90 o                         
  -6  11   1         30.41         22.05         9.52 o                         
  -5  11   1         51.32         35.89         7.75 o                         
  -4  11   1          0.97         -6.35         7.69 o                         
  -3  11   1         54.23         51.56        10.77 o                         
  -2  11   1          1.65         -6.79         6.79 o                         
  -1  11   1         35.10         25.77         6.69 o                         
   0  11   1        115.61        129.18        10.62 o                         
   1  11   1         13.06          7.31         7.74 o                         
   2  11   1        139.21        147.06         9.69 o                         
   3  11   1         15.82         28.56         9.03 o                         
   4  11   1        983.90        985.14        25.53 o                         
   5  11   1        303.23        308.48        15.91 o                         
   6  11   1          6.75         18.76         8.77 o                         
   7  11   1        115.89        113.92         9.32 o                         
   8  11   1         22.56         11.48         8.14 o                         
   9  11   1         24.36         31.83         9.61 o                         
  10  11   1         76.82         52.91        14.13 o                         
  -5  12   1         10.27         -5.09        10.70 o                         
  -4  12   1        165.09        168.05        12.33 o                         
  -3  12   1        587.04        616.51        50.66 o                         
  -2  12   1        655.11        691.43        40.77 o                         
  -1  12   1         76.86        100.54         9.94 o                         
   0  12   1         12.13         28.86        10.91 o                         
   1  12   1         34.00         44.64        10.98 o                         
   2  12   1          0.10         -2.54        10.14 o                         
   3  12   1          2.16         16.98         9.25 o                         
   4  12   1          6.58          3.26         9.07 o                         
   5  12   1        519.88        520.24        37.21 o                         
 -23   0   2        235.48        252.54        17.36 o                         
 -22   0   2        221.62        236.63        16.47 o                         
 -21   0   2         45.99         53.93         8.33 o                         
 -20   0   2        549.37        444.50        38.93 o                         
 -19   0   2          6.98         17.71         7.84 o                         
 -18   0   2         51.92         50.99         8.44 o                         
 -17   0   2        702.56        722.31        29.39 o                         
 -16   0   2       1775.55       1864.35        16.30 o                         
 -15   0   2       2081.73       2319.31        43.93 o                         
 -14   0   2       2710.61       2924.76        16.70 o                         
 -13   0   2       8181.17       8205.30        43.86 o                         
 -12   0   2      13619.94      13562.63        71.93 o                         
 -11   0   2       1154.64       1144.89         9.79 o                         
 -10   0   2      12396.09      13038.50       214.60 o                         
  -9   0   2        409.31        459.88         6.04 o                         
  -8   0   2       4061.23       4363.88        14.80 o                         
  -7   0   2       3947.21       4209.25        13.78 o                         
  -6   0   2     104070.29      96714.23       268.02 o                         
  -5   0   2      61115.57      57057.04       183.55 o                         
  -4   0   2      60529.02      56273.83       781.19 o                         
  -3   0   2          0.68         16.70         7.45 o                         
  -2   0   2        399.16        449.25        16.30 o                         
   0   0   2          6.48          5.98         2.42 o                         
   1   0   2       3113.84       3126.24        15.36 o                         
   2   0   2      16608.46      15884.29       151.93 o                         
   3   0   2      82101.16      75205.25      1196.82 o                         
   4   0   2        343.81        299.45         9.62 o                         
   5   0   2       4791.99       4919.46        70.75 o                         
   6   0   2         33.70         26.57         5.37 o                         
   7   0   2       2332.13       2029.53        15.75 o                         
   8   0   2       4254.42       3984.12        40.19 o                         
   9   0   2        880.19        908.35        10.11 o                         
  10   0   2         29.20         56.83         3.13 o                         
  11   0   2        113.87        102.43         6.40 o                         
  12   0   2         21.82         27.37         4.82 o                         
  13   0   2         12.31         12.13         4.35 o                         
  14   0   2         20.85         15.35         5.09 o                         
  15   0   2          2.74          2.93         5.56 o                         
  16   0   2        827.36        839.84        23.73 o                         
  17   0   2       3787.12       3930.91       113.29 o                         
  18   0   2          8.89         89.05        20.50 o                         
  19   0   2        577.49        597.22        43.02 o                         
  20   0   2        166.72        184.94        25.09 o                         
  21   0   2          0.07         10.30        12.90 o                         
  22   0   2        384.59        385.47        46.79 o                         
 -23   1   2         10.18         15.18         8.66 o                         
 -22   1   2        148.53        107.56        14.57 o                         
 -21   1   2         81.58         88.27         9.36 o                         
 -20   1   2         33.39         40.54         5.61 o                         
 -19   1   2         16.61         22.32         6.60 o                         
 -18   1   2          3.49         25.73         7.80 o                         
 -17   1   2       2085.42       2094.38        33.69 o                         
 -16   1   2         45.05         55.98         7.85 o                         
 -15   1   2         18.40         15.34         4.43 o                         
 -14   1   2        270.90        283.87         7.26 o                         
 -13   1   2         40.33         36.72         2.97 o                         
 -12   1   2       1219.94       1152.33        10.64 o                         
 -11   1   2        154.82        128.37         4.52 o                         
 -10   1   2         55.19         63.46         5.07 o                         
  -9   1   2       4022.24       4178.75        15.90 o                         
  -8   1   2        267.15        272.25         8.50 o                         
  -7   1   2       4120.76       3815.00        19.91 o                         
  -6   1   2       2153.21       2214.04        21.34 o                         
  -5   1   2       2844.36       2979.43        45.86 o                         
  -4   1   2       3698.11       3550.48        31.97 o                         
  -3   1   2        579.87        580.94         3.06 o                         
  -2   1   2       2597.68       2621.84        10.95 o                         
  -1   1   2       3774.75       3753.62        11.89 o                         
   0   1   2       5510.12       5681.50        64.13 o                         
   1   1   2       5288.80       5024.25        60.44 o                         
   2   1   2      34786.45      35060.98        41.14 o                         
   3   1   2         23.43         24.89         1.36 o                         
   4   1   2        149.28        117.88         2.38 o                         
   5   1   2        159.37        125.58         4.80 o                         
   6   1   2       2809.20       2715.66        27.59 o                         
   7   1   2       9295.14       9618.92        39.10 o                         
   8   1   2       1192.20       1324.67         6.29 o                         
   9   1   2       1093.13       1057.24         5.15 o                         
  10   1   2         65.12         72.06         2.02 o                         
  11   1   2        265.14        223.14         4.33 o                         
  12   1   2         40.24         43.37         2.63 o                         
  13   1   2         61.21         58.86         5.14 o                         
  14   1   2         27.53         20.68         4.86 o                         
  15   1   2          0.08          2.61         5.74 o                         
  16   1   2        137.80        155.31        10.04 o                         
  17   1   2        740.73        751.83        14.18 o                         
  18   1   2        324.17        345.99         8.31 o                         
  19   1   2          0.25         21.63         6.44 o                         
  20   1   2        340.03        401.05        13.82 o                         
  21   1   2          9.32         19.63         6.99 o                         
  22   1   2          4.00          4.23         7.24 o                         
 -23   2   2          0.07          9.20         9.45 o                         
 -22   2   2        373.01        428.78        54.57 o                         
 -21   2   2          0.10          9.16        16.42 o                         
 -20   2   2         12.78         20.31        24.19 o                         
 -19   2   2         26.04          6.80         7.57 o                         
 -18   2   2        181.20        146.30         8.67 o                         
 -17   2   2          5.56         23.46         6.25 o                         
 -16   2   2        470.49        454.47         8.24 o                         
 -15   2   2        331.46        338.12         8.16 o                         
 -14   2   2        247.50        234.51         9.61 o                         
 -13   2   2         92.21        104.29         3.87 o                         
 -12   2   2        931.16        883.99         5.99 o                         
 -11   2   2       4152.55       4278.14        51.00 o                         
 -10   2   2       1190.99       1300.29        16.92 o                         
  -9   2   2        888.44        860.48        15.98 o                         
  -8   2   2       3636.33       3698.65        52.51 o                         
  -7   2   2        616.89        620.13         7.78 o                         
  -6   2   2       2725.71       2688.95        12.67 o                         
  -5   2   2        116.17        102.50         2.73 o                         
  -4   2   2        866.82        825.06         6.74 o                         
  -3   2   2       3779.85       3604.63        41.93 o                         
  -2   2   2       1352.26       1218.49        15.16 o                         
  -1   2   2        858.28        817.33        11.13 o                         
   0   2   2       5620.48       5582.62        29.98 o                         
   1   2   2      20254.49      20676.73        81.44 o                         
   2   2   2        910.54       1071.84         7.54 o                         
   3   2   2        280.11        287.09         5.91 o                         
   4   2   2       2672.10       2619.51        34.38 o                         
   5   2   2       1189.02       1116.68        15.13 o                         
   6   2   2          2.13          5.00         2.55 o                         
   7   2   2        386.37        437.07         4.62 o                         
   8   2   2         23.20         36.44         2.36 o                         
   9   2   2       1521.80       1626.92        15.27 o                         
  10   2   2          0.01         -0.82         2.57 o                         
  11   2   2         12.63         13.08         2.59 o                         
  12   2   2        709.88        702.27         6.54 o                         
  13   2   2        212.88        207.01         5.15 o                         
  14   2   2       1449.99       1396.87        18.83 o                         
  15   2   2       1607.74       1571.48        28.41 o                         
  16   2   2       1146.65       1111.76        23.43 o                         
  17   2   2         23.17         13.78         6.67 o                         
  18   2   2        118.17        121.14         6.39 o                         
  19   2   2        231.26        228.94         8.04 o                         
  20   2   2         43.96         39.64         7.31 o                         
  21   2   2          0.05         -3.73         9.99 o                         
  22   2   2         66.04        101.27         9.13 o                         
 -23   3   2         81.65        100.45        10.17 o                         
 -22   3   2          0.01         34.03         8.93 o                         
 -21   3   2          1.74         13.06        17.67 o                         
 -20   3   2        292.63        277.60        14.79 o                         
 -19   3   2        153.76        120.00         7.40 o                         
 -18   3   2         12.69          8.83         6.57 o                         
 -17   3   2        538.03        554.77         8.52 o                         
 -16   3   2        279.92        297.23         8.32 o                         
 -15   3   2        125.58        114.76         7.03 o                         
 -14   3   2        940.02        866.63         9.69 o                         
 -13   3   2        356.57        348.03         6.36 o                         
 -12   3   2        196.30        227.94         4.68 o                         
 -11   3   2       2554.68       2422.41        26.26 o                         
 -10   3   2       5259.98       5265.19        43.15 o                         
  -9   3   2       2358.09       2321.09        18.19 o                         
  -8   3   2         42.59         13.74         1.89 o                         
  -7   3   2       2323.61       2459.83        24.27 o                         
  -6   3   2        975.19        919.15        12.52 o                         
  -5   3   2        228.96        281.01         4.81 o                         
  -4   3   2       8269.58       8174.60        22.96 o                         
  -3   3   2       1251.14       1407.86        10.72 o                         
  -2   3   2       4016.43       3807.62        26.96 o                         
  -1   3   2       1076.40       1015.75         6.31 o                         
   0   3   2       2020.82       2017.14        12.93 o                         
   1   3   2       1120.39       1043.95         7.88 o                         
   2   3   2         23.77         14.22         2.51 o                         
   3   3   2         39.50         42.95         2.68 o                         
   4   3   2        251.66        261.47         3.82 o                         
   5   3   2          3.93         28.08         2.92 o                         
   6   3   2       8853.51       9991.59        55.70 o                         
   7   3   2       3249.78       3320.53        45.22 o                         
   8   3   2        634.45        656.97        13.15 o                         
   9   3   2        548.90        537.20        11.10 o                         
  10   3   2         45.15         36.38         2.98 o                         
  11   3   2        160.36        180.13         5.41 o                         
  12   3   2        160.60        150.03         5.54 o                         
  13   3   2       2035.42       2017.72        29.37 o                         
  14   3   2        473.76        457.04        11.98 o                         
  15   3   2        122.25        115.79         8.71 o                         
  16   3   2        248.12        226.17         9.02 o                         
  17   3   2        118.12        102.99         9.71 o                         
  18   3   2        414.04        366.50        18.34 o                         
  19   3   2        217.59        229.06         9.51 o                         
  20   3   2        407.88        398.13        11.26 o                         
  21   3   2        315.17        318.79        10.60 o                         
 -22   4   2        200.56        184.44        12.19 o                         
 -21   4   2         34.03         16.72         7.70 o                         
 -20   4   2        155.16        132.32         8.15 o                         
 -19   4   2         60.54         78.00         7.24 o                         
 -18   4   2         29.59         27.67         5.96 o                         
 -17   4   2         15.68         21.39         5.92 o                         
 -16   4   2          0.47          4.97         6.11 o                         
 -15   4   2        189.60        173.76         6.95 o                         
 -14   4   2        156.47        134.30         6.49 o                         
 -13   4   2        479.02        443.55         7.59 o                         
 -12   4   2        276.70        244.59        11.83 o                         
 -11   4   2        583.26        587.39         9.58 o                         
 -10   4   2       1133.47       1089.63        21.80 o                         
  -9   4   2        118.23        114.48         6.81 o                         
  -8   4   2          4.37         -1.89         1.89 o                         
  -7   4   2        896.50        914.28        18.49 o                         
  -6   4   2        455.19        486.63        10.90 o                         
  -5   4   2       4733.73       4847.40        57.74 o                         
  -4   4   2        172.71        262.01         5.92 o                         
  -3   4   2        127.34        116.01         3.39 o                         
  -2   4   2       1048.11       1124.05         8.10 o                         
  -1   4   2        446.58        464.31         3.64 o                         
   0   4   2       4069.53       3844.10        30.41 o                         
   1   4   2        217.90        204.93         3.62 o                         
   2   4   2        276.59        358.76         4.08 o                         
   3   4   2       4085.94       4308.48        35.83 o                         
   4   4   2        179.80        112.76         4.41 o                         
   5   4   2       4265.35       4623.77        15.88 o                         
   6   4   2         25.82         31.96         3.64 o                         
   7   4   2       1860.16       1780.58        14.81 o                         
   8   4   2        259.21        249.90         7.12 o                         
   9   4   2         11.01         43.74         7.70 o                         
  10   4   2       1558.90       1653.97        14.17 o                         
  11   4   2       1202.33       1212.16        17.13 o                         
  12   4   2        374.14        345.42         7.28 o                         
  13   4   2        862.45        874.20        12.38 o                         
  14   4   2        247.99        238.75         8.89 o                         
  15   4   2        263.13        230.95         6.80 o                         
  16   4   2        112.72        114.49         6.75 o                         
  17   4   2        344.41        343.76        12.18 o                         
  18   4   2          1.00         11.28         7.55 o                         
  19   4   2         19.44         26.50        13.05 o                         
  20   4   2        372.99        382.24        30.70 o                         
  21   4   2         20.97         38.59        10.00 o                         
 -21   5   2         37.07         48.69         8.78 o                         
 -20   5   2        277.96        273.08         9.21 o                         
 -19   5   2         24.56         31.85         6.66 o                         
 -18   5   2        242.37        256.60         8.05 o                         
 -17   5   2        644.03        611.75        14.35 o                         
 -16   5   2         10.78          8.11         6.28 o                         
 -15   5   2          4.12         -5.14         6.57 o                         
 -14   5   2        857.06        787.60        14.04 o                         
 -13   5   2       1282.56       1236.83        18.45 o                         
 -12   5   2        623.80        580.24         8.92 o                         
 -11   5   2       1765.42       1740.70        20.32 o                         
 -10   5   2       2337.28       2395.04        13.70 o                         
  -9   5   2       6557.07       6734.14        68.18 o                         
  -8   5   2       5463.89       5717.16        53.73 o                         
  -7   5   2        389.40        417.64        13.42 o                         
  -6   5   2        271.79        317.15         5.74 o                         
  -5   5   2         21.92         14.64         3.17 o                         
  -4   5   2        571.27        585.67        11.86 o                         
  -3   5   2       1747.54       1892.20        16.23 o                         
  -2   5   2       7552.94       7975.48        37.87 o                         
  -1   5   2       7573.52       7991.76        42.86 o                         
   0   5   2       8103.96       8734.48        35.85 o                         
   1   5   2         56.08         71.13         4.62 o                         
   2   5   2       5397.47       5538.81        30.56 o                         
   3   5   2        714.83        695.13         8.02 o                         
   4   5   2        469.95        479.50         5.03 o                         
   5   5   2        178.06        166.43         5.53 o                         
   6   5   2        271.47        281.05         6.67 o                         
   7   5   2       2650.03       2654.62        17.35 o                         
   8   5   2         51.65         53.64         5.84 o                         
   9   5   2         50.29         29.66         5.67 o                         
  10   5   2       1022.95       1047.14        12.60 o                         
  11   5   2        476.49        417.56         8.30 o                         
  12   5   2         15.87         11.77         5.84 o                         
  13   5   2        425.54        435.88        10.50 o                         
  14   5   2       1742.46       1704.14        14.18 o                         
  15   5   2         22.17          9.75         5.99 o                         
  16   5   2          4.29         -2.81         5.99 o                         
  17   5   2         46.81         43.11         6.35 o                         
  18   5   2        122.04        105.30        14.37 o                         
  19   5   2        143.30         93.95        10.43 o                         
  20   5   2         19.12         25.24        10.03 o                         
 -20   6   2         20.75         31.25         7.22 o                         
 -19   6   2          0.55          4.48         6.91 o                         
 -18   6   2          0.72          3.50         6.98 o                         
 -17   6   2        414.01        442.37         9.50 o                         
 -16   6   2        754.18        779.70        12.98 o                         
 -15   6   2         50.40         49.68         7.32 o                         
 -14   6   2        297.02        301.02         8.87 o                         
 -13   6   2         40.95         31.32         7.91 o                         
 -12   6   2          1.20          1.76        10.52 o                         
 -11   6   2       2188.19       2031.63        37.57 o                         
 -10   6   2        162.75        132.81        10.72 o                         
  -9   6   2       2155.16       2063.44        23.39 o                         
  -8   6   2       1537.87       1533.27        24.85 o                         
  -7   6   2        352.61        363.46        12.59 o                         
  -6   6   2        793.68        800.91        14.42 o                         
  -5   6   2         26.36         22.77         4.49 o                         
  -4   6   2         44.18         37.52         4.66 o                         
  -3   6   2          0.63          2.05         3.65 o                         
  -2   6   2        289.78        258.88         4.86 o                         
  -1   6   2        111.67        113.45         3.72 o                         
   0   6   2        159.32        139.86         4.49 o                         
   1   6   2        438.69        412.61         5.93 o                         
   2   6   2       1355.31       1399.57        10.39 o                         
   3   6   2       3810.65       3967.14        28.10 o                         
   4   6   2        347.43        380.11         8.82 o                         
   5   6   2        276.22        313.59         7.43 o                         
   6   6   2       5288.13       5276.94        73.61 o                         
   7   6   2       3613.16       3699.87        22.40 o                         
   8   6   2        991.62       1095.85        14.02 o                         
   9   6   2        233.52        250.98         9.78 o                         
  10   6   2        102.06         87.67        10.70 o                         
  11   6   2         17.69         21.10         6.88 o                         
  12   6   2         58.83         55.33         7.18 o                         
  13   6   2         10.68          0.81         7.01 o                         
  14   6   2        188.97        217.80        10.76 o                         
  15   6   2        442.14        420.55        11.26 o                         
  16   6   2        116.66         95.72         8.51 o                         
  17   6   2        197.23        182.81         8.64 o                         
  18   6   2         19.57         15.19         7.40 o                         
  19   6   2         22.69         24.96        10.46 o                         
 -19   7   2         48.35         50.73         8.53 o                         
 -18   7   2         90.46         85.19         8.68 o                         
 -17   7   2          1.09         -5.21         7.95 o                         
 -16   7   2        652.27        605.37        17.66 o                         
 -15   7   2        214.58        220.42         9.59 o                         
 -14   7   2          1.33         13.54         8.38 o                         
 -13   7   2         81.72         79.93         9.60 o                         
 -12   7   2         11.95          0.29         8.52 o                         
 -11   7   2        590.97        541.76        18.12 o                         
 -10   7   2         83.69         66.21        16.31 o                         
  -9   7   2       1445.44       1358.15        15.52 o                         
  -8   7   2        436.63        475.44        19.21 o                         
  -7   7   2        374.38        392.75        20.52 o                         
  -6   7   2        858.71        876.01        13.47 o                         
  -5   7   2         51.80         33.29         5.82 o                         
  -4   7   2        582.51        605.46        10.41 o                         
  -3   7   2       1734.41       1730.62        29.61 o                         
  -2   7   2        716.86        748.46         8.31 o                         
  -1   7   2        567.61        608.29         7.47 o                         
   0   7   2         24.87         21.71         4.46 o                         
   1   7   2         15.15         13.23         5.10 o                         
   2   7   2        458.14        446.69         6.61 o                         
   3   7   2       2241.23       2333.20        14.71 o                         
   4   7   2       3019.26       3104.16        33.84 o                         
   5   7   2         13.15          8.99         8.42 o                         
   6   7   2       2119.24       2070.58        29.42 o                         
   7   7   2         62.70         73.28        14.44 o                         
   8   7   2       1380.50       1474.16        25.90 o                         
   9   7   2       1788.97       1704.55        62.63 o                         
  10   7   2        103.31         88.64        11.71 o                         
  11   7   2          1.08        -15.09        15.09 o                         
  12   7   2         24.76         12.92        14.85 o                         
  13   7   2          3.23          4.36        10.55 o                         
  14   7   2          4.93         -6.06         9.83 o                         
  15   7   2        113.16        121.00        10.78 o                         
  16   7   2        735.77        790.13        12.61 o                         
  17   7   2         16.40         12.48         7.90 o                         
  18   7   2         64.52         48.35         8.32 o                         
 -18   8   2         75.61         70.66         9.01 o                         
 -17   8   2         44.73         35.50         8.32 o                         
 -16   8   2         31.15         41.47        10.41 o                         
 -15   8   2         99.44        101.18         8.85 o                         
 -14   8   2         25.56         38.56         8.73 o                         
 -13   8   2          0.68          0.58        10.58 o                         
 -12   8   2         45.87         22.21        10.72 o                         
 -11   8   2          3.44         -7.87        13.58 o                         
 -10   8   2        335.85        305.63        13.14 o                         
  -9   8   2         14.82         -2.09        18.18 o                         
  -8   8   2        143.22        135.46        12.71 o                         
  -7   8   2       2249.24       2258.66        23.57 o                         
  -6   8   2          2.29         11.74         7.54 o                         
  -5   8   2        307.23        316.07         9.95 o                         
  -4   8   2        359.06        377.75        12.53 o                         
  -3   8   2        178.62        159.08         5.88 o                         
  -2   8   2        112.77        104.92         5.53 o                         
  -1   8   2         52.49         52.82         5.23 o                         
   0   8   2         61.50         69.38         5.32 o                         
   1   8   2        641.10        629.90         9.25 o                         
   2   8   2        224.26        216.51         6.38 o                         
   3   8   2        744.90        778.60        12.74 o                         
   4   8   2         85.88        105.66        11.81 o                         
   5   8   2       2271.67       2253.66        47.18 o                         
   6   8   2         67.32         46.00         9.84 o                         
   7   8   2        109.76         89.78         9.97 o                         
   8   8   2        175.60        177.47        13.46 o                         
   9   8   2         69.78         49.32        12.70 o                         
  10   8   2        164.95        123.50        13.69 o                         
  11   8   2         95.94         95.80        12.92 o                         
  12   8   2          0.37          3.40        11.67 o                         
  13   8   2          4.43          3.18        10.91 o                         
  14   8   2        394.93        436.43        21.80 o                         
  15   8   2         87.72        102.68        11.36 o                         
  16   8   2         77.28         94.35        16.70 o                         
 -16   9   2          9.95          3.33         8.58 o                         
 -15   9   2        163.39        155.91         9.82 o                         
 -14   9   2         92.81         93.83        10.87 o                         
 -13   9   2          2.34         -2.76         9.38 o                         
 -12   9   2          0.98        -10.62        10.62 o                         
 -11   9   2          0.46        -12.99        12.99 o                         
 -10   9   2         10.00        -11.51        11.51 o                         
  -9   9   2        111.09         92.14        11.94 o                         
  -8   9   2        280.14        278.91        12.56 o                         
  -7   9   2        364.70        369.82        13.58 o                         
  -6   9   2         53.86         39.14        10.71 o                         
  -5   9   2        551.49        601.39        13.10 o                         
  -4   9   2         77.26        113.52         7.61 o                         
  -3   9   2        184.64        182.98        10.19 o                         
  -2   9   2        168.09        154.21         7.79 o                         
  -1   9   2         20.45          3.44         5.24 o                         
   0   9   2         52.44         29.52         5.90 o                         
   1   9   2         94.41         93.67         8.41 o                         
   2   9   2        158.95        205.38        11.96 o                         
   3   9   2         23.53         32.37         7.99 o                         
   4   9   2         50.16         33.01         7.56 o                         
   5   9   2        965.88       1015.57        22.63 o                         
   6   9   2        354.57        402.91        12.85 o                         
   7   9   2        241.49        247.10        11.23 o                         
   8   9   2        141.64        154.23        10.25 o                         
   9   9   2        146.03        186.45        10.96 o                         
  10   9   2          2.33         -0.98        10.05 o                         
  11   9   2          2.47         -5.36        12.50 o                         
  12   9   2         26.50          7.09        15.33 o                         
  13   9   2         33.14         15.54        11.33 o                         
  14   9   2         12.24         12.17        11.12 o                         
  15   9   2        165.41        185.88        13.25 o                         
 -14  10   2        191.50        210.29        11.25 o                         
 -13  10   2        100.97         82.82        10.36 o                         
 -12  10   2          0.79        -11.26        11.26 o                         
 -11  10   2          0.50        -11.11        11.11 o                         
 -10  10   2         26.83         -4.76        15.41 o                         
  -9  10   2         24.76         33.38        11.14 o                         
  -8  10   2        109.59        111.53        11.80 o                         
  -7  10   2        318.80        302.34        11.73 o                         
  -6  10   2         22.71         27.70         9.10 o                         
  -5  10   2        312.59        393.03        15.97 o                         
  -4  10   2        231.92        227.38        18.26 o                         
  -3  10   2        216.54        218.24         8.24 o                         
  -2  10   2         11.21          4.57         6.62 o                         
  -1  10   2        160.63        175.39         6.95 o                         
   0  10   2        104.32         65.68         7.99 o                         
   1  10   2        125.90        127.93         8.88 o                         
   2  10   2         33.58         38.38         8.13 o                         
   3  10   2         58.26         60.14         9.07 o                         
   4  10   2        304.78        327.56        14.48 o                         
   5  10   2         75.85         75.16         8.69 o                         
   6  10   2        716.53        749.96        15.86 o                         
   7  10   2          8.75         11.43         9.64 o                         
   8  10   2         92.06         89.02        10.76 o                         
   9  10   2        166.37        168.81        11.50 o                         
  10  10   2         36.82          8.67        12.40 o                         
  11  10   2          0.05         -1.64        10.12 o                         
  12  10   2          3.75         -9.83         9.83 o                         
 -10  11   2         71.49         51.98        13.29 o                         
  -9  11   2          1.18        -12.19        12.19 o                         
  -8  11   2          2.84         -7.28         9.20 o                         
  -7  11   2         21.10         13.19         8.99 o                         
  -6  11   2         57.41         41.85         9.35 o                         
  -5  11   2          4.22         -8.67         9.28 o                         
  -4  11   2          0.68         -1.24         9.11 o                         
  -3  11   2         20.42         19.10         8.16 o                         
  -2  11   2          0.06         -5.77         6.32 o                         
  -1  11   2          4.17          6.94         9.32 o                         
   0  11   2         35.13         42.03         7.76 o                         
   1  11   2          0.69         -9.06         9.06 o                         
   2  11   2        450.37        431.53        11.98 o                         
   3  11   2        872.48        951.80        30.93 o                         
   4  11   2        105.81        109.40         9.83 o                         
   5  11   2         20.99          8.23        11.03 o                         
   6  11   2          3.77          7.24         8.72 o                         
   7  11   2          4.43         12.11         8.28 o                         
   8  11   2          1.17          5.73         8.30 o                         
   9  11   2         66.94         84.71        17.71 o                         
  -5  12   2         46.59         29.06        10.40 o                         
  -4  12   2         58.61         74.34        18.72 o                         
  -3  12   2        231.68        231.51        19.82 o                         
  -2  12   2        131.75        113.86        15.17 o                         
  -1  12   2         11.74          4.11        11.22 o                         
   0  12   2        283.39        367.11        14.24 o                         
   1  12   2        412.34        455.15        14.73 o                         
   2  12   2         81.43         76.15         9.63 o                         
   3  12   2          1.57         10.42        11.15 o                         
   4  12   2          6.55         -4.15        10.78 o                         
 -23   1   3        188.61        191.19        19.57 o                         
 -22   1   3        135.72        155.73        10.73 o                         
 -21   1   3         35.70         42.42         6.54 o                         
 -20   1   3         92.22        112.13         9.09 o                         
 -19   1   3        627.84        635.42        17.33 o                         
 -18   1   3        185.83        146.52        12.93 o                         
 -17   1   3         22.71         29.17         4.38 o                         
 -16   1   3         29.90         44.14         6.05 o                         
 -15   1   3       1791.02       1806.33        14.40 o                         
 -14   1   3        465.06        457.95         9.66 o                         
 -13   1   3         41.03         38.33         4.39 o                         
 -12   1   3         10.84          6.45         2.86 o                         
 -11   1   3        767.11        800.27         6.99 o                         
 -10   1   3        491.29        512.21         9.39 o                         
  -9   1   3         52.94         53.76         4.20 o                         
  -8   1   3         20.31         13.08         1.75 o                         
  -7   1   3       1737.37       1845.41        13.92 o                         
  -6   1   3        201.74        226.41         7.88 o                         
  -5   1   3       8562.21       8606.94        44.01 o                         
  -4   1   3       2209.20       2252.94        12.22 o                         
  -3   1   3        417.99        391.65         6.83 o                         
  -2   1   3         25.97         29.30         2.35 o                         
  -1   1   3       1188.97       1233.70        11.40 o                         
   0   1   3      29714.65      29522.81       182.14 o                         
   1   1   3      14672.25      14413.13        95.70 o                         
   2   1   3       2367.91       2144.55        18.04 o                         
   3   1   3       1910.67       1943.80        17.93 o                         
   4   1   3        247.75        283.33         4.75 o                         
   5   1   3      11745.84      11516.42        52.02 o                         
   6   1   3          2.57          8.71         1.68 o                         
   7   1   3       4172.99       4004.22        31.08 o                         
   8   1   3       5578.88       5421.48        48.84 o                         
   9   1   3         15.88         29.72         2.68 o                         
  10   1   3        121.47        113.41         4.24 o                         
  11   1   3        998.46        914.04        10.65 o                         
  12   1   3        889.26        838.34        12.09 o                         
  13   1   3        380.41        389.99         8.76 o                         
  14   1   3        180.27        178.68         6.55 o                         
  15   1   3         26.74         35.35         7.71 o                         
  16   1   3        147.53        149.70         8.32 o                         
  17   1   3        253.70        271.25        13.57 o                         
  18   1   3        168.95        176.83         7.67 o                         
  19   1   3        254.11        276.51         9.24 o                         
  20   1   3        246.89        286.05        14.80 o                         
  21   1   3          1.14          4.82        12.01 o                         
 -23   2   3         29.89         31.68         9.42 o                         
 -22   2   3          4.02          4.03        10.57 o                         
 -21   2   3         46.96         57.69        22.47 o                         
 -20   2   3        472.37        487.39        13.45 o                         
 -19   2   3        100.86        118.05        14.15 o                         
 -18   2   3       3289.46       3352.98        31.10 o                         
 -17   2   3        781.01        877.21        10.77 o                         
 -16   2   3       2497.66       2405.00        15.27 o                         
 -15   2   3         15.91         18.01         3.85 o                         
 -14   2   3       1195.48       1198.42        10.34 o                         
 -13   2   3         36.09         27.23         3.75 o                         
 -12   2   3        115.68        109.35         3.53 o                         
 -11   2   3       2279.34       2300.00        31.36 o                         
 -10   2   3       1705.52       1683.16        20.86 o                         
  -9   2   3        243.42        260.67         4.28 o                         
  -8   2   3        150.56        195.13         5.23 o                         
  -7   2   3       2284.12       2211.74         7.23 o                         
  -6   2   3       2773.06       2732.73        22.59 o                         
  -5   2   3         44.73         53.79         1.72 o                         
  -4   2   3        172.63        191.77         2.39 o                         
  -3   2   3       5014.06       5105.88        36.65 o                         
  -2   2   3       6720.62       6848.83        29.47 o                         
  -1   2   3        103.69         74.58         2.12 o                         
   0   2   3         48.23         62.38         2.04 o                         
   1   2   3          7.78          7.23         2.26 o                         
   2   2   3       6838.67       7199.77        57.84 o                         
   3   2   3       4510.88       4298.83        48.60 o                         
   4   2   3         45.64         34.32         3.60 o                         
   5   2   3       2308.09       2167.82        17.37 o                         
   6   2   3       3991.23       4308.98        59.51 o                         
   7   2   3       1186.93       1093.45        10.95 o                         
   8   2   3        200.63        255.45         3.58 o                         
   9   2   3       4124.26       4057.27        25.52 o                         
  10   2   3        631.42        585.66         6.97 o                         
  11   2   3         32.56         20.09         2.98 o                         
  12   2   3       1194.31       1118.22        18.62 o                         
  13   2   3        121.69        113.46         6.75 o                         
  14   2   3          0.34         12.32         5.96 o                         
  15   2   3        398.08        398.76        18.36 o                         
  16   2   3          0.27         -1.44         6.68 o                         
  17   2   3         64.56         48.41         5.90 o                         
  18   2   3        524.94        538.38        13.77 o                         
  19   2   3         93.93         92.50         7.63 o                         
  20   2   3        152.67        130.15         8.19 o                         
  21   2   3         80.00        105.56        19.69 o                         
 -23   3   3          0.02         10.74         8.59 o                         
 -22   3   3         45.30         82.68         9.39 o                         
 -21   3   3        122.82        173.62        14.31 o                         
 -20   3   3        297.93        292.28         8.68 o                         
 -19   3   3          3.56         -0.50         6.45 o                         
 -18   3   3         11.73         14.96         9.06 o                         
 -17   3   3        363.35        381.17         8.23 o                         
 -16   3   3       2079.05       2102.19        25.56 o                         
 -15   3   3       4303.52       4279.33        48.82 o                         
 -14   3   3          2.93         12.14         3.99 o                         
 -13   3   3        521.37        473.95         6.82 o                         
 -12   3   3       1254.92       1262.98        14.17 o                         
 -11   3   3        946.19        963.36         9.13 o                         
 -10   3   3       2182.48       2122.53        13.01 o                         
  -9   3   3       2368.77       2329.38        10.41 o                         
  -8   3   3       2102.21       2117.12        31.44 o                         
  -7   3   3        469.58        481.87         9.42 o                         
  -6   3   3       3431.94       3053.43        26.29 o                         
  -5   3   3        111.81        119.28         2.54 o                         
  -4   3   3       1950.30       1971.66        30.13 o                         
  -3   3   3        790.67        861.86         5.17 o                         
  -2   3   3         18.66         36.57         1.67 o                         
  -1   3   3        511.39        609.98         7.00 o                         
   0   3   3      10501.74      10791.05        48.02 o                         
   1   3   3       1941.43       1876.27        21.95 o                         
   2   3   3        642.68        589.87         5.47 o                         
   3   3   3         19.28         38.43         2.35 o                         
   4   3   3          0.37          2.77         2.62 o                         
   5   3   3       9107.03       9677.27        22.22 o                         
   6   3   3       3958.92       4163.28        24.58 o                         
   7   3   3        587.38        455.35        11.43 o                         
   8   3   3         98.37         87.66         4.30 o                         
   9   3   3       3623.98       3825.03        62.62 o                         
  10   3   3        237.30        204.48         4.27 o                         
  11   3   3         73.59         83.32         6.11 o                         
  12   3   3        133.32        119.87         5.58 o                         
  13   3   3       2351.34       2303.53        21.55 o                         
  14   3   3       1233.07       1219.41        21.55 o                         
  15   3   3        399.13        359.67         9.27 o                         
  16   3   3        929.08        856.96        28.35 o                         
  17   3   3        242.12        245.06         9.18 o                         
  18   3   3         67.65         56.81         8.04 o                         
  19   3   3        105.58        120.57        12.13 o                         
  20   3   3        148.52        152.19         8.09 o                         
  21   3   3          7.19          5.47        11.27 o                         
 -22   4   3         20.05         15.99         7.62 o                         
 -21   4   3          2.22         -3.99         7.52 o                         
 -20   4   3        530.73        544.00        10.72 o                         
 -19   4   3          1.06         -5.90         6.94 o                         
 -18   4   3        339.86        312.64         7.71 o                         
 -17   4   3          0.93          1.73         5.57 o                         
 -16   4   3         49.95         56.69         7.17 o                         
 -15   4   3        220.20        219.42         9.98 o                         
 -14   4   3        329.74        315.01         7.56 o                         
 -13   4   3         42.30         30.78         4.31 o                         
 -12   4   3         32.55         26.25         4.13 o                         
 -11   4   3        352.59        349.36         5.75 o                         
 -10   4   3        619.03        623.67        11.32 o                         
  -9   4   3       1527.23       1446.71        24.93 o                         
  -8   4   3       1439.04       1437.99        31.71 o                         
  -7   4   3       5356.93       5328.97        89.89 o                         
  -6   4   3       2020.55       1980.53        35.78 o                         
  -5   4   3       1975.22       1962.96        27.01 o                         
  -4   4   3         98.98         80.99         2.34 o                         
  -3   4   3       8022.40       8595.85        54.64 o                         
  -2   4   3       2962.30       3236.09        19.35 o                         
  -1   4   3         30.55         59.06         2.76 o                         
   0   4   3        619.10        563.47         6.69 o                         
   1   4   3       1132.58       1171.82         9.87 o                         
   2   4   3       2981.70       3107.44        12.61 o                         
   3   4   3      15262.27      15658.24        95.13 o                         
   4   4   3       4359.27       4205.59        18.11 o                         
   5   4   3       1359.94       1600.59        16.14 o                         
   6   4   3       1389.02       1390.40        15.00 o                         
   7   4   3       2386.33       2441.34        27.97 o                         
   8   4   3        145.58        170.83         5.61 o                         
   9   4   3         71.04         96.37         5.41 o                         
  10   4   3       1808.10       1752.44        13.59 o                         
  11   4   3        856.57        856.11        11.30 o                         
  12   4   3        437.15        417.40         7.94 o                         
  13   4   3          1.39         14.42         5.49 o                         
  14   4   3        216.43        231.28        10.34 o                         
  15   4   3        105.30         98.16        10.83 o                         
  16   4   3        232.61        202.03         8.55 o                         
  17   4   3         31.83         40.72        10.55 o                         
  18   4   3        397.78        350.92        12.08 o                         
  19   4   3          7.53         14.67         9.46 o                         
  20   4   3         10.43          7.75         9.46 o                         
 -21   5   3         20.51         15.24        10.08 o                         
 -20   5   3          6.60          9.58         7.47 o                         
 -19   5   3         55.13         62.95         6.72 o                         
 -18   5   3        256.68        264.61         7.83 o                         
 -17   5   3          0.85          2.54         6.03 o                         
 -16   5   3        221.38        224.64        10.34 o                         
 -15   5   3        592.58        633.13        20.36 o                         
 -14   5   3        874.82        821.73        15.41 o                         
 -13   5   3         16.05         13.23         5.94 o                         
 -12   5   3         17.58         15.16         4.62 o                         
 -11   5   3       1513.76       1493.05        11.11 o                         
 -10   5   3         30.58         23.01         5.08 o                         
  -9   5   3        213.05        205.85         7.93 o                         
  -8   5   3        741.07        702.42        11.65 o                         
  -7   5   3        402.49        394.39         8.15 o                         
  -6   5   3        952.94       1117.08        15.41 o                         
  -5   5   3        109.84        171.00         4.23 o                         
  -4   5   3       1510.09       1656.59        14.30 o                         
  -3   5   3       1887.91       2089.81        12.89 o                         
  -2   5   3         26.03          8.71         2.87 o                         
  -1   5   3        383.92        378.54         3.85 o                         
   0   5   3        113.10        110.22         3.75 o                         
   1   5   3        349.17        361.14         4.64 o                         
   2   5   3         13.00          4.76         2.85 o                         
   3   5   3        333.77        364.17         4.84 o                         
   4   5   3       2813.96       2763.84        12.47 o                         
   5   5   3        245.35        236.75         7.30 o                         
   6   5   3        467.05        531.05         9.09 o                         
   7   5   3         38.93         46.15         7.72 o                         
   8   5   3       2223.31       2368.06        27.99 o                         
   9   5   3        414.44        431.39        11.83 o                         
  10   5   3          4.08          5.20         5.69 o                         
  11   5   3          4.64          7.05         5.66 o                         
  12   5   3          0.40          3.34         5.80 o                         
  13   5   3          0.34         -3.02         5.86 o                         
  14   5   3        135.57        126.75         7.01 o                         
  15   5   3          0.01         -6.54         6.54 o                         
  16   5   3         70.46         58.48         6.32 o                         
  17   5   3          2.57          4.63         6.91 o                         
  18   5   3        165.97        174.24         9.55 o                         
  19   5   3          0.24         -4.42         8.17 o                         
 -20   6   3         16.07          6.85         6.73 o                         
 -19   6   3        348.63        325.82         9.77 o                         
 -18   6   3        515.76        522.22        11.05 o                         
 -17   6   3         14.25         19.06         6.74 o                         
 -16   6   3        535.44        540.98         9.82 o                         
 -15   6   3         24.90         18.83         6.95 o                         
 -14   6   3        147.07        178.34        19.87 o                         
 -13   6   3         22.58         32.50        13.04 o                         
 -12   6   3       1320.46       1297.10        19.03 o                         
 -11   6   3        224.41        200.17         9.32 o                         
 -10   6   3          9.69         -1.35         5.50 o                         
  -9   6   3         26.07         14.73         4.90 o                         
  -8   6   3         53.18         39.93         4.70 o                         
  -7   6   3        822.93        923.11        23.56 o                         
  -6   6   3        699.02        743.68        15.20 o                         
  -5   6   3          1.40         -0.03         3.71 o                         
  -4   6   3       1707.16       1842.84        12.86 o                         
  -3   6   3        440.92        453.55         7.42 o                         
  -2   6   3         88.74         53.49         4.30 o                         
  -1   6   3        177.20        189.00         4.19 o                         
   0   6   3        160.16        176.68         4.60 o                         
   1   6   3        442.16        454.90         5.43 o                         
   2   6   3       2672.61       2718.76        30.69 o                         
   3   6   3       1163.49       1163.55        16.27 o                         
   4   6   3       4832.79       4861.33        95.43 o                         
   5   6   3        821.00        825.70        22.99 o                         
   6   6   3        119.52        105.56         7.84 o                         
   7   6   3        133.42        146.61         8.80 o                         
   8   6   3       1533.06       1495.49        27.17 o                         
   9   6   3         47.61         55.32         8.37 o                         
  10   6   3        866.62        812.92        13.03 o                         
  11   6   3       1569.84       1609.39        29.64 o                         
  12   6   3        670.25        602.45        16.10 o                         
  13   6   3        219.21        190.46        10.52 o                         
  14   6   3          4.68          5.44         6.94 o                         
  15   6   3        355.84        351.52         9.52 o                         
  16   6   3        122.67        118.30         7.12 o                         
  17   6   3         79.03         59.67         7.04 o                         
  18   6   3         98.87        100.63         8.29 o                         
  19   6   3          0.01         -8.28        15.36 o                         
 -19   7   3          0.01         10.97         7.60 o                         
 -18   7   3          8.95          5.71         7.83 o                         
 -17   7   3          4.18         10.45         7.82 o                         
 -16   7   3        356.52        361.56        10.17 o                         
 -15   7   3         61.43         56.27        11.15 o                         
 -14   7   3         64.06         57.98         8.80 o                         
 -13   7   3        131.51        124.61        11.33 o                         
 -12   7   3        738.87        733.16        16.48 o                         
 -11   7   3        136.42        115.12         8.56 o                         
 -10   7   3          7.17          1.67         6.02 o                         
  -9   7   3         12.52          2.74         6.56 o                         
  -8   7   3       1026.99       1056.36        30.72 o                         
  -7   7   3        379.55        383.77         9.25 o                         
  -6   7   3         69.78         73.62         5.80 o                         
  -5   7   3        181.82        157.17         6.54 o                         
  -4   7   3        582.23        568.38        13.06 o                         
  -3   7   3       2699.76       2732.69        21.14 o                         
  -2   7   3         29.21         31.95         4.59 o                         
  -1   7   3        834.84        873.18        10.51 o                         
   0   7   3        870.55        867.34        11.50 o                         
   1   7   3        709.57        715.60         7.84 o                         
   2   7   3        591.99        617.11         9.46 o                         
   3   7   3         73.18         80.56         6.36 o                         
   4   7   3        828.62        831.06        16.12 o                         
   5   7   3       1605.23       1700.04        46.26 o                         
   6   7   3       2577.86       2614.02        32.23 o                         
   7   7   3        134.81        115.34        12.91 o                         
   8   7   3        316.20        337.91        17.99 o                         
   9   7   3         99.20         84.82         9.45 o                         
  10   7   3          3.47          6.52         9.36 o                         
  11   7   3       1319.46       1416.61        42.24 o                         
  12   7   3        299.76        317.59        15.25 o                         
  13   7   3         28.29         25.10         8.96 o                         
  14   7   3        130.10        140.23        14.83 o                         
  15   7   3         86.96         99.69        11.98 o                         
  16   7   3         36.24         29.04        17.35 o                         
  17   7   3         10.88         -6.38         7.90 o                         
 -18   8   3         13.27         13.15         8.28 o                         
 -17   8   3        155.20        145.57         9.32 o                         
 -16   8   3         39.62         51.61        12.34 o                         
 -15   8   3        188.09        175.73         9.32 o                         
 -14   8   3        579.81        562.75        12.40 o                         
 -13   8   3        769.76        788.88        13.88 o                         
 -12   8   3         59.65         41.95         9.99 o                         
 -11   8   3        472.22        385.30        15.07 o                         
 -10   8   3        563.64        548.20        12.27 o                         
  -9   8   3          0.89        -10.31        10.31 o                         
  -8   8   3        229.90        240.90        14.50 o                         
  -7   8   3        552.14        544.06        27.24 o                         
  -6   8   3       1049.91        975.93        16.61 o                         
  -5   8   3        276.45        233.31         9.44 o                         
  -4   8   3        290.14        263.17         9.35 o                         
  -3   8   3       1347.86       1405.28        16.39 o                         
  -2   8   3       1782.98       1774.17        20.00 o                         
  -1   8   3        112.99        133.01         9.01 o                         
   0   8   3        127.06        134.58         8.37 o                         
   1   8   3        993.76       1083.17        10.61 o                         
   2   8   3       1059.95        992.15        12.03 o                         
   3   8   3        594.54        620.04        12.78 o                         
   4   8   3         11.75          4.92        10.34 o                         
   5   8   3       2353.43       2246.87        27.70 o                         
   6   8   3       1066.18       1085.48        20.80 o                         
   7   8   3        270.32        223.75        10.90 o                         
   8   8   3        465.32        507.80        22.91 o                         
   9   8   3       2198.92       2322.51        26.84 o                         
  10   8   3        532.21        599.49        17.26 o                         
  11   8   3        632.15        555.01        24.74 o                         
  12   8   3         88.10         63.79        12.04 o                         
  13   8   3         14.34          9.44        11.13 o                         
  14   8   3         52.10         47.35        11.56 o                         
  15   8   3          0.11         -1.58         9.91 o                         
  16   8   3         96.42        116.70        21.66 o                         
 -16   9   3          1.13          4.89         8.47 o                         
 -15   9   3        357.68        329.50        11.07 o                         
 -14   9   3        237.37        314.12        11.20 o                         
 -13   9   3          0.32          0.68         9.08 o                         
 -12   9   3          5.81         -5.85         9.34 o                         
 -11   9   3          0.86        -12.16        12.16 o                         
 -10   9   3        178.48        113.13        10.70 o                         
  -9   9   3        516.73        495.15        15.31 o                         
  -8   9   3         52.54         69.34        11.87 o                         
  -7   9   3        132.98        110.79        14.89 o                         
  -6   9   3        699.84        674.15        13.56 o                         
  -5   9   3       2123.11       2231.34        21.77 o                         
  -4   9   3       1100.17       1058.76        18.35 o                         
  -3   9   3         55.82         22.77         7.93 o                         
  -2   9   3        155.87        151.87         8.50 o                         
  -1   9   3       1180.14       1127.04        16.44 o                         
   0   9   3        445.32        492.00        10.77 o                         
   1   9   3          7.57         10.02         7.82 o                         
   2   9   3        554.78        527.10        11.19 o                         
   3   9   3         35.24         18.21         7.38 o                         
   4   9   3         10.31         11.92         7.27 o                         
   5   9   3         79.42         89.84        10.17 o                         
   6   9   3        184.13        214.89        11.21 o                         
   7   9   3        222.93        252.90        11.64 o                         
   8   9   3        589.97        640.13        14.83 o                         
   9   9   3         33.60         36.84         9.75 o                         
  10   9   3         35.83         21.89        10.73 o                         
  11   9   3          4.40        -12.27        12.27 o                         
  12   9   3          9.84         -8.83        12.13 o                         
  13   9   3         12.84          6.28        11.27 o                         
  14   9   3          1.87         -1.27        11.13 o                         
 -14  10   3         19.71         27.74         9.39 o                         
 -13  10   3        191.07        175.81        10.87 o                         
 -12  10   3          0.57         -4.27         9.58 o                         
 -11  10   3          0.52        -13.18        13.80 o                         
 -10  10   3         10.71         -8.77        14.48 o                         
  -9  10   3         74.78         61.86        26.68 o                         
  -8  10   3        226.74        253.72        13.56 o                         
  -7  10   3        874.56        832.42        18.00 o                         
  -6  10   3         33.68         22.11         9.25 o                         
  -5  10   3        901.45        878.63        20.18 o                         
  -4  10   3         35.48         40.64         9.50 o                         
  -3  10   3        534.21        506.25        11.47 o                         
  -2  10   3         67.81         48.35         7.70 o                         
  -1  10   3          0.19         -3.51         5.85 o                         
   0  10   3        180.32        178.92         9.02 o                         
   1  10   3        835.85        820.91        16.88 o                         
   2  10   3        400.88        353.45        10.73 o                         
   3  10   3         87.13         60.83         8.44 o                         
   4  10   3        127.56        121.38         8.86 o                         
   5  10   3         69.17         58.54         9.96 o                         
   6  10   3          0.68          3.71         7.75 o                         
   7  10   3          5.70         -2.92         9.93 o                         
   8  10   3         26.31         19.67        10.10 o                         
   9  10   3          0.70         -2.17         9.83 o                         
  10  10   3          0.76         -7.46        12.60 o                         
  11  10   3         29.11         19.49        10.71 o                         
  12  10   3         35.01         20.71        10.90 o                         
 -10  11   3          5.00         -8.17        19.88 o                         
  -9  11   3         25.04         10.31        10.26 o                         
  -8  11   3         54.14         19.17        11.50 o                         
  -7  11   3          0.13          6.84        10.89 o                         
  -6  11   3          4.48         -1.94        11.22 o                         
  -5  11   3         66.44         56.80        12.13 o                         
  -4  11   3         66.70         87.04        12.19 o                         
  -3  11   3          0.00          0.31         9.40 o                         
  -2  11   3        111.42         87.19         9.28 o                         
  -1  11   3        239.30        233.25        15.43 o                         
   0  11   3        230.43        229.09        11.39 o                         
   1  11   3         77.78         94.27        11.02 o                         
   2  11   3        119.42        114.09        11.43 o                         
   3  11   3          5.81         16.23        10.73 o                         
   4  11   3         28.62         21.01        10.77 o                         
   5  11   3         28.28         23.57        10.79 o                         
   6  11   3        202.39        208.26        13.89 o                         
   7  11   3        210.90        234.34        13.22 o                         
   8  11   3        197.27        224.71        13.24 o                         
  -4  12   3         29.77         20.89        17.47 o                         
  -3  12   3          3.73         25.45        27.15 o                         
  -2  12   3         11.52         29.82        13.77 o                         
  -1  12   3         66.40         78.66        15.30 o                         
   0  12   3        269.69        266.85        17.41 o                         
   1  12   3        516.09        507.92        20.75 o                         
   2  12   3        173.02        152.88        12.61 o                         
 -23   0   4        293.32        290.02        16.90 o                         
 -22   0   4        136.35        134.29        14.94 o                         
 -21   0   4          1.76         -9.62        12.63 o                         
 -20   0   4          0.04          1.86        11.93 o                         
 -19   0   4       1091.37       1111.96        48.42 o                         
 -18   0   4        192.49        212.98        23.59 o                         
 -17   0   4       5716.53       5786.67       206.07 o                         
 -16   0   4          1.60         19.40         7.45 o                         
 -15   0   4         62.73         58.99         7.61 o                         
 -14   0   4        778.86        846.20        14.07 o                         
 -13   0   4        879.23        816.18        27.04 o                         
 -12   0   4       2509.82       2636.08        28.07 o                         
 -11   0   4       3287.31       3390.50        16.28 o                         
 -10   0   4      34867.01      34470.76       333.73 o                         
  -9   0   4        146.30        143.67         5.28 o                         
  -8   0   4       3107.73       3227.86       104.69 o                         
  -7   0   4        507.99        611.22         9.53 o                         
  -6   0   4       4898.52       5080.48        61.33 o                         
  -5   0   4       7361.10       7112.53        29.99 o                         
  -4   0   4       8726.16       8625.30        53.46 o                         
  -3   0   4      34526.76      34055.87       598.22 o                         
  -2   0   4     164493.52     161698.86      3239.79 o                         
  -1   0   4      24324.53      24176.08       127.97 o                         
   0   0   4        243.30        202.43         7.68 o                         
   1   0   4       1683.33       1255.81        12.48 o                         
   2   0   4       6614.73       6782.21        35.27 o                         
   3   0   4       1206.17       1254.44        15.61 o                         
   4   0   4       2393.43       2314.86        18.21 o                         
   5   0   4       1226.06       1211.40        14.63 o                         
   6   0   4       1625.48       1762.83        14.61 o                         
   7   0   4         11.80          8.75         2.73 o                         
   8   0   4        784.41        812.20        25.51 o                         
   9   0   4        168.66        126.80         7.32 o                         
  10   0   4         63.04         61.29         4.27 o                         
  11   0   4       3813.79       3691.23        45.90 o                         
  12   0   4       3990.08       3782.20        23.12 o                         
  13   0   4       6017.77       6044.22        31.20 o                         
  14   0   4        574.44        559.77        19.06 o                         
  15   0   4         37.14         26.41         8.72 o                         
  16   0   4       1579.30       1646.37       115.42 o                         
  17   0   4        892.03        901.97        34.02 o                         
  18   0   4         51.93         70.47        11.33 o                         
  19   0   4        346.10        384.55        37.20 o                         
  20   0   4       1235.79       1377.37       143.26 o                         
  21   0   4         40.46         65.12        12.26 o                         
 -23   1   4         61.13         48.49        17.60 o                         
 -22   1   4         14.31         -1.07         8.80 o                         
 -21   1   4         17.34         17.76         9.04 o                         
 -20   1   4         72.61         50.23         6.71 o                         
 -19   1   4         51.05         50.61         6.59 o                         
 -18   1   4         24.31         20.15         5.95 o                         
 -17   1   4        212.53        211.64         9.54 o                         
 -16   1   4        860.58        866.82         8.26 o                         
 -15   1   4       1097.11       1108.10        19.35 o                         
 -14   1   4       1466.68       1490.32        19.89 o                         
 -13   1   4        356.89        324.89         9.61 o                         
 -12   1   4         84.46         89.58         3.77 o                         
 -11   1   4        363.80        325.32         8.99 o                         
 -10   1   4       1414.70       1450.96        14.91 o                         
  -9   1   4       6278.46       6389.93        34.53 o                         
  -8   1   4       1772.17       1955.04        13.86 o                         
  -7   1   4       4406.59       4711.31        31.95 o                         
  -6   1   4        183.93        192.28         3.74 o                         
  -5   1   4        313.95        334.11         8.07 o                         
  -4   1   4      42962.00      41513.58       181.90 o                         
  -3   1   4      21122.80      21651.61        79.87 o                         
  -2   1   4      29992.22      30022.34        93.86 o                         
  -1   1   4       5520.66       5290.96        42.84 o                         
   0   1   4      31511.14      30342.12       156.99 o                         
   1   1   4       4111.06       4000.48        15.49 o                         
   2   1   4         40.05         48.56         1.38 o                         
   3   1   4        107.86        118.17         4.96 o                         
   4   1   4        498.45        567.97         3.59 o                         
   5   1   4       2588.29       2487.54         8.06 o                         
   6   1   4        958.57       1048.84        10.61 o                         
   7   1   4          9.93         17.77         1.97 o                         
   8   1   4        117.35        132.72         2.78 o                         
   9   1   4       1790.16       1807.88        25.68 o                         
  10   1   4        762.19        743.40        18.80 o                         
  11   1   4        265.52        252.83         7.24 o                         
  12   1   4          8.43         12.69         3.36 o                         
  13   1   4          0.88          1.49         3.70 o                         
  14   1   4        971.27       1006.77        22.43 o                         
  15   1   4        448.40        456.86        29.27 o                         
  16   1   4          5.76         11.35         5.76 o                         
  17   1   4        330.54        296.13        12.11 o                         
  18   1   4         72.38         75.84         7.54 o                         
  19   1   4          3.45          8.36         6.99 o                         
  20   1   4         31.25         42.67         7.41 o                         
  21   1   4         33.58         41.77         8.25 o                         
 -23   2   4          1.10         22.93         8.89 o                         
 -22   2   4          5.28         22.46         8.69 o                         
 -21   2   4         30.52         32.66         6.65 o                         
 -20   2   4          5.71         12.77         6.27 o                         
 -19   2   4        353.95        350.69        13.73 o                         
 -18   2   4        379.69        421.45         8.62 o                         
 -17   2   4        156.67        192.30        15.86 o                         
 -16   2   4          0.67         -6.22         6.22 o                         
 -15   2   4        800.81        807.27         8.09 o                         
 -14   2   4        903.86        930.03        15.45 o                         
 -13   2   4        232.80        225.59         7.41 o                         
 -12   2   4        443.48        495.48         9.93 o                         
 -11   2   4       3408.59       3548.30        46.40 o                         
 -10   2   4         80.58         86.10         3.09 o                         
  -9   2   4       1854.11       1696.70        13.33 o                         
  -8   2   4       1776.73       1636.25        15.95 o                         
  -7   2   4       1435.76       1414.73        14.34 o                         
  -6   2   4       3747.71       3645.90        30.79 o                         
  -5   2   4       3216.57       2735.03        13.13 o                         
  -4   2   4          5.39          3.72         1.40 o                         
  -3   2   4       1624.97       1563.75        10.32 o                         
  -2   2   4       7257.25       7059.28        22.45 o                         
  -1   2   4        452.47        537.21         5.39 o                         
   0   2   4        115.62        118.10         2.49 o                         
   1   2   4        487.99        541.61         3.28 o                         
   2   2   4        531.89        627.21         9.14 o                         
   3   2   4         86.69         94.81         5.97 o                         
   4   2   4       2783.84       2751.25        11.95 o                         
   5   2   4         26.20         25.05         3.63 o                         
   6   2   4        318.31        306.72         4.80 o                         
   7   2   4         55.86         53.61         4.96 o                         
   8   2   4       4247.44       4399.89        42.35 o                         
   9   2   4       4135.31       4346.13        39.98 o                         
  10   2   4         16.67         18.76         3.36 o                         
  11   2   4       1617.81       1479.12        22.37 o                         
  12   2   4        640.95        586.17        18.34 o                         
  13   2   4         65.74         87.57         6.20 o                         
  14   2   4       1051.72       1112.60        32.62 o                         
  15   2   4          5.08         -2.02         5.96 o                         
  16   2   4        237.23        223.88         7.22 o                         
  17   2   4        132.93        128.49         6.49 o                         
  18   2   4        441.56        485.07        13.64 o                         
  19   2   4        117.45        146.99         8.68 o                         
  20   2   4         51.38         62.67        10.83 o                         
  21   2   4        114.59        136.60        10.76 o                         
 -23   3   4          0.00          5.62         8.05 o                         
 -22   3   4         13.11         17.70         9.30 o                         
 -21   3   4         20.54         34.98         9.30 o                         
 -20   3   4         15.77         13.41        10.82 o                         
 -19   3   4        127.23        119.52         7.48 o                         
 -18   3   4        294.75        298.92         8.41 o                         
 -17   3   4         15.22         25.81         7.01 o                         
 -16   3   4         18.56         22.81         4.95 o                         
 -15   3   4        925.88        929.20         9.48 o                         
 -14   3   4        330.84        332.38         5.97 o                         
 -13   3   4         52.22         61.93         4.38 o                         
 -12   3   4       1597.03       1435.55         9.15 o                         
 -11   3   4        275.26        265.03         5.02 o                         
 -10   3   4        315.86        299.38         6.04 o                         
  -9   3   4        371.12        397.78         6.68 o                         
  -8   3   4        643.99        562.15         4.68 o                         
  -7   3   4        919.42        935.29         8.81 o                         
  -6   3   4         28.41         12.35         1.70 o                         
  -5   3   4        569.38        546.77         5.72 o                         
  -4   3   4       9223.74       9447.21        54.25 o                         
  -3   3   4        734.71        654.82         4.35 o                         
  -2   3   4        148.26        161.76         2.52 o                         
  -1   3   4        174.56        125.05         2.31 o                         
   0   3   4        517.05        570.99         8.41 o                         
   1   3   4         16.13         44.56         2.19 o                         
   2   3   4        252.14        254.35         4.70 o                         
   3   3   4        356.81        379.53         4.92 o                         
   4   3   4        299.14        275.38         6.14 o                         
   5   3   4        260.44        285.55         4.70 o                         
   6   3   4        110.65         93.92         6.69 o                         
   7   3   4       3581.77       3790.64        41.09 o                         
   8   3   4       1208.37       1210.00        18.54 o                         
   9   3   4       1920.81       2025.11        24.34 o                         
  10   3   4        875.45        943.71        13.62 o                         
  11   3   4         29.50         27.76         5.50 o                         
  12   3   4        133.24        105.84         5.83 o                         
  13   3   4       1618.58       1685.54        15.17 o                         
  14   3   4       1739.55       1577.67        14.06 o                         
  15   3   4       1131.64       1116.16        18.04 o                         
  16   3   4        404.43        432.31         9.88 o                         
  17   3   4         32.95         39.33         7.58 o                         
  18   3   4         39.64         40.81         8.20 o                         
  19   3   4          1.24         14.96         7.38 o                         
  20   3   4          0.86          2.95         9.22 o                         
 -22   4   4          9.01          9.75         7.30 o                         
 -21   4   4        120.81        110.57         8.04 o                         
 -20   4   4          4.40          1.84         7.03 o                         
 -19   4   4        200.99        177.71         8.46 o                         
 -18   4   4        134.73        108.51         8.24 o                         
 -17   4   4        277.36        236.46         7.32 o                         
 -16   4   4       1463.69       1448.05        22.78 o                         
 -15   4   4        354.38        349.03         7.80 o                         
 -14   4   4          1.02         -0.01         4.50 o                         
 -13   4   4        407.71        385.14         8.59 o                         
 -12   4   4        238.02        230.88         6.99 o                         
 -11   4   4        564.33        531.81         6.92 o                         
 -10   4   4        235.10        251.58         5.48 o                         
  -9   4   4          0.91          0.32         2.83 o                         
  -8   4   4       1022.10        982.50        11.49 o                         
  -7   4   4        167.62        194.51         4.55 o                         
  -6   4   4        543.38        488.66        10.05 o                         
  -5   4   4       1949.89       1890.37        11.90 o                         
  -4   4   4       1463.95       1564.10        12.12 o                         
  -3   4   4         21.62         12.70         2.11 o                         
  -2   4   4       7282.74       7506.85        65.08 o                         
  -1   4   4        422.35        503.80         6.07 o                         
   0   4   4       1557.28       1562.68        31.04 o                         
   1   4   4        668.10        716.08         7.70 o                         
   2   4   4          0.01         -0.10         2.58 o                         
   3   4   4         10.77         31.97         2.73 o                         
   4   4   4        329.46        376.40        12.31 o                         
   5   4   4        529.73        621.99        12.42 o                         
   6   4   4       1436.26       1502.32        20.52 o                         
   7   4   4       1043.96       1084.75        13.34 o                         
   8   4   4       1087.12       1006.77         9.44 o                         
   9   4   4          7.39          3.29         4.74 o                         
  10   4   4        158.14        182.65         6.17 o                         
  11   4   4        123.00        127.08         5.97 o                         
  12   4   4          0.03          0.20         5.96 o                         
  13   4   4         14.69         18.11         6.46 o                         
  14   4   4        258.20        234.06        17.51 o                         
  15   4   4        133.08        135.93         8.10 o                         
  16   4   4        224.33        241.26        16.18 o                         
  17   4   4         21.42         38.36         9.63 o                         
  18   4   4        153.79        136.86        11.79 o                         
  19   4   4        253.78        241.41        10.47 o                         
  20   4   4          5.14         48.48        10.04 o                         
 -21   5   4         42.09         20.00         7.83 o                         
 -20   5   4         94.35         75.80         7.12 o                         
 -19   5   4         45.43         37.28         6.58 o                         
 -18   5   4         77.60         72.05         6.70 o                         
 -17   5   4        228.82        205.67         7.41 o                         
 -16   5   4         98.27         84.91         6.68 o                         
 -15   5   4        823.81        831.87        10.34 o                         
 -14   5   4       1157.82       1127.29        11.36 o                         
 -13   5   4       1264.20       1294.24        11.69 o                         
 -12   5   4        182.81        184.68         9.40 o                         
 -11   5   4        521.59        543.51         7.59 o                         
 -10   5   4       1239.87       1250.56        25.26 o                         
  -9   5   4       1222.61       1208.92        22.56 o                         
  -8   5   4         35.47         41.81         4.56 o                         
  -7   5   4       4019.97       4028.22       109.18 o                         
  -6   5   4       2132.97       2145.08        29.12 o                         
  -5   5   4       3126.55       3371.24        39.67 o                         
  -4   5   4       1032.71       1087.05        15.48 o                         
  -3   5   4        121.51        120.91         3.33 o                         
  -2   5   4          5.44          1.84         2.97 o                         
  -1   5   4       3567.27       3690.61        21.59 o                         
   0   5   4        384.35        373.78        13.46 o                         
   1   5   4       1444.91       1585.87        12.87 o                         
   2   5   4          0.72          3.31         3.41 o                         
   3   5   4         25.48         19.27         4.09 o                         
   4   5   4        265.49        254.74         7.37 o                         
   5   5   4         14.66          5.96         5.64 o                         
   6   5   4         55.45         55.09         6.04 o                         
   7   5   4        427.21        453.56        12.16 o                         
   8   5   4        156.24        145.61         6.33 o                         
   9   5   4       3792.81       3835.19        35.63 o                         
  10   5   4        137.14        131.08         6.44 o                         
  11   5   4          3.81          4.08         5.76 o                         
  12   5   4         18.58         13.01         5.96 o                         
  13   5   4         10.34          4.32         6.01 o                         
  14   5   4        253.63        247.36         8.78 o                         
  15   5   4        176.42        188.52         7.72 o                         
  16   5   4        486.03        522.86        15.42 o                         
  17   5   4        952.15        961.52        14.24 o                         
  18   5   4         15.05         26.96         8.40 o                         
  19   5   4         29.57         23.82         8.09 o                         
 -20   6   4         11.38         11.28         6.65 o                         
 -19   6   4         15.24         17.81         6.67 o                         
 -18   6   4         32.06         15.57         6.51 o                         
 -17   6   4        154.44        137.22         7.31 o                         
 -16   6   4         16.72         20.55         7.26 o                         
 -15   6   4        119.56        104.85         7.69 o                         
 -14   6   4        164.89        167.35         8.59 o                         
 -13   6   4       3929.60       3889.14        53.30 o                         
 -12   6   4        424.73        399.97        14.74 o                         
 -11   6   4         79.83         73.44         6.88 o                         
 -10   6   4        532.19        564.26         8.45 o                         
  -9   6   4         18.74          6.61         5.16 o                         
  -8   6   4        879.78        853.51        25.12 o                         
  -7   6   4          1.01         -5.16         5.16 o                         
  -6   6   4         42.81         33.61         3.82 o                         
  -5   6   4         72.16         65.86         3.93 o                         
  -4   6   4          1.88          3.12         3.61 o                         
  -3   6   4        194.76        203.72         4.71 o                         
  -2   6   4         79.70         79.74         5.24 o                         
  -1   6   4         99.42         70.93         4.08 o                         
   0   6   4        480.27        436.09         7.63 o                         
   1   6   4       4772.58       5049.07        30.82 o                         
   2   6   4        122.93        129.58         4.77 o                         
   3   6   4          7.69          8.54         4.31 o                         
   4   6   4        559.74        524.85        11.11 o                         
   5   6   4        191.22        187.80         8.46 o                         
   6   6   4         22.86         17.78         7.22 o                         
   7   6   4        407.17        380.16        10.11 o                         
   8   6   4        674.42        727.52        12.96 o                         
   9   6   4       2167.61       2159.09        21.84 o                         
  10   6   4          1.60          9.54         6.72 o                         
  11   6   4        233.40        215.77         8.29 o                         
  12   6   4         82.65         52.72         7.32 o                         
  13   6   4        226.30        194.85         8.26 o                         
  14   6   4         62.36         59.97         7.11 o                         
  15   6   4         18.62         13.30         6.91 o                         
  16   6   4          3.80         -6.82         7.15 o                         
  17   6   4         62.79         69.83         8.09 o                         
  18   6   4        211.08        220.69        10.40 o                         
 -19   7   4         36.28         40.78         7.77 o                         
 -18   7   4          0.13          8.46         7.18 o                         
 -17   7   4         24.07         25.34         7.48 o                         
 -16   7   4         49.76         41.82         7.96 o                         
 -15   7   4        539.18        542.44        11.20 o                         
 -14   7   4       1277.92       1268.62        32.02 o                         
 -13   7   4       1645.52       1648.21        31.91 o                         
 -12   7   4          0.20          9.40         7.62 o                         
 -11   7   4         78.97         60.13         6.55 o                         
 -10   7   4          9.09          5.69         6.53 o                         
  -9   7   4        391.98        384.31        12.03 o                         
  -8   7   4         40.24         40.90         6.20 o                         
  -7   7   4        612.23        610.82         9.29 o                         
  -6   7   4        251.63        258.75         7.38 o                         
  -5   7   4          9.67         11.56         5.04 o                         
  -4   7   4          3.68         -0.82         4.61 o                         
  -3   7   4        175.72        180.16         5.95 o                         
  -2   7   4         40.62         29.98         6.14 o                         
  -1   7   4        799.70        772.88        14.77 o                         
   0   7   4       1449.19       1473.10        24.20 o                         
   1   7   4         28.77         21.58         4.42 o                         
   2   7   4        232.90        256.56         5.70 o                         
   3   7   4       2655.30       2670.00        52.14 o                         
   4   7   4        344.97        362.11         9.41 o                         
   5   7   4        262.03        262.08        10.63 o                         
   6   7   4        110.65        101.29        10.81 o                         
   7   7   4          7.93          0.73         8.85 o                         
   8   7   4          1.92         -8.04         8.72 o                         
   9   7   4        819.07        812.49        30.27 o                         
  10   7   4       1525.96       1584.23        32.22 o                         
  11   7   4        858.33        823.72        18.19 o                         
  12   7   4         10.02         15.37         8.81 o                         
  13   7   4        111.81         93.83         9.24 o                         
  14   7   4         82.93         92.98         9.09 o                         
  15   7   4         58.61         47.87         7.87 o                         
  16   7   4         98.18        105.44         8.33 o                         
  17   7   4         16.28         11.98         8.04 o                         
 -18   8   4         87.67         68.05        10.84 o                         
 -17   8   4          0.39          4.61        11.54 o                         
 -16   8   4         29.77         31.98         9.44 o                         
 -15   8   4          0.15          8.91         7.89 o                         
 -14   8   4        624.32        621.69        18.26 o                         
 -13   8   4        184.26        201.99         9.64 o                         
 -12   8   4        151.75        136.08         9.37 o                         
 -11   8   4        223.32        207.34         9.74 o                         
 -10   8   4          0.23         -7.09         7.09 o                         
  -9   8   4         56.07         38.72         8.39 o                         
  -8   8   4          0.56         -7.44         7.76 o                         
  -7   8   4       1304.67       1348.83        21.32 o                         
  -6   8   4         62.05         69.70         9.19 o                         
  -5   8   4        515.99        452.43         9.93 o                         
  -4   8   4         16.98         20.53         6.88 o                         
  -3   8   4        310.61        264.34        11.67 o                         
  -2   8   4        228.00        256.04         8.93 o                         
  -1   8   4       1504.97       1533.63        20.73 o                         
   0   8   4        156.87        128.22         6.69 o                         
   1   8   4         28.34         14.90         5.31 o                         
   2   8   4         74.67         68.57         6.71 o                         
   3   8   4        843.57        842.72        16.99 o                         
   4   8   4       2522.93       2736.85        44.31 o                         
   5   8   4        435.15        496.24        12.69 o                         
   6   8   4         80.04         81.55         8.67 o                         
   7   8   4         76.94         53.53         9.75 o                         
   8   8   4        133.03        134.52        10.27 o                         
   9   8   4          1.36         -9.26        11.61 o                         
  10   8   4        901.66        895.83        15.89 o                         
  11   8   4         13.70         20.85         9.64 o                         
  12   8   4        234.92        231.00        12.32 o                         
  13   8   4        248.95        221.27        11.07 o                         
  14   8   4          5.54          7.76        10.80 o                         
  15   8   4          3.26          1.08        10.10 o                         
 -16   9   4         13.10          7.29        16.69 o                         
 -15   9   4        136.70        110.88        13.68 o                         
 -14   9   4          6.48         12.68         8.60 o                         
 -13   9   4        116.27        126.32         9.47 o                         
 -12   9   4        739.58        771.94        17.02 o                         
 -11   9   4        250.99        205.41        10.42 o                         
 -10   9   4          1.99         -8.13         8.47 o                         
  -9   9   4          3.69         -8.81         8.81 o                         
  -8   9   4        123.81        140.73         9.86 o                         
  -7   9   4          1.41         -3.99         8.75 o                         
  -6   9   4        234.11        247.83         9.27 o                         
  -5   9   4          1.85          7.00         7.46 o                         
  -4   9   4         86.43         88.56         7.89 o                         
  -3   9   4         13.72         -7.70         7.70 o                         
  -2   9   4          0.16         -6.93         6.93 o                         
  -1   9   4         18.80         13.15         7.11 o                         
   0   9   4        222.40        185.98         8.97 o                         
   1   9   4         99.25        101.94         8.08 o                         
   2   9   4         99.55        144.70        11.42 o                         
   3   9   4        276.02        310.27        14.98 o                         
   4   9   4         77.53         70.66        10.35 o                         
   5   9   4          2.31         10.34         9.24 o                         
   6   9   4         54.34         69.40        10.01 o                         
   7   9   4          3.52          0.77         8.80 o                         
   8   9   4         15.23         17.50         9.13 o                         
   9   9   4         73.43         62.39        10.07 o                         
  10   9   4         95.56         80.31        23.49 o                         
  11   9   4        363.88        360.64        15.77 o                         
  12   9   4          9.95          5.34        14.37 o                         
  13   9   4        115.42        126.30        22.29 o                         
 -13  10   4        310.87        341.23        16.51 o                         
 -12  10   4          1.26         12.10        12.88 o                         
 -11  10   4        501.76        567.10        17.94 o                         
 -10  10   4        192.89        187.81        20.20 o                         
  -9  10   4         33.94         30.02        12.01 o                         
  -8  10   4         12.99          7.50         9.67 o                         
  -7  10   4          8.35          3.72         9.95 o                         
  -6  10   4         12.56         15.04        12.34 o                         
  -5  10   4         18.00         16.98        10.02 o                         
  -4  10   4         32.83         24.36         9.55 o                         
  -3  10   4         42.33         31.27         9.25 o                         
  -2  10   4        156.82        188.77         8.67 o                         
  -1  10   4         10.89         -6.10         8.82 o                         
   0  10   4         16.43          4.40        12.27 o                         
   1  10   4         38.28         32.45        12.49 o                         
   2  10   4        244.32        256.50        11.96 o                         
   3  10   4         82.10         99.97        10.92 o                         
   4  10   4        476.57        441.15        19.05 o                         
   5  10   4        124.35        120.16        11.10 o                         
   6  10   4         44.92         47.53        10.55 o                         
   7  10   4          4.55         10.41         9.60 o                         
   8  10   4          0.00          3.66         9.87 o                         
   9  10   4         57.62         36.54        10.87 o                         
  10  10   4          0.46         -5.51        10.79 o                         
  11  10   4          0.49          7.88        11.07 o                         
 -10  11   4         29.36         24.43         9.98 o                         
  -9  11   4         19.28         -4.09        14.40 o                         
  -8  11   4          0.56         -7.45         9.59 o                         
  -7  11   4        213.40        195.88        13.75 o                         
  -6  11   4         82.91         87.12        15.59 o                         
  -5  11   4          1.43         -2.30         9.86 o                         
  -4  11   4         69.51         63.24        10.72 o                         
  -3  11   4        680.88        678.30        20.62 o                         
  -2  11   4        280.28        243.58        16.13 o                         
  -1  11   4          0.36         -6.04        13.09 o                         
   0  11   4         72.24         89.32        14.84 o                         
   1  11   4         36.96         17.23        13.92 o                         
   2  11   4         36.15         47.13        14.33 o                         
   3  11   4          4.44         16.63        10.74 o                         
   4  11   4        250.12        313.41        19.69 o                         
   5  11   4        620.62        595.19        28.04 o                         
   6  11   4        340.15        392.42        14.78 o                         
   7  11   4         16.27         20.69        12.32 o                         
  -3  12   4         72.65         72.35        35.38 o                         
  -2  12   4        103.43        130.06        15.19 o                         
  -1  12   4          1.61         -5.71        13.30 o                         
   0  12   4          0.68        -13.85        13.85 o                         
 -23   1   5         29.23         14.23         9.85 o                         
 -22   1   5          6.70         -4.95         9.27 o                         
 -21   1   5        720.54        743.34        11.31 o                         
 -20   1   5         63.10         83.58         8.29 o                         
 -19   1   5        161.93        138.16         6.12 o                         
 -18   1   5         97.89         86.52         8.65 o                         
 -17   1   5         24.34         21.04         7.40 o                         
 -16   1   5         61.99         63.66         5.61 o                         
 -15   1   5        127.47        119.91         6.07 o                         
 -14   1   5        583.10        577.15        12.35 o                         
 -13   1   5         56.31         44.50         4.74 o                         
 -12   1   5       1660.09       1717.14        23.70 o                         
 -11   1   5       2799.89       2924.56        56.14 o                         
 -10   1   5        645.22        699.93        13.57 o                         
  -9   1   5        690.81        659.34        10.64 o                         
  -8   1   5         73.97         84.62         3.01 o                         
  -7   1   5       5261.90       5413.75        33.66 o                         
  -6   1   5        288.78        194.84         2.87 o                         
  -5   1   5         11.59         34.14         2.61 o                         
  -4   1   5       2854.75       2613.44        17.79 o                         
  -3   1   5         58.54         78.01         3.57 o                         
  -2   1   5      19574.01      18787.55       157.62 o                         
  -1   1   5      23095.03      22996.93        80.50 o                         
   0   1   5       2328.33       2422.78        23.63 o                         
   1   1   5        491.76        377.83         4.25 o                         
   2   1   5       1001.71        823.97         9.79 o                         
   3   1   5        676.63        588.86         4.50 o                         
   4   1   5       4846.00       4796.30        31.71 o                         
   5   1   5         80.84         91.88         2.99 o                         
   6   1   5        294.59        286.61         2.91 o                         
   7   1   5         24.10         18.37         2.05 o                         
   8   1   5          0.21          4.07         2.80 o                         
   9   1   5         82.51         85.60         4.82 o                         
  10   1   5        281.64        285.32         5.38 o                         
  11   1   5       1295.59       1262.02        27.96 o                         
  12   1   5          2.56          2.91         3.65 o                         
  13   1   5        176.61        179.83         7.42 o                         
  14   1   5       4448.19       4562.07       111.57 o                         
  15   1   5         49.11         91.22        13.71 o                         
  16   1   5        452.61        465.53        26.85 o                         
  17   1   5        195.41        203.82        18.03 o                         
  18   1   5         29.32         21.95         6.95 o                         
  19   1   5         15.21          9.64         7.08 o                         
  20   1   5          2.26         14.04         8.00 o                         
 -23   2   5         12.52         36.59        12.63 o                         
 -22   2   5        203.11        250.05        14.23 o                         
 -21   2   5         93.77         96.03         7.34 o                         
 -20   2   5         14.95         25.17        10.29 o                         
 -19   2   5         95.43         97.46         8.23 o                         
 -18   2   5        177.92        178.01        15.96 o                         
 -17   2   5        395.91        443.31        14.59 o                         
 -16   2   5          0.15         13.74         4.60 o                         
 -15   2   5        918.71        904.52        21.60 o                         
 -14   2   5        122.40        128.59         5.32 o                         
 -13   2   5        134.65        120.62         7.90 o                         
 -12   2   5         12.76          9.98         3.70 o                         
 -11   2   5         58.18         72.25         3.64 o                         
 -10   2   5        314.83        333.84         8.81 o                         
  -9   2   5          2.34          7.07         2.70 o                         
  -8   2   5      10009.81      10185.26        97.72 o                         
  -7   2   5        312.84        250.06         3.51 o                         
  -6   2   5       1082.26       1170.61         9.35 o                         
  -5   2   5         79.27         79.87         1.91 o                         
  -4   2   5        593.80        538.69         4.21 o                         
  -3   2   5          0.94          0.16         2.09 o                         
  -2   2   5        260.48        261.51         7.25 o                         
  -1   2   5       1502.61       1572.32        24.38 o                         
   0   2   5       3101.45       2874.30        17.60 o                         
   1   2   5         40.51         13.76         1.26 o                         
   2   2   5         93.60         58.25         2.27 o                         
   3   2   5        226.83        180.65         2.89 o                         
   4   2   5        519.20        575.39         8.47 o                         
   5   2   5        853.82        757.77         5.46 o                         
   6   2   5        553.73        610.93        10.68 o                         
   7   2   5         77.17         81.33         3.28 o                         
   8   2   5         16.79         33.46         3.54 o                         
   9   2   5        328.74        307.01         8.15 o                         
  10   2   5        812.35        788.19        22.06 o                         
  11   2   5         63.00         69.88         5.01 o                         
  12   2   5       2768.83       2751.74        61.09 o                         
  13   2   5        180.55        199.45         6.85 o                         
  14   2   5        103.30         86.98         6.45 o                         
  15   2   5        290.83        274.41        10.26 o                         
  16   2   5        534.66        516.11        20.40 o                         
  17   2   5          1.60          8.32         5.64 o                         
  18   2   5        286.07        285.93         9.61 o                         
  19   2   5        194.81        186.58         7.81 o                         
  20   2   5          0.46         10.42         8.05 o                         
 -23   3   5         53.70         54.90         7.46 o                         
 -22   3   5        173.00        153.18         7.87 o                         
 -21   3   5        239.46        232.21         8.55 o                         
 -20   3   5          0.08         -1.52         6.58 o                         
 -19   3   5         15.39          8.05         7.13 o                         
 -18   3   5        507.01        527.39         8.84 o                         
 -17   3   5          0.05         -4.45         4.85 o                         
 -16   3   5        408.99        379.92         6.62 o                         
 -15   3   5        101.07         86.19         5.46 o                         
 -14   3   5       2670.26       2571.37        34.43 o                         
 -13   3   5          0.01          4.60         4.47 o                         
 -12   3   5        775.66        754.17         7.32 o                         
 -11   3   5       1969.26       1926.97        20.76 o                         
 -10   3   5         56.04         57.92         3.17 o                         
  -9   3   5       1981.06       2000.81        18.87 o                         
  -8   3   5       2016.30       1945.30        23.16 o                         
  -7   3   5        776.06        745.83        13.42 o                         
  -6   3   5        263.96        263.23         9.80 o                         
  -5   3   5        337.43        344.66         5.08 o                         
  -4   3   5        526.08        477.85         4.81 o                         
  -3   3   5       6527.91       6268.42        44.70 o                         
  -2   3   5        118.69        123.87         3.77 o                         
  -1   3   5        442.88        508.54        10.33 o                         
   0   3   5      11778.42      12299.75        85.11 o                         
   1   3   5       1421.00       1464.95        11.80 o                         
   2   3   5        111.94        125.43         3.18 o                         
   3   3   5        199.29        186.18         2.57 o                         
   4   3   5       4060.37       4305.45        38.99 o                         
   5   3   5        552.26        521.11         6.42 o                         
   6   3   5         21.30         47.07         6.22 o                         
   7   3   5        783.98        809.50        28.35 o                         
   8   3   5       1795.38       1899.84        32.83 o                         
   9   3   5        487.28        456.52        12.75 o                         
  10   3   5          7.90         12.43         3.87 o                         
  11   3   5         73.69         71.85         6.69 o                         
  12   3   5         25.51         12.82         6.53 o                         
  13   3   5        195.12        167.53         9.21 o                         
  14   3   5        455.42        410.19         9.43 o                         
  15   3   5         75.46         57.40         8.02 o                         
  16   3   5         10.50          2.79         7.09 o                         
  17   3   5         15.80         17.00         6.39 o                         
  18   3   5         10.52         -3.17         7.57 o                         
  19   3   5        315.78        326.59        15.40 o                         
  20   3   5        139.82        154.01         8.22 o                         
 -22   4   5         12.59         17.36         7.54 o                         
 -21   4   5         11.45         12.33         7.32 o                         
 -20   4   5         95.62         87.99        10.59 o                         
 -19   4   5          0.21         -1.90         6.79 o                         
 -18   4   5        127.10        113.46         6.80 o                         
 -17   4   5        155.01        147.28         6.65 o                         
 -16   4   5        184.43        167.66         8.28 o                         
 -15   4   5        520.87        462.80         8.01 o                         
 -14   4   5         21.87         18.84         4.70 o                         
 -13   4   5       2794.97       2699.12        27.51 o                         
 -12   4   5         34.95         26.45         4.66 o                         
 -11   4   5         89.25         67.48         4.57 o                         
 -10   4   5        901.82        867.82        12.33 o                         
  -9   4   5       7285.60       7243.36       103.75 o                         
  -8   4   5       1378.55       1400.83        34.07 o                         
  -7   4   5         10.30          7.59         2.67 o                         
  -6   4   5        201.42        170.02         7.34 o                         
  -5   4   5        543.91        503.46        10.20 o                         
  -4   4   5        174.23        137.98         7.88 o                         
  -3   4   5       1411.91       1301.12        12.24 o                         
  -2   4   5        908.33       1102.57        18.35 o                         
  -1   4   5       3632.50       3564.61        30.68 o                         
   0   4   5       3351.83       3304.35        28.78 o                         
   1   4   5       2389.94       2469.24        29.49 o                         
   2   4   5       1089.29       1083.82        18.79 o                         
   3   4   5          1.55          4.76         2.45 o                         
   4   4   5        314.12        291.76         8.16 o                         
   5   4   5        854.59        958.29        21.10 o                         
   6   4   5        926.41        876.70        12.15 o                         
   7   4   5        616.52        582.35        16.72 o                         
   8   4   5         93.12         69.05         5.71 o                         
   9   4   5         10.62          6.02         5.42 o                         
  10   4   5        478.66        520.63        13.86 o                         
  11   4   5         28.02         27.46         5.96 o                         
  12   4   5         19.98         26.51         9.13 o                         
  13   4   5         57.80         60.95         7.24 o                         
  14   4   5        285.36        243.88        23.94 o                         
  15   4   5         68.01         50.72         9.03 o                         
  16   4   5          9.43         14.71        11.64 o                         
  17   4   5         38.56         30.94         9.22 o                         
  18   4   5         10.70          9.37         9.21 o                         
  19   4   5          3.52         27.27         9.63 o                         
 -21   5   5         55.53         52.50        10.27 o                         
 -20   5   5          0.35         -6.42         6.42 o                         
 -19   5   5          2.03         -3.66         6.35 o                         
 -18   5   5         37.31         25.87         9.75 o                         
 -17   5   5         32.94         31.01         6.29 o                         
 -16   5   5        223.02        210.88        10.13 o                         
 -15   5   5         46.40         55.50         6.17 o                         
 -14   5   5       1415.35       1347.13        12.23 o                         
 -13   5   5       1628.66       1649.61        26.77 o                         
 -12   5   5         39.70         34.41         5.61 o                         
 -11   5   5        479.26        487.56         7.95 o                         
 -10   5   5       1152.70       1058.99        32.40 o                         
  -9   5   5        389.12        381.31         7.28 o                         
  -8   5   5       1728.36       1653.47        29.51 o                         
  -7   5   5         23.79         23.55         3.40 o                         
  -6   5   5        320.54        298.16         7.33 o                         
  -5   5   5       1337.17       1257.09        14.52 o                         
  -4   5   5        920.31        952.38        13.11 o                         
  -3   5   5        138.87        160.16         4.28 o                         
  -2   5   5       2406.97       2377.04        28.85 o                         
  -1   5   5       1001.92        945.17         9.73 o                         
   0   5   5        241.02        277.72         4.32 o                         
   1   5   5         42.20         64.92         4.04 o                         
   2   5   5        444.89        421.60        10.15 o                         
   3   5   5          4.60         -2.35         6.46 o                         
   4   5   5        137.83        124.03         7.86 o                         
   5   5   5        154.42        142.21         8.52 o                         
   6   5   5        793.65        920.66        14.13 o                         
   7   5   5          0.05         -1.25         5.12 o                         
   8   5   5          0.55         -5.04         5.53 o                         
   9   5   5         20.28         14.44         5.76 o                         
  10   5   5         68.09         89.60         6.43 o                         
  11   5   5         40.32         27.36         6.29 o                         
  12   5   5        473.56        540.43         9.43 o                         
  13   5   5         52.47         48.64         6.35 o                         
  14   5   5        105.87        117.90         8.26 o                         
  15   5   5          6.57          0.88         9.43 o                         
  16   5   5         13.80         16.87         8.23 o                         
  17   5   5         91.86         97.93         8.72 o                         
  18   5   5        158.17        159.07         9.25 o                         
 -20   6   5         23.54         14.91        12.13 o                         
 -19   6   5          1.00          6.86         6.54 o                         
 -18   6   5         11.25         10.56         6.84 o                         
 -17   6   5        178.22        143.89         7.93 o                         
 -16   6   5        218.68        219.18         8.49 o                         
 -15   6   5        744.64        685.50        10.84 o                         
 -14   6   5         61.56         55.84         7.55 o                         
 -13   6   5         38.83         62.94        10.95 o                         
 -12   6   5         11.53         16.48         5.74 o                         
 -11   6   5         50.74         45.23         5.50 o                         
 -10   6   5        156.96        137.17         6.12 o                         
  -9   6   5        244.50        237.49         6.58 o                         
  -8   6   5         46.70         42.01         5.65 o                         
  -7   6   5          9.54         10.21         3.98 o                         
  -6   6   5        529.56        525.33        11.30 o                         
  -5   6   5        187.46        169.08         5.69 o                         
  -4   6   5        499.23        480.39         7.55 o                         
  -3   6   5        378.13        336.71        12.01 o                         
  -2   6   5       1734.83       1752.44        11.74 o                         
  -1   6   5       1894.93       1893.77        19.33 o                         
   0   6   5        898.94        864.45         8.23 o                         
   1   6   5       2364.71       2297.12        25.09 o                         
   2   6   5        549.48        617.35        14.94 o                         
   3   6   5        335.52        378.04        11.48 o                         
   4   6   5        324.21        354.89        11.90 o                         
   5   6   5        266.81        316.62        14.13 o                         
   6   6   5        642.45        636.97        16.53 o                         
   7   6   5       1962.73       1976.12        30.62 o                         
   8   6   5       2347.59       2449.04        22.76 o                         
   9   6   5          1.07         10.85         8.16 o                         
  10   6   5         88.23         79.94         7.33 o                         
  11   6   5        662.45        612.61        10.62 o                         
  12   6   5         15.72         15.93         7.10 o                         
  13   6   5         64.35         46.81         6.90 o                         
  14   6   5        129.53        128.85         7.84 o                         
  15   6   5         50.79         37.51         7.89 o                         
  16   6   5         52.87         30.27        11.82 o                         
  17   6   5         14.53          0.72        11.24 o                         
 -19   7   5          1.89          5.25         7.08 o                         
 -18   7   5         15.87         15.18         8.01 o                         
 -17   7   5        347.33        338.11        15.18 o                         
 -16   7   5         93.58        106.71         8.00 o                         
 -15   7   5          4.16          7.77         7.62 o                         
 -14   7   5        191.34        206.06        10.72 o                         
 -13   7   5         51.54         64.41         7.66 o                         
 -12   7   5        726.31        706.40        25.87 o                         
 -11   7   5        710.45        791.61        21.25 o                         
 -10   7   5        772.35        811.72        18.79 o                         
  -9   7   5        864.25        816.02        13.34 o                         
  -8   7   5       1113.72       1150.65        28.12 o                         
  -7   7   5        574.49        620.31         8.60 o                         
  -6   7   5         26.53         32.23         5.20 o                         
  -5   7   5        491.37        516.79        15.70 o                         
  -4   7   5         28.77         14.90         5.11 o                         
  -3   7   5        224.58        227.48         5.78 o                         
  -2   7   5        184.62        158.08         5.27 o                         
  -1   7   5        312.08        293.35         7.05 o                         
   0   7   5       1730.87       1758.26        29.69 o                         
   1   7   5          2.16         -1.95         5.19 o                         
   2   7   5       1449.51       1465.84        12.54 o                         
   3   7   5       1122.50       1154.74        24.74 o                         
   4   7   5         97.27         77.41         9.49 o                         
   5   7   5        867.10        884.94        14.24 o                         
   6   7   5        224.61        221.44        10.16 o                         
   7   7   5         44.27         55.12         9.63 o                         
   8   7   5         32.31         40.77         9.21 o                         
   9   7   5        215.18        186.75        10.75 o                         
  10   7   5        805.20        835.47        21.52 o                         
  11   7   5        753.93        691.22        16.33 o                         
  12   7   5          0.16          1.26         8.46 o                         
  13   7   5          0.36         -6.33         8.16 o                         
  14   7   5        311.41        350.15        11.04 o                         
  15   7   5         85.20         73.21         8.83 o                         
  16   7   5         11.32         23.85        21.49 o                         
 -18   8   5         28.44         33.06        11.52 o                         
 -17   8   5          0.51        -11.44        24.17 o                         
 -16   8   5          0.05        -11.43        11.43 o                         
 -15   8   5        163.37        147.26        13.68 o                         
 -14   8   5         16.33         17.83        12.08 o                         
 -13   8   5        138.02        100.48        15.00 o                         
 -12   8   5        171.13        169.74        13.59 o                         
 -11   8   5        176.15        187.26        10.89 o                         
 -10   8   5        441.06        468.40        12.56 o                         
  -9   8   5         41.03         48.45         9.04 o                         
  -8   8   5       1531.34       1478.47        46.81 o                         
  -7   8   5       1233.38       1349.66        36.07 o                         
  -6   8   5         94.54         93.39         8.98 o                         
  -5   8   5         56.98         55.21         7.25 o                         
  -4   8   5        259.79        225.97         8.32 o                         
  -3   8   5        600.29        620.31         9.98 o                         
  -2   8   5         92.44         84.93         6.16 o                         
  -1   8   5         88.07         62.72         8.52 o                         
   0   8   5        804.68        844.37        13.67 o                         
   1   8   5       3533.15       3408.74        49.73 o                         
   2   8   5        124.57        160.89         8.77 o                         
   3   8   5       2478.97       2753.54        36.79 o                         
   4   8   5       1270.70       1450.02        22.19 o                         
   5   8   5        661.43        657.18        18.61 o                         
   6   8   5          0.05         -0.30         7.56 o                         
   7   8   5          5.79          1.47         8.79 o                         
   8   8   5          6.01         11.05         9.96 o                         
   9   8   5         77.80         62.15        10.17 o                         
  10   8   5        173.81        179.10        10.92 o                         
  11   8   5        135.79        128.35        10.97 o                         
  12   8   5          0.85          0.15         9.22 o                         
  13   8   5         23.46          9.24         9.25 o                         
  14   8   5          9.45         11.95         9.04 o                         
 -16   9   5          6.19          2.30        13.50 o                         
 -15   9   5         14.12          9.79        12.88 o                         
 -14   9   5        137.67        117.06        13.19 o                         
 -13   9   5         35.28         20.95        11.94 o                         
 -12   9   5        197.01        180.11        13.82 o                         
 -11   9   5        304.61        320.76        15.03 o                         
 -10   9   5         26.61         17.75        11.63 o                         
  -9   9   5          1.43         -3.03        10.90 o                         
  -8   9   5        276.92        265.41        13.64 o                         
  -7   9   5        386.66        355.12        12.28 o                         
  -6   9   5        492.69        501.92        12.45 o                         
  -5   9   5         62.42         58.06        11.18 o                         
  -4   9   5        182.44        138.71        13.60 o                         
  -3   9   5         14.04         -5.80         5.93 o                         
  -2   9   5        167.75        149.80         8.93 o                         
  -1   9   5        576.08        555.76        13.47 o                         
   0   9   5        133.28        114.94         9.59 o                         
   1   9   5       1256.93       1246.87        28.75 o                         
   2   9   5         39.87         25.73        12.59 o                         
   3   9   5        750.70        810.96        44.65 o                         
   4   9   5         34.46         30.73         9.80 o                         
   5   9   5        138.01        135.43        14.01 o                         
   6   9   5          0.00         -0.04         8.17 o                         
   7   9   5        155.23        138.32         9.26 o                         
   8   9   5        116.66        124.12         9.41 o                         
   9   9   5         34.68         44.11        10.44 o                         
  10   9   5         54.11         55.28        10.99 o                         
  11   9   5        202.76        200.08        12.16 o                         
  12   9   5          0.66         -4.55         9.54 o                         
  13   9   5          3.38         -0.23        10.96 o                         
 -13  10   5        130.28        102.70        13.78 o                         
 -12  10   5         92.98        122.52        13.77 o                         
 -11  10   5         86.96         93.50        12.78 o                         
 -10  10   5         33.98         38.93        12.06 o                         
  -9  10   5         59.04         42.50        12.00 o                         
  -8  10   5          1.10         -4.60         9.52 o                         
  -7  10   5         70.06         61.20        13.22 o                         
  -6  10   5        328.08        315.23        13.71 o                         
  -5  10   5        192.34        177.60        18.23 o                         
  -4  10   5         69.51         44.93        11.07 o                         
  -3  10   5         88.07         78.11         6.90 o                         
  -2  10   5         18.22         -1.75         7.03 o                         
  -1  10   5          6.86         -6.12         8.96 o                         
   0  10   5        297.34        295.63        15.97 o                         
   1  10   5         90.18         62.26        12.83 o                         
   2  10   5          0.08         -8.07        12.25 o                         
   3  10   5          0.70          7.24        12.21 o                         
   4  10   5          5.56          2.81        13.02 o                         
   5  10   5          1.86        -13.08        13.08 o                         
   6  10   5         45.50         54.53        10.81 o                         
   7  10   5          1.46          5.29        10.13 o                         
   8  10   5        147.49        154.73        16.40 o                         
   9  10   5        253.99        312.77        16.58 o                         
  10  10   5        173.49        183.22        14.69 o                         
 -10  11   5        200.17        203.88        17.81 o                         
  -9  11   5        129.40        129.85        11.03 o                         
  -8  11   5          1.41         -6.26        10.53 o                         
  -7  11   5          0.59         -9.30         9.30 o                         
  -6  11   5        139.76        136.07        13.45 o                         
  -5  11   5         19.67         14.08         8.77 o                         
  -4  11   5         83.00         74.86         9.00 o                         
  -3  11   5        124.46         96.07         8.49 o                         
  -2  11   5         25.29          0.87        13.24 o                         
  -1  11   5        172.67        150.43        15.74 o                         
   0  11   5          1.89         -3.40        14.25 o                         
   1  11   5        164.99        166.41        15.95 o                         
   2  11   5        348.02        334.85        24.96 o                         
   3  11   5        155.48        169.77        16.22 o                         
   4  11   5          6.15         -2.06        14.37 o                         
   5  11   5         35.65         21.57        14.62 o                         
   6  11   5          4.31         17.29        13.55 o                         
 -23   0   6        174.38        139.23        15.27 o                         
 -22   0   6        139.85        104.50        14.43 o                         
 -21   0   6         19.33         10.34         8.78 o                         
 -20   0   6        286.16        316.30        11.94 o                         
 -19   0   6        538.65        566.06        11.59 o                         
 -18   0   6        477.97        455.44        10.24 o                         
 -17   0   6          0.02         10.47        10.09 o                         
 -16   0   6       1539.59       1608.47        15.21 o                         
 -15   0   6        480.05        479.55         9.59 o                         
 -14   0   6       4206.97       4060.13        53.99 o                         
 -13   0   6         33.90         50.63         5.92 o                         
 -12   0   6       3737.57       3957.56        39.60 o                         
 -11   0   6         21.90          6.38         4.68 o                         
 -10   0   6         21.16         20.11         3.64 o                         
  -9   0   6       1738.62       1929.36        25.95 o                         
  -8   0   6      11779.22      11653.36        92.50 o                         
  -7   0   6      13138.34      13394.35        75.65 o                         
  -6   0   6        151.52        145.12         9.40 o                         
  -5   0   6       3898.85       3831.32        47.73 o                         
  -4   0   6         16.84         32.67         4.92 o                         
  -3   0   6        497.60        579.12         7.27 o                         
  -2   0   6      13704.90      12767.84       222.55 o                         
  -1   0   6       1802.64       1852.33        11.28 o                         
   0   0   6      14469.97      14112.94        94.39 o                         
   1   0   6        664.32        687.48        17.90 o                         
   2   0   6        810.94        827.92        14.80 o                         
   3   0   6         77.36         79.91         4.99 o                         
   4   0   6        328.46        398.91         7.67 o                         
   5   0   6       1252.61       1162.74         9.96 o                         
   6   0   6       3224.15       3351.31        72.79 o                         
   7   0   6       8807.70       8923.77        96.05 o                         
   8   0   6       1090.24       1087.84        29.58 o                         
   9   0   6        252.86        272.41         7.66 o                         
  10   0   6          4.06         -1.34         4.74 o                         
  11   0   6        139.15        111.27         9.10 o                         
  12   0   6        593.69        534.01        16.80 o                         
  13   0   6         13.48          2.86         6.37 o                         
  14   0   6       3380.47       3364.38        52.11 o                         
  15   0   6        101.78         99.44         9.69 o                         
  16   0   6        169.89        167.81        20.11 o                         
  17   0   6        456.25        427.37        72.46 o                         
  18   0   6         61.29         71.50        17.27 o                         
  19   0   6        126.47        114.41        20.50 o                         
  20   0   6        348.08        392.79        56.03 o                         
 -23   1   6          1.30         -0.64         9.35 o                         
 -22   1   6        104.65        112.70         8.26 o                         
 -21   1   6          0.17          8.14         7.21 o                         
 -20   1   6        194.18        196.25         6.86 o                         
 -19   1   6          2.94          7.23         6.03 o                         
 -18   1   6         44.81         39.51         5.72 o                         
 -17   1   6        361.86        362.03         6.78 o                         
 -16   1   6         57.16         48.11         4.88 o                         
 -15   1   6          0.10         -2.18         4.56 o                         
 -14   1   6          7.70          1.14         4.94 o                         
 -13   1   6       1712.44       1644.06        12.62 o                         
 -12   1   6        877.80        920.28        11.04 o                         
 -11   1   6         69.43         63.31         6.82 o                         
 -10   1   6       4311.80       4264.95        10.93 o                         
  -9   1   6        441.87        426.08         6.54 o                         
  -8   1   6       4118.83       4197.31        26.36 o                         
  -7   1   6       2336.75       2420.93        19.75 o                         
  -6   1   6       5226.53       4903.43        38.80 o                         
  -5   1   6        159.96        182.37         5.37 o                         
  -4   1   6       1293.54       1343.10        23.50 o                         
  -3   1   6        351.72        393.38         4.52 o                         
  -2   1   6         11.00         28.67         2.47 o                         
  -1   1   6       2019.10       1860.25        22.48 o                         
   0   1   6       1236.66       1266.05        16.53 o                         
   1   1   6       8031.85       8041.41        34.46 o                         
   2   1   6       3444.01       3496.55        14.17 o                         
   3   1   6       1790.01       1781.00        13.44 o                         
   4   1   6         12.30          6.98         1.55 o                         
   5   1   6        224.60        222.10         5.67 o                         
   6   1   6         28.13         53.57         2.47 o                         
   7   1   6         37.17         27.86         2.51 o                         
   8   1   6       1490.73       1452.46        25.53 o                         
   9   1   6        267.11        272.64        10.49 o                         
  10   1   6        120.88        124.43         7.43 o                         
  11   1   6         14.39         16.34         3.61 o                         
  12   1   6         24.48         22.13         3.99 o                         
  13   1   6        117.19        109.37         9.58 o                         
  14   1   6        310.42        363.78        23.62 o                         
  15   1   6       1218.09       1278.62        64.42 o                         
  16   1   6        415.39        415.32        33.04 o                         
  17   1   6         34.77         45.49         6.41 o                         
  18   1   6        148.98        150.88        18.71 o                         
  19   1   6          1.96         16.17         8.01 o                         
 -23   2   6          5.22         25.13         7.39 o                         
 -22   2   6        158.61        174.40         8.42 o                         
 -21   2   6        248.44        334.51         9.14 o                         
 -20   2   6        179.33        181.13         7.97 o                         
 -19   2   6        524.77        546.31        11.60 o                         
 -18   2   6        348.89        354.07         8.04 o                         
 -17   2   6        171.70        182.45        10.71 o                         
 -16   2   6         81.66         96.95         5.16 o                         
 -15   2   6        678.07        675.22        12.51 o                         
 -14   2   6        783.00        809.07        12.76 o                         
 -13   2   6       2111.04       2100.73        33.09 o                         
 -12   2   6        743.79        682.76        12.79 o                         
 -11   2   6        122.04         79.79         4.28 o                         
 -10   2   6         27.35         24.69         3.91 o                         
  -9   2   6       2784.73       2734.66        25.89 o                         
  -8   2   6       1032.01        942.98         9.15 o                         
  -7   2   6        144.49        127.97         6.72 o                         
  -6   2   6       8213.91       8303.96        34.26 o                         
  -5   2   6       1382.04       1478.91         8.46 o                         
  -4   2   6        149.43        167.84         3.33 o                         
  -3   2   6        302.82        298.12         5.56 o                         
  -2   2   6       8202.14       7939.88        35.21 o                         
  -1   2   6        374.00        361.37         2.81 o                         
   0   2   6        138.37        206.57         3.40 o                         
   1   2   6        481.26        497.29         3.77 o                         
   2   2   6       2721.10       2591.69        26.58 o                         
   3   2   6       3432.20       3387.58        49.04 o                         
   4   2   6       1028.49       1041.37        11.31 o                         
   5   2   6       5170.74       5478.46        23.38 o                         
   6   2   6       1800.70       1770.15        26.31 o                         
   7   2   6       1082.90       1221.14        21.69 o                         
   8   2   6         35.00         33.07         3.66 o                         
   9   2   6        344.12        341.90         9.80 o                         
  10   2   6         33.84         35.56         3.74 o                         
  11   2   6        215.25        234.33         8.06 o                         
  12   2   6         70.51         95.35         6.59 o                         
  13   2   6       2092.33       2096.63        26.23 o                         
  14   2   6        338.13        383.51        10.16 o                         
  15   2   6        114.34        126.71         6.57 o                         
  16   2   6          0.39         -1.48         5.55 o                         
  17   2   6         44.20         54.42         6.15 o                         
  18   2   6         10.05          8.99         6.30 o                         
  19   2   6          1.51          6.66         6.31 o                         
 -23   3   6         24.40         19.36         7.27 o                         
 -22   3   6          8.59         21.29         6.74 o                         
 -21   3   6         75.60         66.85         7.60 o                         
 -20   3   6          2.36          2.96         6.98 o                         
 -19   3   6          9.78          4.35         5.88 o                         
 -18   3   6         56.92         45.88         5.47 o                         
 -17   3   6        199.42        202.16         9.50 o                         
 -16   3   6        793.56        752.50        14.52 o                         
 -15   3   6        259.05        242.01         6.20 o                         
 -14   3   6         16.95          4.54         4.65 o                         
 -13   3   6          8.37          5.92         4.45 o                         
 -12   3   6       1386.17       1284.34         9.03 o                         
 -11   3   6        220.91        241.28         4.77 o                         
 -10   3   6        300.49        267.92         4.27 o                         
  -9   3   6       3335.30       3057.24        37.74 o                         
  -8   3   6         49.60         57.86         3.05 o                         
  -7   3   6         27.77         27.65         2.65 o                         
  -6   3   6         12.56          5.99         1.74 o                         
  -5   3   6         39.62         60.41         2.93 o                         
  -4   3   6        315.18        287.01         2.76 o                         
  -3   3   6        332.63        276.16         4.19 o                         
  -2   3   6          0.56          1.20         2.17 o                         
  -1   3   6        365.99        348.33         4.01 o                         
   0   3   6          5.93          9.40         2.55 o                         
   1   3   6        832.06        888.48        19.02 o                         
   2   3   6       2521.11       2537.45        34.22 o                         
   3   3   6       7088.55       7310.73        96.30 o                         
   4   3   6        690.29        798.24         9.44 o                         
   5   3   6         41.80         50.66         4.59 o                         
   6   3   6         58.24         61.75         5.07 o                         
   7   3   6       1215.41       1352.90        36.83 o                         
   8   3   6         18.84         12.64         5.15 o                         
   9   3   6        602.93        587.59        12.27 o                         
  10   3   6        889.92        817.07        18.29 o                         
  11   3   6       1061.33       1057.36        19.39 o                         
  12   3   6         37.70         25.37         8.17 o                         
  13   3   6         15.28         -6.91         6.91 o                         
  14   3   6        134.13        117.70         6.59 o                         
  15   3   6          0.53          2.27         6.98 o                         
  16   3   6        353.05        343.00         9.61 o                         
  17   3   6          9.55          6.26         6.23 o                         
  18   3   6        167.07        182.65         7.63 o                         
  19   3   6         13.84         16.08         7.71 o                         
 -22   4   6         13.30         12.72         7.11 o                         
 -21   4   6        167.46        171.16         8.55 o                         
 -20   4   6        128.62        149.91        10.67 o                         
 -19   4   6         39.28         29.67         6.48 o                         
 -18   4   6         15.00          5.94         5.92 o                         
 -17   4   6          0.01         -5.44         5.44 o                         
 -16   4   6         51.71         36.27         5.50 o                         
 -15   4   6         97.60         76.57         5.56 o                         
 -14   4   6        130.20        112.79         5.53 o                         
 -13   4   6        659.07        631.58         7.71 o                         
 -12   4   6        210.72        190.31         6.04 o                         
 -11   4   6        836.79        806.53        21.50 o                         
 -10   4   6         42.19         49.25         3.53 o                         
  -9   4   6        152.47        156.12         4.34 o                         
  -8   4   6        602.94        610.67        11.32 o                         
  -7   4   6       2146.60       2256.61        30.70 o                         
  -6   4   6        507.95        531.94         4.74 o                         
  -5   4   6        598.90        603.63         6.48 o                         
  -4   4   6         44.18         43.23         2.30 o                         
  -3   4   6        280.11        251.44         3.11 o                         
  -2   4   6        133.13         97.14         2.67 o                         
  -1   4   6        190.42        228.01         3.47 o                         
   0   4   6        116.41        119.90         4.85 o                         
   1   4   6        605.68        617.35        17.97 o                         
   2   4   6        821.68        807.99        10.49 o                         
   3   4   6       1907.44       2084.30        24.56 o                         
   4   4   6         84.00         80.35         6.97 o                         
   5   4   6         69.02         60.91         7.99 o                         
   6   4   6          3.91         -2.11         5.95 o                         
   7   4   6          0.17          3.21         4.61 o                         
   8   4   6        207.53        196.97         6.63 o                         
   9   4   6        300.83        313.21         9.86 o                         
  10   4   6        344.66        272.36        14.12 o                         
  11   4   6        159.14        121.20         6.89 o                         
  12   4   6          4.23          4.02         6.44 o                         
  13   4   6        431.58        404.09        11.72 o                         
  14   4   6         73.13         46.68         9.08 o                         
  15   4   6        115.93         90.77         9.59 o                         
  16   4   6        572.32        531.51        19.51 o                         
  17   4   6         24.44         34.37         9.81 o                         
  18   4   6          8.45         14.79        11.85 o                         
 -21   5   6         21.85         20.81         6.77 o                         
 -20   5   6        159.28        151.87         7.77 o                         
 -19   5   6         90.66         71.77         7.00 o                         
 -18   5   6         44.13         33.44         7.86 o                         
 -17   5   6         26.57         15.68         7.64 o                         
 -16   5   6        621.69        581.11        10.17 o                         
 -15   5   6        903.31        897.65        10.00 o                         
 -14   5   6        145.07        136.82         6.71 o                         
 -13   5   6         18.60         22.21         5.52 o                         
 -12   5   6        388.92        384.73         9.34 o                         
 -11   5   6       4198.66       4251.64        64.59 o                         
 -10   5   6        714.56        709.04        11.34 o                         
  -9   5   6        534.56        489.10         8.07 o                         
  -8   5   6          2.39          4.56         3.16 o                         
  -7   5   6        239.60        256.51         8.16 o                         
  -6   5   6       2173.56       2213.43        46.18 o                         
  -5   5   6        113.84        115.20         3.93 o                         
  -4   5   6        904.90        918.23        12.32 o                         
  -3   5   6        230.64        221.43         5.86 o                         
  -2   5   6        673.55        677.31        10.13 o                         
  -1   5   6        581.63        534.81         7.16 o                         
   0   5   6        717.62        700.83        16.46 o                         
   1   5   6        393.26        413.93         5.78 o                         
   2   5   6       2326.45       2400.20        36.91 o                         
   3   5   6       2462.41       2578.44        21.30 o                         
   4   5   6       1586.85       1582.26        17.49 o                         
   5   5   6         24.02         23.01         7.44 o                         
   6   5   6        172.53        150.38         8.89 o                         
   7   5   6         38.15         23.63         5.77 o                         
   8   5   6        526.42        541.08        19.87 o                         
   9   5   6          2.00         -4.00         6.13 o                         
  10   5   6        784.85        868.17        20.03 o                         
  11   5   6       1517.63       1515.02        27.69 o                         
  12   5   6       1128.75       1116.35        16.81 o                         
  13   5   6         47.73         46.49         9.27 o                         
  14   5   6         31.53         18.59         8.81 o                         
  15   5   6         59.00         38.30         9.61 o                         
  16   5   6          3.43         -6.66         9.14 o                         
  17   5   6        108.70         86.31        10.41 o                         
 -20   6   6         41.92         33.68        17.24 o                         
 -19   6   6        203.85        213.67        14.35 o                         
 -18   6   6         25.30          0.13        11.75 o                         
 -17   6   6          0.31         -4.58        10.52 o                         
 -16   6   6        295.56        282.75        24.22 o                         
 -15   6   6          4.55         -3.64         8.02 o                         
 -14   6   6         14.17          7.95         8.33 o                         
 -13   6   6       1900.99       2009.08        18.64 o                         
 -12   6   6          3.35          6.46         7.96 o                         
 -11   6   6        178.57        164.37        10.45 o                         
 -10   6   6          5.64          2.58         8.22 o                         
  -9   6   6        413.00        428.28        16.98 o                         
  -8   6   6         88.19         80.26         5.00 o                         
  -7   6   6        343.69        303.64         7.59 o                         
  -6   6   6        867.29        819.53        10.24 o                         
  -5   6   6       1334.86       1285.18        13.97 o                         
  -4   6   6       1013.22        971.39         9.60 o                         
  -3   6   6        405.97        380.43        12.86 o                         
  -2   6   6         32.38         22.81         4.26 o                         
  -1   6   6         44.80         43.91         4.56 o                         
   0   6   6       2067.67       2084.98        40.76 o                         
   1   6   6       1430.77       1436.86        23.86 o                         
   2   6   6        555.13        582.62        13.67 o                         
   3   6   6       3784.46       3967.62        28.73 o                         
   4   6   6       4490.51       4768.57        32.53 o                         
   5   6   6       1545.03       1580.01        19.99 o                         
   6   6   6        162.14        186.62        14.31 o                         
   7   6   6        717.15        770.06        15.78 o                         
   8   6   6        128.56        147.85        11.41 o                         
   9   6   6         28.37         12.05         9.82 o                         
  10   6   6          7.11         -5.18        10.10 o                         
  11   6   6        179.87        161.19        11.39 o                         
  12   6   6        109.35        140.83        10.94 o                         
  13   6   6        109.87         88.25         9.95 o                         
  14   6   6          3.13          6.41         8.93 o                         
  15   6   6         59.81         66.06        10.05 o                         
  16   6   6         43.18         15.95        18.33 o                         
 -19   7   6        348.01        388.25        15.53 o                         
 -18   7   6        178.22        187.31        15.22 o                         
 -17   7   6        100.94        116.20        12.06 o                         
 -16   7   6         98.94        106.03        12.41 o                         
 -15   7   6         13.31          6.57        11.30 o                         
 -14   7   6         16.77         12.37        11.09 o                         
 -13   7   6        286.11        286.86        12.21 o                         
 -12   7   6         37.68         36.82         9.27 o                         
 -11   7   6        460.37        465.71        12.39 o                         
 -10   7   6         31.56         28.55         8.79 o                         
  -9   7   6         62.41         57.03         8.69 o                         
  -8   7   6        747.67        724.88        16.26 o                         
  -7   7   6        175.84        150.88         6.88 o                         
  -6   7   6        948.09        883.42        23.50 o                         
  -5   7   6         13.50          3.72         5.79 o                         
  -4   7   6         53.22         36.46         5.98 o                         
  -3   7   6         47.54         29.26         5.82 o                         
  -2   7   6         36.19         34.20         4.59 o                         
  -1   7   6          8.25         -0.77         4.37 o                         
   0   7   6          9.17          7.70         6.19 o                         
   1   7   6         12.88          5.95         6.24 o                         
   2   7   6        336.78        305.38         8.58 o                         
   3   7   6        212.72        204.12        10.31 o                         
   4   7   6        293.15        255.05        13.51 o                         
   5   7   6         34.75         31.68        11.52 o                         
   6   7   6       2157.20       2155.68        47.16 o                         
   7   7   6        329.96        321.26        13.74 o                         
   8   7   6        547.08        592.59        28.21 o                         
   9   7   6        211.30        215.60        18.52 o                         
  10   7   6        126.27        117.08        11.93 o                         
  11   7   6          6.19          9.50        10.07 o                         
  12   7   6         34.44         21.66         9.99 o                         
  13   7   6         78.58         73.11        10.94 o                         
  14   7   6          0.37          8.56         9.64 o                         
  15   7   6         43.79         57.97        10.34 o                         
 -17   8   6         97.34        113.83        12.60 o                         
 -16   8   6        170.68        182.22        13.69 o                         
 -15   8   6          1.52          9.87        12.11 o                         
 -14   8   6         32.18         41.93        12.07 o                         
 -13   8   6         62.23         71.23        12.34 o                         
 -12   8   6        241.02        268.97        11.88 o                         
 -11   8   6        647.24        667.82        24.76 o                         
 -10   8   6          0.05         -3.20         8.97 o                         
  -9   8   6         34.23         40.40         9.22 o                         
  -8   8   6        752.61        813.93        21.42 o                         
  -7   8   6          0.57          0.27         8.42 o                         
  -6   8   6          7.94          0.96         7.19 o                         
  -5   8   6        317.09        292.05         8.06 o                         
  -4   8   6        217.82        215.88         7.89 o                         
  -3   8   6         97.71         84.86         7.24 o                         
  -2   8   6        561.91        549.22        12.33 o                         
  -1   8   6        142.21        154.68         9.11 o                         
   0   8   6        266.30        215.73        11.21 o                         
   1   8   6        646.05        746.83        24.96 o                         
   2   8   6       1605.65       1671.32        20.99 o                         
   3   8   6        158.09        173.42        11.09 o                         
   4   8   6        188.98        197.15        15.42 o                         
   5   8   6        290.38        306.31        18.11 o                         
   6   8   6          0.33          9.13        10.57 o                         
   7   8   6        214.27        234.59        13.51 o                         
   8   8   6        259.95        278.51        14.39 o                         
   9   8   6          0.04         -7.67        12.16 o                         
  10   8   6         52.39         51.70        12.52 o                         
  11   8   6          9.55          0.74        11.38 o                         
  12   8   6         15.38          9.11        10.67 o                         
  13   8   6         30.31         25.04        17.23 o                         
  14   8   6          2.75         -9.44        26.22 o                         
 -15   9   6          9.40          6.94        11.91 o                         
 -14   9   6         54.52         58.38        12.31 o                         
 -13   9   6         12.14          4.11        11.38 o                         
 -12   9   6         20.55          8.96        11.06 o                         
 -11   9   6        181.10        180.89        17.14 o                         
 -10   9   6         18.98         14.30        11.04 o                         
  -9   9   6        200.56        201.85        19.75 o                         
  -8   9   6         30.40         53.65        14.03 o                         
  -7   9   6         84.54        102.22         8.70 o                         
  -6   9   6         80.47         94.85         8.65 o                         
  -5   9   6        204.77        220.26         8.69 o                         
  -4   9   6         66.04         69.18         6.69 o                         
  -3   9   6          0.90         -6.19         6.19 o                         
  -2   9   6        172.99        171.79         8.59 o                         
  -1   9   6         22.93         28.20         6.89 o                         
   0   9   6        158.56        154.75         9.91 o                         
   1   9   6         47.14         44.69         9.45 o                         
   2   9   6          3.94         -1.00         9.45 o                         
   3   9   6         70.40         69.61        10.15 o                         
   4   9   6          5.37          1.10         9.88 o                         
   5   9   6        818.95        944.87        20.76 o                         
   6   9   6        182.52        210.38        12.13 o                         
   7   9   6         44.11         43.44        10.29 o                         
   8   9   6          1.79         -5.77        10.17 o                         
   9   9   6         62.92         76.59        13.63 o                         
  10   9   6         14.34         -4.03        12.96 o                         
  11   9   6         36.62         18.01        12.14 o                         
  12   9   6          0.85        -12.25        12.25 o                         
 -13  10   6         10.79          7.43        12.08 o                         
 -12  10   6         57.88         36.99        12.60 o                         
 -11  10   6          6.51          1.71        11.30 o                         
 -10  10   6        267.67        280.57        20.45 o                         
  -9  10   6          0.20         10.80        11.13 o                         
  -8  10   6          6.52         18.38        11.26 o                         
  -7  10   6          9.64         12.58         7.98 o                         
  -6  10   6        155.77        173.30         8.93 o                         
  -5  10   6          7.07         11.75         8.19 o                         
  -4  10   6         11.15          6.82         7.50 o                         
  -3  10   6          7.98         -1.15         7.24 o                         
  -2  10   6          4.79         -5.74         9.24 o                         
  -1  10   6        200.50        199.95        10.62 o                         
   0  10   6         29.52         -1.03        12.08 o                         
   1  10   6         67.60         43.35        32.19 o                         
   2  10   6        100.63         72.58        13.86 o                         
   3  10   6          4.29          9.29        13.02 o                         
   4  10   6        195.76        195.65        25.87 o                         
   5  10   6         65.98         60.62        13.73 o                         
   6  10   6        345.75        403.65        21.16 o                         
   7  10   6        343.70        332.20        17.75 o                         
   8  10   6         79.84        111.46        18.93 o                         
   9  10   6         12.20         -0.01        14.87 o                         
  -9  11   6        124.75        129.36        10.95 o                         
  -8  11   6        317.77        261.27        14.27 o                         
  -7  11   6        173.77        195.79        11.37 o                         
  -6  11   6          0.29         -7.36         7.36 o                         
  -5  11   6         20.87          2.98         8.65 o                         
  -4  11   6          1.28          1.85         8.07 o                         
  -3  11   6          8.38         -0.92         9.68 o                         
  -2  11   6          0.05          4.49        13.95 o                         
  -1  11   6         19.71         38.65        21.20 o                         
   0  11   6        984.01       1072.12        25.24 o                         
   1  11   6        234.23        208.61        25.50 o                         
   2  11   6         10.48         -5.63        14.42 o                         
   3  11   6          1.52        -10.55        17.28 o                         
   4  11   6        314.91        306.06        18.15 o                         
   5  11   6         17.23         22.26        13.98 o                         
 -23   1   7         25.91         33.93        12.81 o                         
 -22   1   7        201.17        242.50        21.06 o                         
 -21   1   7         77.35         70.97         7.30 o                         
 -20   1   7          0.05         11.58         6.29 o                         
 -19   1   7        110.49        102.10         6.35 o                         
 -18   1   7         73.94         69.42         6.96 o                         
 -17   1   7          0.70          0.61         4.67 o                         
 -16   1   7          0.94          3.08         4.81 o                         
 -15   1   7        657.48        680.70        11.20 o                         
 -14   1   7        493.86        508.46         8.39 o                         
 -13   1   7        202.26        184.16         5.26 o                         
 -12   1   7        177.70        165.88         4.89 o                         
 -11   1   7        153.37        154.18         4.05 o                         
 -10   1   7        743.03        658.07         5.31 o                         
  -9   1   7       1571.57       1516.28        12.34 o                         
  -8   1   7       1490.49       1447.76        10.41 o                         
  -7   1   7        386.59        387.50         4.68 o                         
  -6   1   7       1829.38       1857.85        34.24 o                         
  -5   1   7        237.48        267.18         6.05 o                         
  -4   1   7        867.02        995.52         7.92 o                         
  -3   1   7        659.50        595.15        15.12 o                         
  -2   1   7      14325.93      14040.06        75.88 o                         
  -1   1   7       8652.00       8743.73        97.68 o                         
   0   1   7        605.59        673.07         8.01 o                         
   1   1   7         61.32         44.66         2.72 o                         
   2   1   7       1534.22       1555.29        18.29 o                         
   3   1   7        268.95        266.96         4.92 o                         
   4   1   7         35.86         37.07         2.76 o                         
   5   1   7       1592.02       1622.87        29.01 o                         
   6   1   7        282.42        297.08         7.15 o                         
   7   1   7       1412.29       1452.46        22.04 o                         
   8   1   7        402.22        397.09         9.15 o                         
   9   1   7        311.11        306.50        11.46 o                         
  10   1   7         21.11         29.76         5.26 o                         
  11   1   7        221.27        213.48         9.87 o                         
  12   1   7         51.92         38.48         6.68 o                         
  13   1   7        258.65        241.95         8.40 o                         
  14   1   7         83.31         87.70         6.35 o                         
  15   1   7          0.87          8.18         5.48 o                         
  16   1   7         21.20         20.67         7.68 o                         
  17   1   7         21.07          9.68         6.46 o                         
  18   1   7          0.03         11.98         8.19 o                         
  19   1   7         71.64        116.91        10.00 o                         
 -23   2   7          3.93          8.80         9.44 o                         
 -22   2   7         29.21         53.88        10.74 o                         
 -21   2   7        169.28        178.55         8.39 o                         
 -20   2   7        672.36        730.62        24.69 o                         
 -19   2   7       1700.79       1797.25        12.95 o                         
 -18   2   7          6.01         10.20         5.42 o                         
 -17   2   7         13.87         12.59         4.94 o                         
 -16   2   7        309.11        318.30        13.08 o                         
 -15   2   7        321.84        299.34         8.44 o                         
 -14   2   7        541.37        552.51        10.75 o                         
 -13   2   7         43.81         36.90         4.42 o                         
 -12   2   7        845.96        819.73         6.74 o                         
 -11   2   7          0.11         -0.21         2.93 o                         
 -10   2   7         35.61         23.35         2.87 o                         
  -9   2   7        216.88        188.12         4.80 o                         
  -8   2   7        234.27        243.22         4.49 o                         
  -7   2   7        699.54        756.67         8.44 o                         
  -6   2   7        532.87        591.95         6.71 o                         
  -5   2   7       1400.40       1403.17        18.98 o                         
  -4   2   7       1733.44       1547.02        22.98 o                         
  -3   2   7        402.59        360.22        10.73 o                         
  -2   2   7       4157.05       4074.92        53.35 o                         
  -1   2   7        262.76        174.81         3.95 o                         
   0   2   7        873.20        943.01         7.80 o                         
   1   2   7       2302.39       2246.24        17.14 o                         
   2   2   7       3135.40       3323.69        31.81 o                         
   3   2   7        124.27        160.50         5.26 o                         
   4   2   7          0.63          6.26         2.52 o                         
   5   2   7       2230.64       2260.87        24.68 o                         
   6   2   7        896.04        976.91        13.78 o                         
   7   2   7       2490.58       2542.33        61.13 o                         
   8   2   7        303.32        294.39         9.49 o                         
   9   2   7       2843.84       2756.53        52.39 o                         
  10   2   7       1522.65       1518.08        42.68 o                         
  11   2   7          2.36          9.81         4.29 o                         
  12   2   7        211.33        206.13         7.68 o                         
  13   2   7        148.68        134.82         7.14 o                         
  14   2   7         95.56         93.73         6.50 o                         
  15   2   7         70.13         62.06         6.28 o                         
  16   2   7         53.93         61.34         7.18 o                         
  17   2   7        109.83        116.95         6.84 o                         
  18   2   7        154.01        172.79         8.71 o                         
 -22   3   7        210.26        190.25         8.60 o                         
 -21   3   7        189.58        217.53         8.46 o                         
 -20   3   7        254.89        295.83         9.07 o                         
 -19   3   7        346.63        315.36        11.27 o                         
 -18   3   7         25.16         33.65         5.98 o                         
 -17   3   7        906.60        941.33         9.88 o                         
 -16   3   7        469.10        485.30        15.21 o                         
 -15   3   7        355.48        361.17         8.48 o                         
 -14   3   7        156.72        147.31         5.36 o                         
 -13   3   7         93.38         85.45         8.86 o                         
 -12   3   7        171.76        156.32         4.87 o                         
 -11   3   7        758.95        709.20        20.41 o                         
 -10   3   7       3312.79       3279.98        60.03 o                         
  -9   3   7          0.42          2.69         2.84 o                         
  -8   3   7       2972.64       2918.47        48.85 o                         
  -7   3   7       1390.96       1370.78        14.84 o                         
  -6   3   7       1966.63       2033.43        10.12 o                         
  -5   3   7        132.31        118.06         3.70 o                         
  -4   3   7         31.81         29.00         2.68 o                         
  -3   3   7       2584.97       2614.58        12.35 o                         
  -2   3   7        861.67        879.13        12.10 o                         
  -1   3   7        672.20        582.00         5.26 o                         
   0   3   7          3.62         12.00         2.68 o                         
   1   3   7        792.44        834.27        12.11 o                         
   2   3   7       1490.71       1444.79        21.36 o                         
   3   3   7      12652.09      13323.19        67.12 o                         
   4   3   7          1.25          1.33         3.69 o                         
   5   3   7         45.64         58.91         5.54 o                         
   6   3   7         26.88         21.27         5.67 o                         
   7   3   7         97.21        101.56         8.29 o                         
   8   3   7       1021.38        960.78        41.27 o                         
   9   3   7        413.94        414.33        11.35 o                         
  10   3   7        514.25        514.77        20.50 o                         
  11   3   7        189.71        171.55        11.41 o                         
  12   3   7          9.24         -3.88         5.69 o                         
  13   3   7        260.86        249.91         8.38 o                         
  14   3   7        902.12        882.40        15.88 o                         
  15   3   7          2.78          1.36         6.60 o                         
  16   3   7         31.10         40.70         8.37 o                         
  17   3   7        155.19        180.02         8.51 o                         
  18   3   7         54.58         65.47         7.77 o                         
 -22   4   7         53.15         45.80        17.42 o                         
 -21   4   7         83.07         57.67        12.26 o                         
 -20   4   7          7.33         -8.75         8.75 o                         
 -19   4   7        676.25        690.14        19.19 o                         
 -18   4   7        212.75        194.89         8.28 o                         
 -17   4   7        331.93        306.08         9.70 o                         
 -16   4   7          5.86          3.95         7.39 o                         
 -15   4   7        440.51        424.14         9.75 o                         
 -14   4   7        115.63         97.96         7.48 o                         
 -13   4   7        254.84        232.71        10.99 o                         
 -12   4   7        293.51        268.26         9.77 o                         
 -11   4   7        265.90        263.67         8.84 o                         
 -10   4   7        816.25        759.39        16.41 o                         
  -9   4   7       1025.92       1024.86        21.52 o                         
  -8   4   7         47.25         42.42         4.08 o                         
  -7   4   7       1196.09       1069.33        20.99 o                         
  -6   4   7        544.79        424.17         5.77 o                         
  -5   4   7        283.91        309.46         6.23 o                         
  -4   4   7       1737.90       1715.71        12.70 o                         
  -3   4   7        228.16        218.97         6.98 o                         
  -2   4   7        906.53        897.27        14.15 o                         
  -1   4   7        273.67        303.98         5.14 o                         
   0   4   7       1747.45       1634.86        15.90 o                         
   1   4   7        631.00        577.96        22.08 o                         
   2   4   7        867.98        809.10        12.18 o                         
   3   4   7          4.59          3.30         6.25 o                         
   4   4   7         63.46         70.10         6.98 o                         
   5   4   7        332.90        324.12         9.36 o                         
   6   4   7        131.14        114.38        11.63 o                         
   7   4   7        643.61        664.70        12.82 o                         
   8   4   7         47.56         53.32         8.84 o                         
   9   4   7        446.30        458.35        11.68 o                         
  10   4   7          0.31         -7.13         7.87 o                         
  11   4   7        136.66        116.13         8.95 o                         
  12   4   7         45.96         36.38        13.04 o                         
  13   4   7          1.85         -8.61         8.61 o                         
  14   4   7         17.03          2.59         8.49 o                         
  15   4   7        224.03        241.86        12.10 o                         
  16   4   7        440.29        446.56        12.63 o                         
  17   4   7         15.17         19.51         7.52 o                         
 -21   5   7         79.42         62.82        11.61 o                         
 -20   5   7          0.65         -8.84         9.05 o                         
 -19   5   7        113.39        116.17        10.24 o                         
 -18   5   7         65.02         52.00         9.47 o                         
 -17   5   7         17.51          6.56         8.25 o                         
 -16   5   7         44.18         33.23         9.66 o                         
 -15   5   7          0.13         -0.35         9.06 o                         
 -14   5   7        132.61        126.57        14.99 o                         
 -13   5   7        378.24        355.87        41.27 o                         
 -12   5   7        372.58        363.81        11.82 o                         
 -11   5   7        828.11        821.42        15.23 o                         
 -10   5   7         58.42         63.30         5.17 o                         
  -9   5   7        177.02        166.94        10.38 o                         
  -8   5   7         42.52         44.81         4.34 o                         
  -7   5   7       2605.79       2669.16        39.83 o                         
  -6   5   7       1015.00       1106.38        26.65 o                         
  -5   5   7          1.67          3.11         4.22 o                         
  -4   5   7       1002.35        964.87        13.22 o                         
  -3   5   7         78.38         89.14         3.55 o                         
  -2   5   7          0.40          3.45         3.42 o                         
  -1   5   7        997.98        940.96        13.40 o                         
   0   5   7        211.34        205.85         5.09 o                         
   1   5   7         20.11         23.99         7.09 o                         
   2   5   7         40.48         49.84         7.78 o                         
   3   5   7         23.74         30.30         7.61 o                         
   4   5   7        942.71        976.95        14.85 o                         
   5   5   7        205.04        196.39        10.03 o                         
   6   5   7       1073.88       1116.44        30.61 o                         
   7   5   7          2.95          1.37         8.87 o                         
   8   5   7        289.72        339.44        12.10 o                         
   9   5   7        213.73        240.80        11.12 o                         
  10   5   7         97.25         91.92         9.98 o                         
  11   5   7         38.69         39.00         9.49 o                         
  12   5   7          0.80         -2.17         8.76 o                         
  13   5   7        179.44        194.25        10.44 o                         
  14   5   7         58.97         45.72         9.84 o                         
  15   5   7        129.35        106.86        10.30 o                         
  16   5   7          5.14          6.05         9.66 o                         
  17   5   7         29.78         34.46        14.85 o                         
 -20   6   7         23.83          6.15        11.58 o                         
 -19   6   7         23.48         17.74        11.52 o                         
 -18   6   7        121.76        120.56        12.71 o                         
 -17   6   7          3.39         -4.80        11.85 o                         
 -16   6   7          0.04         -4.53         9.24 o                         
 -15   6   7        491.34        478.57        16.05 o                         
 -14   6   7          4.00          7.88         8.69 o                         
 -13   6   7        120.28        129.40        10.75 o                         
 -12   6   7       1075.08       1078.11        31.95 o                         
 -11   6   7        284.11        293.01        11.51 o                         
 -10   6   7        195.05        208.55        11.47 o                         
  -9   6   7         28.98         31.81         8.78 o                         
  -8   6   7        135.66        104.88         5.63 o                         
  -7   6   7        449.52        407.47         8.88 o                         
  -6   6   7       1598.91       1578.06        18.54 o                         
  -5   6   7       2150.55       2094.98        13.94 o                         
  -4   6   7        437.15        424.30        11.17 o                         
  -3   6   7        868.46        779.98        10.36 o                         
  -2   6   7          1.71          6.28         3.99 o                         
  -1   6   7        119.57        139.46         6.68 o                         
   0   6   7        411.20        409.90        10.32 o                         
   1   6   7       2698.22       2736.41        23.95 o                         
   2   6   7       3653.44       3862.04        28.40 o                         
   3   6   7        830.03        770.96        15.91 o                         
   4   6   7       1324.13       1395.20        21.60 o                         
   5   6   7       1247.79       1413.53        19.25 o                         
   6   6   7         12.77         15.56         9.79 o                         
   7   6   7        461.63        496.63        26.93 o                         
   8   6   7        808.44        901.29        28.98 o                         
   9   6   7        189.81        150.08        13.30 o                         
  10   6   7        528.82        501.61        21.83 o                         
  11   6   7        237.92        231.49        12.00 o                         
  12   6   7          0.61         -4.08         9.35 o                         
  13   6   7          7.76          6.78         9.17 o                         
  14   6   7         21.39         19.33         9.44 o                         
  15   6   7         15.50         16.11         9.31 o                         
  16   6   7          1.18        -15.56        15.56 o                         
 -19   7   7          2.05         -2.34        18.23 o                         
 -18   7   7        241.15        223.17        15.25 o                         
 -17   7   7         12.61         11.87        12.07 o                         
 -16   7   7        165.43        194.58        20.48 o                         
 -15   7   7         16.91          7.87        18.19 o                         
 -14   7   7        221.32        248.22        13.03 o                         
 -13   7   7        168.85        196.02        13.11 o                         
 -12   7   7          6.20          6.94         8.46 o                         
 -11   7   7          6.57          3.07         8.55 o                         
 -10   7   7          0.13         -0.35        10.17 o                         
  -9   7   7         25.85         10.23         9.60 o                         
  -8   7   7         24.77         27.70         7.48 o                         
  -7   7   7        151.26        121.77         7.86 o                         
  -6   7   7         59.33         44.40         4.93 o                         
  -5   7   7        310.17        316.00         7.56 o                         
  -4   7   7         17.79          2.20         5.59 o                         
  -3   7   7         95.65         79.37         6.95 o                         
  -2   7   7         90.36        101.53         6.23 o                         
  -1   7   7         19.64         18.57         6.06 o                         
   0   7   7        828.00        853.34        18.08 o                         
   1   7   7          1.25         -1.97         6.49 o                         
   2   7   7         59.69         47.95         8.77 o                         
   3   7   7        258.53        250.70        10.99 o                         
   4   7   7        568.47        605.43        15.89 o                         
   5   7   7        490.22        494.75        22.11 o                         
   6   7   7        175.22        188.68        12.17 o                         
   7   7   7        251.10        241.38        16.51 o                         
   8   7   7        625.94        664.95        16.95 o                         
   9   7   7        614.87        660.79        16.57 o                         
  10   7   7          7.39          9.94        10.60 o                         
  11   7   7          2.90          4.79        10.10 o                         
  12   7   7         31.14         34.07        10.54 o                         
  13   7   7         15.02          9.07        10.13 o                         
  14   7   7         28.93         25.90         9.81 o                         
 -17   8   7          0.26         21.39        12.03 o                         
 -16   8   7        302.23        336.97        20.45 o                         
 -15   8   7        220.29        234.77        14.26 o                         
 -14   8   7        100.32         89.20        12.43 o                         
 -13   8   7        443.74        489.43        14.15 o                         
 -12   8   7        832.82        932.63        26.97 o                         
 -11   8   7        121.02        144.72        10.83 o                         
 -10   8   7        217.02        191.25        10.91 o                         
  -9   8   7        122.32        166.20        10.15 o                         
  -8   8   7        137.58        135.65         8.56 o                         
  -7   8   7        305.89        286.88         7.80 o                         
  -6   8   7         25.17         12.31         5.19 o                         
  -5   8   7        935.56        860.23        22.49 o                         
  -4   8   7        872.10        876.68        11.74 o                         
  -3   8   7         42.25         43.75         6.62 o                         
  -2   8   7        340.64        316.21        15.12 o                         
  -1   8   7        415.79        416.51        18.29 o                         
   0   8   7        434.57        485.15        22.54 o                         
   1   8   7          3.87         12.93         7.22 o                         
   2   8   7        274.96        299.69        11.77 o                         
   3   8   7        137.09        111.11        11.05 o                         
   4   8   7          0.03         -8.72         9.05 o                         
   5   8   7        316.40        297.56        18.86 o                         
   6   8   7        171.45        200.87        13.11 o                         
   7   8   7        700.74        760.24        18.32 o                         
   8   8   7         42.64         46.48        12.79 o                         
   9   8   7          0.51         -3.19        12.12 o                         
  10   8   7        258.90        351.09        15.10 o                         
  11   8   7        155.89        146.61        14.10 o                         
  12   8   7          0.01         -4.03        10.96 o                         
  13   8   7          0.01          3.27        11.33 o                         
 -15   9   7          0.33         13.89        11.61 o                         
 -14   9   7        118.50        132.35        13.20 o                         
 -13   9   7        114.46        132.29        12.53 o                         
 -12   9   7          6.69          4.51         9.56 o                         
 -11   9   7        465.88        472.20        13.24 o                         
 -10   9   7         13.32         15.50         9.44 o                         
  -9   9   7        322.06        308.98        13.84 o                         
  -8   9   7       1321.30       1256.25        41.42 o                         
  -7   9   7          5.31         20.37         7.23 o                         
  -6   9   7       1881.64       1753.54        37.31 o                         
  -5   9   7          0.01          2.04         6.85 o                         
  -4   9   7        316.43        299.90        10.54 o                         
  -3   9   7        787.37        838.56        27.44 o                         
  -2   9   7        184.14        175.30         8.68 o                         
  -1   9   7         47.94         52.51        16.05 o                         
   0   9   7         45.30         42.71        11.51 o                         
   1   9   7         50.78         41.87         9.21 o                         
   2   9   7          4.38          7.20         9.98 o                         
   3   9   7        149.29        132.33        13.86 o                         
   4   9   7         59.45         61.44        10.37 o                         
   5   9   7          9.94         21.85        10.31 o                         
   6   9   7        595.54        682.03        18.80 o                         
   7   9   7        205.66        184.66        12.13 o                         
   8   9   7          2.06         -2.76        12.66 o                         
   9   9   7         38.10         30.23        12.91 o                         
  10   9   7         76.01         49.29        13.27 o                         
 -12  10   7         18.42         19.40        11.47 o                         
 -11  10   7         23.30         42.85        12.43 o                         
 -10  10   7        592.53        532.27        19.20 o                         
  -9  10   7        109.83        116.03        12.36 o                         
  -8  10   7         45.81         27.31         8.21 o                         
  -7  10   7         50.23         29.84         7.44 o                         
  -6  10   7        614.17        582.43        17.11 o                         
  -5  10   7          0.28         -0.07         7.92 o                         
  -4  10   7        120.18        116.73         9.08 o                         
  -3  10   7          0.43         -7.25         7.25 o                         
  -2  10   7          1.66         -7.26         8.93 o                         
  -1  10   7         10.94          4.16         8.79 o                         
   0  10   7          0.02        -13.02        13.02 o                         
   1  10   7        123.44        110.45        21.45 o                         
   2  10   7          8.14         17.87        13.25 o                         
   3  10   7        190.47        191.35        15.72 o                         
   4  10   7         74.15         82.47        11.21 o                         
   5  10   7          4.39         16.16        10.81 o                         
   6  10   7        302.65        313.99        17.60 o                         
   7  10   7         36.52         34.31        11.12 o                         
   8  10   7          5.54         20.81        12.22 o                         
  -7  11   7        148.50        131.04        11.33 o                         
  -6  11   7         15.57         17.86         9.39 o                         
  -5  11   7         74.71         62.65         9.45 o                         
  -4  11   7         17.73         13.67         8.30 o                         
  -3  11   7        204.44        200.61        12.10 o                         
  -2  11   7         83.89        101.14        11.03 o                         
  -1  11   7         54.92         41.42        14.33 o                         
   0  11   7         31.26         14.42        21.82 o                         
   1  11   7         26.54         22.40        13.80 o                         
   2  11   7         49.88         27.86        14.29 o                         
   3  11   7         23.49          6.98        17.58 o                         
 -23   0   8        182.66        190.56        30.96 o                         
 -22   0   8        102.55        114.40        14.26 o                         
 -21   0   8        399.60        436.51        38.02 o                         
 -20   0   8        763.70        771.38        25.93 o                         
 -19   0   8        443.71        430.91        38.07 o                         
 -18   0   8         32.88         36.00        22.65 o                         
 -17   0   8        236.65        294.13        19.03 o                         
 -16   0   8         19.94         10.97         7.45 o                         
 -15   0   8        483.80        490.26        16.15 o                         
 -14   0   8        570.03        553.15        10.52 o                         
 -13   0   8       4451.28       4419.07        61.98 o                         
 -12   0   8        664.47        673.87        14.83 o                         
 -11   0   8          0.30         18.44         4.21 o                         
 -10   0   8       3282.28       3338.70        41.64 o                         
  -9   0   8        199.79        168.85        22.22 o                         
  -8   0   8       3106.20       2703.60        40.88 o                         
  -7   0   8          2.61          1.37         6.09 o                         
  -6   0   8      10375.63      10929.26       203.39 o                         
  -5   0   8      16186.45      16540.28        40.83 o                         
  -4   0   8       2353.31       2276.74        19.48 o                         
  -3   0   8      11016.20      11072.41       143.63 o                         
  -2   0   8        359.53        332.67        26.71 o                         
  -1   0   8        355.18        302.73         5.61 o                         
   0   0   8          1.82          1.58         2.04 o                         
   1   0   8       1450.85       1094.24        18.26 o                         
   2   0   8        856.79        772.77        54.59 o                         
   3   0   8       8953.09       9169.82       247.18 o                         
   4   0   8         96.54         99.23         6.94 o                         
   5   0   8         42.75         49.43         3.49 o                         
   6   0   8         57.56         52.89         3.78 o                         
   7   0   8         59.69         59.81         5.23 o                         
   8   0   8       2127.18       2026.05        41.08 o                         
   9   0   8       2143.74       1909.05        53.16 o                         
  10   0   8       7594.31       7332.24        62.12 o                         
  11   0   8        411.81        379.09        12.06 o                         
  12   0   8        127.79        114.94         9.43 o                         
  13   0   8         40.20         38.95         7.71 o                         
  14   0   8        651.70        638.92        22.55 o                         
  15   0   8         51.92         46.00        13.77 o                         
  16   0   8         33.22         15.59         8.62 o                         
  17   0   8         38.62         37.38        18.28 o                         
  18   0   8         39.82         30.71        26.14 o                         
 -23   1   8        303.68        335.83        10.34 o                         
 -22   1   8          0.28          6.06         7.30 o                         
 -21   1   8        317.22        294.92        12.86 o                         
 -20   1   8        130.03        165.81         8.06 o                         
 -19   1   8        329.83        345.28        11.07 o                         
 -18   1   8         24.82         39.31         6.07 o                         
 -17   1   8         82.21         76.04         5.21 o                         
 -16   1   8         20.69         28.34         4.78 o                         
 -15   1   8         81.12         88.90         5.41 o                         
 -14   1   8       2988.06       2945.24        35.75 o                         
 -13   1   8        459.99        472.32         8.67 o                         
 -12   1   8        285.87        297.41         5.10 o                         
 -11   1   8        205.62        199.38         4.37 o                         
 -10   1   8        520.03        480.23        12.72 o                         
  -9   1   8       1150.22       1063.56         7.16 o                         
  -8   1   8       1189.93       1217.07        21.42 o                         
  -7   1   8        354.17        380.66        12.03 o                         
  -6   1   8       1207.71       1258.32        24.57 o                         
  -5   1   8        179.17        164.37        12.07 o                         
  -4   1   8       3378.56       3371.13        41.00 o                         
  -3   1   8       4723.23       4711.69        38.66 o                         
  -2   1   8       1104.43       1072.26        22.03 o                         
  -1   1   8          0.03          1.03         2.28 o                         
   0   1   8        215.04        130.02         2.52 o                         
   1   1   8         32.17         26.14         2.35 o                         
   2   1   8         11.95          5.42         2.18 o                         
   3   1   8        632.95        676.75        12.47 o                         
   4   1   8       3289.93       3379.74        32.44 o                         
   5   1   8        663.39        742.30        12.17 o                         
   6   1   8        129.80        106.31         4.40 o                         
   7   1   8        453.64        444.59        15.23 o                         
   8   1   8         72.62         74.41         3.64 o                         
   9   1   8       1849.56       1783.36        50.29 o                         
  10   1   8         37.00         42.07         4.99 o                         
  11   1   8        153.98        137.99         5.91 o                         
  12   1   8        736.21        697.71        13.93 o                         
  13   1   8        140.34        157.12        11.74 o                         
  14   1   8         78.37         76.23         6.72 o                         
  15   1   8         36.93         27.70         5.40 o                         
  16   1   8         11.27          3.86         7.57 o                         
  17   1   8          3.55         -6.81         6.81 o                         
  18   1   8         63.65         92.84        18.90 o                         
 -23   2   8          7.31         21.48         9.80 o                         
 -22   2   8          1.21         17.03         8.99 o                         
 -21   2   8         70.80         76.71         9.14 o                         
 -20   2   8        579.98        600.92        13.22 o                         
 -19   2   8        616.95        622.49        11.43 o                         
 -18   2   8        175.43        183.50         6.53 o                         
 -17   2   8         26.24         25.81         4.97 o                         
 -16   2   8         49.44         40.51         5.39 o                         
 -15   2   8        236.95        217.67         5.57 o                         
 -14   2   8        356.99        334.20         7.26 o                         
 -13   2   8       1086.45       1070.20        23.16 o                         
 -12   2   8       2149.91       2095.59        30.89 o                         
 -11   2   8          0.09          0.58         4.12 o                         
 -10   2   8         19.59         17.26         4.54 o                         
  -9   2   8         27.57         30.41         4.30 o                         
  -8   2   8         85.57         79.97         3.87 o                         
  -7   2   8        323.23        340.69         5.83 o                         
  -6   2   8       1180.12       1216.35        11.78 o                         
  -5   2   8         31.22         21.43         4.43 o                         
  -4   2   8         54.66         85.59         3.64 o                         
  -3   2   8         98.03        105.41         4.04 o                         
  -2   2   8       3198.09       3006.09        38.12 o                         
  -1   2   8        790.44        745.84        11.51 o                         
   0   2   8        233.86        203.24         2.98 o                         
   1   2   8          0.06          2.78         2.15 o                         
   2   2   8         16.91         40.08         2.31 o                         
   3   2   8        593.70        520.53         4.87 o                         
   4   2   8       1027.24        979.66        14.38 o                         
   5   2   8       1848.41       1878.07        41.75 o                         
   6   2   8         86.40         89.09         3.83 o                         
   7   2   8         76.78        113.54         5.65 o                         
   8   2   8       1053.88       1126.11        17.09 o                         
   9   2   8       1941.92       1870.66        14.44 o                         
  10   2   8          1.63         22.09         5.29 o                         
  11   2   8        765.96        814.46        31.59 o                         
  12   2   8        434.52        438.01        15.70 o                         
  13   2   8         13.73          8.36         5.49 o                         
  14   2   8         42.42         40.31         7.27 o                         
  15   2   8        110.92        142.19         8.04 o                         
  16   2   8        101.27        112.77        13.07 o                         
  17   2   8         42.62         33.85         8.57 o                         
  18   2   8        128.38        133.93         8.59 o                         
 -22   3   8        192.08        211.46        14.61 o                         
 -21   3   8         11.57         16.07         9.80 o                         
 -20   3   8         60.82         74.39         8.14 o                         
 -19   3   8        142.22        132.62         9.06 o                         
 -18   3   8        345.49        342.65        12.84 o                         
 -17   3   8          0.01          0.60         7.00 o                         
 -16   3   8          0.36          2.63         6.41 o                         
 -15   3   8        520.55        520.95         9.83 o                         
 -14   3   8        112.52        108.71        13.60 o                         
 -13   3   8         21.51         13.98         5.41 o                         
 -12   3   8        221.01        193.93         7.80 o                         
 -11   3   8        194.48        174.39         5.64 o                         
 -10   3   8        116.00        107.99         5.13 o                         
  -9   3   8         11.73         26.62         4.28 o                         
  -8   3   8         82.86         73.81         3.95 o                         
  -7   3   8         23.57         18.77         3.52 o                         
  -6   3   8       1079.07       1030.25        11.39 o                         
  -5   3   8        458.63        446.75         6.11 o                         
  -4   3   8       1071.07       1025.85         9.73 o                         
  -3   3   8        641.24        716.99         9.41 o                         
  -2   3   8         65.03         57.77         3.30 o                         
  -1   3   8        174.44        178.25         4.44 o                         
   0   3   8         57.68         64.28         4.22 o                         
   1   3   8        142.76        136.43         3.61 o                         
   2   3   8          0.16          2.67         3.83 o                         
   3   3   8         15.99         16.58         4.88 o                         
   4   3   8         64.00         47.00         5.37 o                         
   5   3   8       1846.59       1896.58        15.00 o                         
   6   3   8         46.08         33.20         7.40 o                         
   7   3   8        920.19        981.24        10.54 o                         
   8   3   8        954.55        968.40        25.94 o                         
   9   3   8         70.68         67.76         6.38 o                         
  10   3   8         56.24         70.93         6.11 o                         
  11   3   8        295.26        288.02        10.46 o                         
  12   3   8        678.78        693.53        13.50 o                         
  13   3   8         10.25          4.46         6.86 o                         
  14   3   8         52.08         71.51         7.87 o                         
  15   3   8         12.38         18.80         7.02 o                         
  16   3   8         11.38         15.56         6.90 o                         
  17   3   8          1.55         15.09         7.00 o                         
 -22   4   8         14.91         14.49        14.62 o                         
 -21   4   8         63.42         53.28        10.70 o                         
 -20   4   8         22.42          6.12         8.45 o                         
 -19   4   8          1.98          7.57        10.99 o                         
 -18   4   8        814.77        840.26        13.15 o                         
 -17   4   8         53.24         55.00         8.86 o                         
 -16   4   8        227.46        222.75         9.19 o                         
 -15   4   8         11.71         32.92         8.82 o                         
 -14   4   8        134.30        137.40         9.52 o                         
 -13   4   8         11.37          4.39         7.98 o                         
 -12   4   8         69.31         55.77         6.86 o                         
 -11   4   8          0.12         -1.82         4.80 o                         
 -10   4   8        103.14        100.47         5.32 o                         
  -9   4   8         20.16         18.88         4.23 o                         
  -8   4   8        471.55        481.26        10.93 o                         
  -7   4   8         19.80          2.65         3.87 o                         
  -6   4   8        155.99        140.00         6.45 o                         
  -5   4   8          3.05          3.01         3.10 o                         
  -4   4   8       1888.45       1955.02        19.62 o                         
  -3   4   8       1212.20       1140.37        22.32 o                         
  -2   4   8       1377.39       1420.97        15.28 o                         
  -1   4   8        305.51        330.18         5.11 o                         
   0   4   8        150.80        154.91         4.09 o                         
   1   4   8         31.54         42.08         5.38 o                         
   2   4   8         53.82         47.25         6.59 o                         
   3   4   8         12.78         14.43        11.25 o                         
   4   4   8        873.04        932.92        25.78 o                         
   5   4   8        826.61        842.10        18.91 o                         
   6   4   8        263.87        255.60        13.30 o                         
   7   4   8        145.39        131.50         9.40 o                         
   8   4   8        547.75        568.49        20.64 o                         
   9   4   8         37.07         30.08         8.65 o                         
  10   4   8        243.06        211.92        10.20 o                         
  11   4   8         38.58         51.62         8.80 o                         
  12   4   8         32.64         36.75        20.03 o                         
  13   4   8         13.84          7.08         7.19 o                         
  14   4   8         29.46         38.82         7.33 o                         
  15   4   8          0.06          5.40         7.28 o                         
  16   4   8         12.80         14.51         7.37 o                         
 -21   5   8         73.65         68.40         9.83 o                         
 -20   5   8        285.50        285.29        13.93 o                         
 -19   5   8         11.83          4.57        10.64 o                         
 -18   5   8          2.04         -1.07         8.33 o                         
 -17   5   8        682.68        699.16        15.15 o                         
 -16   5   8        384.92        369.17        12.85 o                         
 -15   5   8        936.98        891.34        16.28 o                         
 -14   5   8        204.66        234.32        11.39 o                         
 -13   5   8        210.12        209.43        10.69 o                         
 -12   5   8        167.66        166.24        11.90 o                         
 -11   5   8          8.89          2.76         7.37 o                         
 -10   5   8          0.12          1.89         5.17 o                         
  -9   5   8       1210.03       1136.77        24.71 o                         
  -8   5   8          1.67          1.57         4.39 o                         
  -7   5   8        103.57        109.01         5.05 o                         
  -6   5   8       1632.63       1589.24        27.46 o                         
  -5   5   8        428.73        427.58         7.22 o                         
  -4   5   8         66.91         67.26         3.74 o                         
  -3   5   8        769.99        775.30        13.40 o                         
  -2   5   8          0.99          4.06         3.48 o                         
  -1   5   8        650.12        636.36         8.28 o                         
   0   5   8       1248.93       1351.51        13.89 o                         
   1   5   8        383.44        341.19        10.51 o                         
   2   5   8        486.41        465.40        11.85 o                         
   3   5   8        119.26        109.23         8.88 o                         
   4   5   8        285.37        261.18        10.65 o                         
   5   5   8        295.39        286.98        11.17 o                         
   6   5   8       1735.26       1837.80        52.04 o                         
   7   5   8       4807.15       4902.59        76.97 o                         
   8   5   8        220.02        196.76        11.10 o                         
   9   5   8         48.89         53.84         9.60 o                         
  10   5   8        214.30        181.29        10.73 o                         
  11   5   8         26.24         29.19         9.23 o                         
  12   5   8         50.05         57.63         9.46 o                         
  13   5   8        310.20        357.63        13.74 o                         
  14   5   8        301.18        313.26        19.06 o                         
  15   5   8        213.40        190.37        11.31 o                         
  16   5   8          3.45          0.45         7.70 o                         
 -20   6   8          8.82        -12.40        12.40 o                         
 -19   6   8         19.59          6.57        11.52 o                         
 -18   6   8         63.00         42.56        21.29 o                         
 -17   6   8        229.83        230.68        11.23 o                         
 -16   6   8          1.61          9.08         9.80 o                         
 -15   6   8        763.90        744.61        17.26 o                         
 -14   6   8        137.57        135.18        11.64 o                         
 -13   6   8         51.13         36.04        10.12 o                         
 -12   6   8         10.19         -5.62         9.63 o                         
 -11   6   8         14.53         19.52         9.69 o                         
 -10   6   8       1298.78       1301.87        57.78 o                         
  -9   6   8        478.17        473.37        14.51 o                         
  -8   6   8        263.91        255.84         6.91 o                         
  -7   6   8         32.96         36.80         5.15 o                         
  -6   6   8        530.17        512.51        13.40 o                         
  -5   6   8         19.32         17.82         4.67 o                         
  -4   6   8         12.32         10.24         4.62 o                         
  -3   6   8        495.41        467.06        12.12 o                         
  -2   6   8       1648.78       1566.76        53.80 o                         
  -1   6   8       2922.94       2994.39        19.88 o                         
   0   6   8         32.98         53.63         7.92 o                         
   1   6   8         16.36         18.92         7.67 o                         
   2   6   8        246.06        260.39        21.49 o                         
   3   6   8        971.90        977.55        31.34 o                         
   4   6   8         48.78         35.04         9.54 o                         
   5   6   8          1.51          1.01         9.45 o                         
   6   6   8        296.01        338.62        16.07 o                         
   7   6   8         28.30         37.18        10.92 o                         
   8   6   8        434.84        462.34        20.85 o                         
   9   6   8         43.98         18.84        10.20 o                         
  10   6   8        113.14        126.17        11.42 o                         
  11   6   8         45.53         26.61        10.28 o                         
  12   6   8         23.75         25.16         9.68 o                         
  13   6   8         12.50         23.76         9.44 o                         
  14   6   8          0.04          2.52         9.82 o                         
  15   6   8          7.08          1.78         9.76 o                         
 -18   7   8         47.96         48.61        13.03 o                         
 -17   7   8        170.26        198.44        14.43 o                         
 -16   7   8        794.63        803.10        19.64 o                         
 -15   7   8         56.50         48.98        16.82 o                         
 -14   7   8        114.42        100.30        10.21 o                         
 -13   7   8          3.19          4.20        10.32 o                         
 -12   7   8          0.55          8.59         9.51 o                         
 -11   7   8        122.35        120.79        10.53 o                         
 -10   7   8       1191.20       1131.30        28.37 o                         
  -9   7   8          1.84          0.68         6.85 o                         
  -8   7   8          3.85         -4.54         5.20 o                         
  -7   7   8        180.78        154.36         7.17 o                         
  -6   7   8          0.10         -4.78         4.78 o                         
  -5   7   8        185.68        153.68         5.71 o                         
  -4   7   8        584.06        543.32         8.36 o                         
  -3   7   8        413.17        389.67        11.31 o                         
  -2   7   8          6.08         -3.27         7.71 o                         
  -1   7   8         83.61         66.77         6.43 o                         
   0   7   8        935.84        946.50        17.42 o                         
   1   7   8       1368.88       1366.18        24.33 o                         
   2   7   8         49.52         56.51        14.70 o                         
   3   7   8        128.45        107.85        14.66 o                         
   4   7   8        468.54        502.07        15.05 o                         
   5   7   8         29.31         37.87        10.79 o                         
   6   7   8        180.86        206.24        12.84 o                         
   7   7   8        221.68        281.65        20.85 o                         
   8   7   8        673.94        726.67        17.15 o                         
   9   7   8        456.75        434.92        21.74 o                         
  10   7   8        197.54        197.17        17.38 o                         
  11   7   8        136.90        145.44        11.69 o                         
  12   7   8         58.78         75.69        11.17 o                         
  13   7   8         89.59         97.58        11.41 o                         
 -17   8   8        145.46        128.43        18.69 o                         
 -16   8   8         23.68          7.65        12.36 o                         
 -15   8   8         12.61         24.38        11.84 o                         
 -14   8   8         11.17         11.68        11.29 o                         
 -13   8   8          5.00          7.73         9.27 o                         
 -12   8   8         74.68         78.23         9.57 o                         
 -11   8   8         14.46         30.42         9.06 o                         
 -10   8   8          2.95          6.46         7.87 o                         
  -9   8   8         29.42         37.80         7.64 o                         
  -8   8   8         41.11         44.00         7.01 o                         
  -7   8   8        187.40        184.58         7.51 o                         
  -6   8   8         61.30         61.41         7.21 o                         
  -5   8   8         48.26         60.32         5.85 o                         
  -4   8   8         87.93         96.74         9.57 o                         
  -3   8   8         58.10         52.17        11.19 o                         
  -2   8   8          0.05         -5.45         8.38 o                         
  -1   8   8        261.22        251.87        12.11 o                         
   0   8   8         36.33         39.93         7.88 o                         
   1   8   8        303.25        330.61        13.91 o                         
   2   8   8        566.82        564.71        16.55 o                         
   3   8   8         35.32         23.48         9.84 o                         
   4   8   8          5.55         -8.84         8.84 o                         
   5   8   8        124.41        105.41        12.57 o                         
   6   8   8        376.45        408.88        15.80 o                         
   7   8   8        209.29        253.82        22.89 o                         
   8   8   8         58.32         52.49        12.34 o                         
   9   8   8        198.90        205.71        14.54 o                         
  10   8   8        383.97        417.43        16.07 o                         
  11   8   8         27.26         22.27        11.30 o                         
 -14   9   8         14.16         15.41        17.47 o                         
 -13   9   8         26.77         16.15         9.81 o                         
 -12   9   8         43.51         46.24        10.35 o                         
 -11   9   8        142.44        166.44         9.66 o                         
 -10   9   8         73.30         87.67        13.16 o                         
  -9   9   8        138.68        159.83         8.59 o                         
  -8   9   8          7.71         27.06         7.48 o                         
  -7   9   8        359.10        412.37         9.77 o                         
  -6   9   8        377.24        384.35        11.41 o                         
  -5   9   8        340.08        372.46        14.56 o                         
  -4   9   8          7.32         -2.71         8.09 o                         
  -3   9   8         56.58         50.74        10.61 o                         
  -2   9   8         30.65         30.99        12.04 o                         
  -1   9   8         15.84         23.34         9.22 o                         
   0   9   8        233.93        226.72        15.69 o                         
   1   9   8        769.96        750.12        28.66 o                         
   2   9   8        119.20        131.87        19.44 o                         
   3   9   8         13.32          6.40         9.84 o                         
   4   9   8         33.82         26.89        10.77 o                         
   5   9   8         28.57         35.56        10.19 o                         
   6   9   8         23.50         23.98        10.04 o                         
   7   9   8         37.42         34.20        10.26 o                         
   8   9   8        102.18        133.83        14.58 o                         
   9   9   8         32.13          1.09        12.64 o                         
 -11  10   8         17.22         32.45         9.60 o                         
 -10  10   8         16.16         19.64         8.18 o                         
  -9  10   8        124.65        153.84         9.60 o                         
  -8  10   8         11.05         23.39         7.41 o                         
  -7  10   8        109.50        136.60         8.32 o                         
  -6  10   8          6.94         13.98         8.71 o                         
  -5  10   8        150.59        145.70         9.86 o                         
  -4  10   8         16.55         -1.58         8.10 o                         
  -3  10   8          3.81         -9.38         9.38 o                         
  -2  10   8         91.94         93.56        10.01 o                         
  -1  10   8        152.65        171.31        15.09 o                         
   0  10   8         54.85         53.29        11.25 o                         
   1  10   8        150.70        165.29        15.75 o                         
   2  10   8        520.99        577.46        43.37 o                         
   3  10   8        213.19        208.00        16.84 o                         
   4  10   8        170.87        172.10        12.56 o                         
   5  10   8         11.70         13.78        10.84 o                         
   6  10   8          0.00          1.31        10.95 o                         
  -5  11   8        510.63        468.02        32.30 o                         
  -4  11   8         74.82         94.81        11.43 o                         
  -3  11   8         86.16         85.11        11.42 o                         
  -2  11   8        106.03         92.31        15.86 o                         
  -1  11   8         27.49         -2.38        14.00 o                         
   0  11   8         28.60         18.23        14.12 o                         
 -22   1   9          0.77          9.81         8.08 o                         
 -21   1   9        183.09        212.94        15.85 o                         
 -20   1   9        155.69        169.20        10.25 o                         
 -19   1   9        607.31        636.29        10.85 o                         
 -18   1   9         89.02         99.15        10.49 o                         
 -17   1   9          0.07          8.08         5.69 o                         
 -16   1   9         96.27        105.03         8.33 o                         
 -15   1   9        106.89         89.77         6.58 o                         
 -14   1   9        557.18        534.81        17.06 o                         
 -13   1   9       2891.05       2864.75        39.88 o                         
 -12   1   9       2491.37       2602.84        42.43 o                         
 -11   1   9          0.24         -5.17         5.17 o                         
 -10   1   9         18.85         10.19         3.76 o                         
  -9   1   9        443.34        431.34        15.91 o                         
  -8   1   9       1566.56       1510.90        11.88 o                         
  -7   1   9       2566.04       2593.24        48.19 o                         
  -6   1   9       3993.67       4138.67        49.22 o                         
  -5   1   9       1293.61       1426.80        14.67 o                         
  -4   1   9        112.19        125.01        14.88 o                         
  -3   1   9       4696.67       4515.74        19.97 o                         
  -2   1   9        421.87        370.06         8.00 o                         
  -1   1   9        487.44        498.32         5.88 o                         
   0   1   9        343.86        335.58         6.64 o                         
   1   1   9       1741.61       1767.27        33.31 o                         
   2   1   9        512.03        527.54        17.03 o                         
   3   1   9        275.10        243.49        10.52 o                         
   4   1   9       1065.36       1084.04        20.50 o                         
   5   1   9         16.85         11.30         3.17 o                         
   6   1   9        100.28         73.18         4.10 o                         
   7   1   9        108.57         97.42         5.50 o                         
   8   1   9         90.59         95.50         7.24 o                         
   9   1   9         62.73         56.26         5.87 o                         
  10   1   9         47.86         56.35         5.58 o                         
  11   1   9        790.91        718.01        18.62 o                         
  12   1   9        975.71        930.47        26.86 o                         
  13   1   9        365.07        353.80        22.80 o                         
  14   1   9        552.63        546.70        36.96 o                         
  15   1   9         54.76         67.20        14.48 o                         
  16   1   9          0.86         -0.91         8.76 o                         
  17   1   9          0.03          4.26         8.94 o                         
 -22   2   9        167.15        202.40        12.37 o                         
 -21   2   9        279.17        294.78        16.59 o                         
 -20   2   9         21.20         32.96         7.81 o                         
 -19   2   9        182.94        209.71        10.43 o                         
 -18   2   9        121.07        127.06         9.18 o                         
 -17   2   9         28.81         27.80         6.75 o                         
 -16   2   9         13.18          2.91         5.14 o                         
 -15   2   9        261.99        262.76         6.98 o                         
 -14   2   9         80.04         68.52         5.88 o                         
 -13   2   9        178.22        187.61         9.87 o                         
 -12   2   9         34.94         35.21         6.68 o                         
 -11   2   9        416.05        381.35        21.32 o                         
 -10   2   9        226.45        213.36         7.41 o                         
  -9   2   9       1621.78       1640.87        12.30 o                         
  -8   2   9         68.71         63.99         4.08 o                         
  -7   2   9        107.51         89.83         4.34 o                         
  -6   2   9        151.67        162.31         4.92 o                         
  -5   2   9       3475.50       3405.60        15.90 o                         
  -4   2   9       2990.79       2998.02        37.13 o                         
  -3   2   9         16.71         22.31         3.87 o                         
  -2   2   9         18.47         19.40         4.51 o                         
  -1   2   9        373.84        405.21        10.88 o                         
   0   2   9        722.11        719.29        11.17 o                         
   1   2   9         82.64        102.62         4.56 o                         
   2   2   9         33.50         26.30         3.18 o                         
   3   2   9         52.83         40.54         3.44 o                         
   4   2   9        568.72        550.37        12.08 o                         
   5   2   9       1855.46       1740.99        41.16 o                         
   6   2   9        274.25        299.43         6.28 o                         
   7   2   9        166.38        188.65         5.73 o                         
   8   2   9        565.24        581.89        15.58 o                         
   9   2   9        410.02        460.47        11.86 o                         
  10   2   9       1371.60       1305.05        35.88 o                         
  11   2   9        838.21        881.62        29.49 o                         
  12   2   9        901.17        898.09        22.64 o                         
  13   2   9        520.00        582.46        21.23 o                         
  14   2   9        223.56        261.97        10.52 o                         
  15   2   9         50.79         71.48         7.69 o                         
  16   2   9        161.49        188.40        17.52 o                         
 -22   3   9        348.03        385.72        66.92 o                         
 -21   3   9         20.06         48.97        13.10 o                         
 -20   3   9         14.87          9.34         9.29 o                         
 -19   3   9         39.20         23.31        12.44 o                         
 -18   3   9          2.82          1.66         7.85 o                         
 -17   3   9        538.99        595.59        15.81 o                         
 -16   3   9         14.21         10.53         5.93 o                         
 -15   3   9          3.56          2.08         5.92 o                         
 -14   3   9        978.60       1013.67        17.17 o                         
 -13   3   9       3051.56       3050.75        53.56 o                         
 -12   3   9        228.19        193.82        11.99 o                         
 -11   3   9          8.72         12.42         5.00 o                         
 -10   3   9       1227.71       1129.56        22.67 o                         
  -9   3   9        622.21        604.86         7.04 o                         
  -8   3   9        627.79        625.13        15.89 o                         
  -7   3   9       1298.91       1316.38        15.91 o                         
  -6   3   9          1.93         -0.20         4.45 o                         
  -5   3   9       2392.25       2494.23        20.56 o                         
  -4   3   9          3.46         -0.28         3.17 o                         
  -3   3   9        343.75        307.08         6.66 o                         
  -2   3   9       2142.48       2222.66        28.12 o                         
  -1   3   9        360.20        358.00         9.12 o                         
   0   3   9         13.16         11.06         3.21 o                         
   1   3   9        311.99        281.35         6.12 o                         
   2   3   9        391.49        342.16         6.07 o                         
   3   3   9        171.98        170.55         8.14 o                         
   4   3   9         48.75         39.64         4.23 o                         
   5   3   9          4.20         -4.68         4.68 o                         
   6   3   9        175.70        162.95         5.84 o                         
   7   3   9        231.45        241.26        15.13 o                         
   8   3   9          8.95         14.91         5.85 o                         
   9   3   9       1757.68       1890.15        76.39 o                         
  10   3   9        958.31        945.55        18.75 o                         
  11   3   9        390.47        393.68        17.39 o                         
  12   3   9         91.76         91.55         7.44 o                         
  13   3   9         22.45         26.06         7.03 o                         
  14   3   9        255.12        242.76        11.99 o                         
  15   3   9        116.95        111.32         8.96 o                         
  16   3   9        220.83        238.15        12.73 o                         
 -21   4   9          0.01          8.40         9.18 o                         
 -20   4   9         34.44         28.14         8.26 o                         
 -19   4   9         13.42         -6.91         6.91 o                         
 -18   4   9         73.96         45.78         8.67 o                         
 -17   4   9        217.87        210.33         9.90 o                         
 -16   4   9         62.21         65.61         7.95 o                         
 -15   4   9       1760.61       1681.19        20.50 o                         
 -14   4   9        822.65        852.67        12.43 o                         
 -13   4   9        780.46        773.74        11.94 o                         
 -12   4   9        685.57        614.57        15.28 o                         
 -11   4   9       1137.74       1059.21        23.62 o                         
 -10   4   9       1240.73       1219.03        26.27 o                         
  -9   4   9         92.57         80.86         4.93 o                         
  -8   4   9        255.75        246.13         5.92 o                         
  -7   4   9        215.10        231.10         5.73 o                         
  -6   4   9        200.71        165.07         5.78 o                         
  -5   4   9         98.72        101.77         6.97 o                         
  -4   4   9       2093.40       2116.95        17.61 o                         
  -3   4   9       1379.13       1423.17        17.51 o                         
  -2   4   9         71.90         59.77         4.42 o                         
  -1   4   9         33.11         33.11         4.01 o                         
   0   4   9        130.96        111.65         5.60 o                         
   1   4   9         92.25         86.33         5.53 o                         
   2   4   9          0.68         -5.86         5.86 o                         
   3   4   9         79.09         83.68         7.76 o                         
   4   4   9         23.84          5.94        14.13 o                         
   5   4   9         84.29         73.07         9.02 o                         
   6   4   9         12.05          3.56         8.67 o                         
   7   4   9         10.64          3.91         8.24 o                         
   8   4   9         54.31         41.95         9.22 o                         
   9   4   9        230.18        237.27        13.65 o                         
  10   4   9        396.69        444.20        18.67 o                         
  11   4   9        200.30        230.13        10.63 o                         
  12   4   9          4.32          6.19         6.72 o                         
  13   4   9          1.27         -7.20         7.20 o                         
  14   4   9          6.88         10.73         8.11 o                         
  15   4   9         16.48         19.67         7.52 o                         
 -20   5   9          6.30          5.19        11.32 o                         
 -19   5   9         57.72         46.43        10.58 o                         
 -18   5   9        170.54        170.32        16.54 o                         
 -17   5   9        376.56        346.24        19.84 o                         
 -16   5   9          0.05         -8.34         8.34 o                         
 -15   5   9         30.70         38.05         8.59 o                         
 -14   5   9         69.84         85.80         8.54 o                         
 -13   5   9        502.80        525.80        15.87 o                         
 -12   5   9          7.42         11.02         7.85 o                         
 -11   5   9        181.67        170.26         6.89 o                         
 -10   5   9        342.03        291.95         8.03 o                         
  -9   5   9        176.35        178.66         6.04 o                         
  -8   5   9        494.97        461.43         9.18 o                         
  -7   5   9          0.03         -3.06         4.58 o                         
  -6   5   9        112.04        125.02         5.03 o                         
  -5   5   9        298.19        275.40         6.38 o                         
  -4   5   9         17.94         20.64         3.69 o                         
  -3   5   9          0.03          1.66         3.69 o                         
  -2   5   9        892.74        920.81        11.36 o                         
  -1   5   9          5.54          4.58         5.08 o                         
   0   5   9        122.96        118.92         6.57 o                         
   1   5   9          0.77         -3.23         8.04 o                         
   2   5   9        123.83        127.24         9.57 o                         
   3   5   9        246.84        279.11        11.12 o                         
   4   5   9        358.27        377.55        15.33 o                         
   5   5   9         72.92        100.44         9.50 o                         
   6   5   9         10.92         -8.52         9.83 o                         
   7   5   9        116.73        124.55        26.41 o                         
   8   5   9        739.66        771.29        15.40 o                         
   9   5   9         87.81         81.99        10.06 o                         
  10   5   9         11.03         15.95         9.48 o                         
  11   5   9        383.66        426.19        23.30 o                         
  12   5   9         12.13         19.35         9.27 o                         
  13   5   9          3.73          5.52         7.40 o                         
  14   5   9          5.77         -2.71         7.85 o                         
  15   5   9        296.97        304.13        13.79 o                         
 -19   6   9          0.73        -11.62        11.62 o                         
 -18   6   9        162.39        173.38        10.95 o                         
 -17   6   9          8.94          6.95        10.67 o                         
 -16   6   9       1468.82       1567.22        21.27 o                         
 -15   6   9        106.28        147.54        10.22 o                         
 -14   6   9        204.11        194.43         9.94 o                         
 -13   6   9         32.51         30.45         8.71 o                         
 -12   6   9        465.71        472.74        14.39 o                         
 -11   6   9       1528.88       1609.58        44.47 o                         
 -10   6   9        429.04        423.26        21.14 o                         
  -9   6   9       1894.51       1789.48        26.72 o                         
  -8   6   9        269.35        262.99        10.50 o                         
  -7   6   9         19.03         11.02         5.01 o                         
  -6   6   9         96.25         75.33         5.80 o                         
  -5   6   9        843.52        800.21        24.13 o                         
  -4   6   9       1361.83       1338.42        29.78 o                         
  -3   6   9       2238.23       2160.48        24.34 o                         
  -2   6   9       3325.63       3284.11        48.69 o                         
  -1   6   9          1.68          7.55         7.89 o                         
   0   6   9         81.38         76.61         8.12 o                         
   1   6   9        318.87        303.85        18.83 o                         
   2   6   9         86.84         99.55        14.68 o                         
   3   6   9         25.61         35.66         9.99 o                         
   4   6   9        576.23        594.32        18.14 o                         
   5   6   9       1021.90       1039.45        28.13 o                         
   6   6   9        495.74        469.12        14.13 o                         
   7   6   9        253.29        241.30        19.89 o                         
   8   6   9        206.03        199.43        12.33 o                         
   9   6   9         13.55          2.24        10.09 o                         
  10   6   9        118.43        107.59        11.21 o                         
  11   6   9        138.89        135.36        11.67 o                         
  12   6   9         20.16         28.00         9.91 o                         
  13   6   9         11.17         17.79         9.86 o                         
 -18   7   9          0.43        -13.44        13.44 o                         
 -17   7   9          1.35         -0.03        10.12 o                         
 -16   7   9        122.16        156.55        14.89 o                         
 -15   7   9          3.05          0.78        14.92 o                         
 -14   7   9         45.62         25.31         9.54 o                         
 -13   7   9          6.73         -7.01         9.05 o                         
 -12   7   9          0.11         -8.86         9.01 o                         
 -11   7   9        209.12        238.32        19.25 o                         
 -10   7   9        116.12        105.24         9.29 o                         
  -9   7   9          0.01         -6.98         6.98 o                         
  -8   7   9         66.68         45.35         7.58 o                         
  -7   7   9         86.06         67.54         5.56 o                         
  -6   7   9         17.63          8.22         5.55 o                         
  -5   7   9        121.53        102.40         7.36 o                         
  -4   7   9          0.89         -6.27         6.27 o                         
  -3   7   9          0.19         -2.70         7.90 o                         
  -2   7   9        198.91        206.78         9.91 o                         
  -1   7   9         11.66          3.19         7.08 o                         
   0   7   9         10.28          8.35         8.52 o                         
   1   7   9       1279.06       1234.49        28.13 o                         
   2   7   9         23.26         23.98         9.17 o                         
   3   7   9        423.54        470.91        14.79 o                         
   4   7   9        551.45        635.51        16.43 o                         
   5   7   9        222.71        200.46        12.55 o                         
   6   7   9         22.77         52.58        11.24 o                         
   7   7   9        463.66        532.66        16.67 o                         
   8   7   9          0.18          8.77        11.59 o                         
   9   7   9        441.15        443.01        15.46 o                         
  10   7   9          1.57          7.44        19.40 o                         
  11   7   9         14.30         19.99        10.26 o                         
  12   7   9        359.97        439.34        33.53 o                         
 -16   8   9         23.41         21.13        12.96 o                         
 -15   8   9         78.51         57.48        10.26 o                         
 -14   8   9         29.65         11.93         8.50 o                         
 -13   8   9          0.05         -8.53         8.53 o                         
 -12   8   9        151.74        161.13         9.49 o                         
 -11   8   9         15.02         16.01         8.95 o                         
 -10   8   9        597.57        657.45        24.01 o                         
  -9   8   9        474.09        445.17        11.26 o                         
  -8   8   9         21.63         23.74         6.68 o                         
  -7   8   9        195.26        187.13         6.63 o                         
  -6   8   9        553.28        562.75        10.54 o                         
  -5   8   9         23.97         11.35         7.07 o                         
  -4   8   9        187.34        161.39         8.37 o                         
  -3   8   9          0.15         -5.92         8.69 o                         
  -2   8   9         40.12         28.02         8.77 o                         
  -1   8   9        971.42        965.74        18.24 o                         
   0   8   9        533.38        612.35        33.49 o                         
   1   8   9        844.75        901.05        19.51 o                         
   2   8   9         24.84         21.19         9.73 o                         
   3   8   9         13.24          1.76         9.48 o                         
   4   8   9         34.88         38.32         9.51 o                         
   5   8   9        165.78        196.22        13.06 o                         
   6   8   9        453.27        531.62        33.67 o                         
   7   8   9         57.58         72.00        12.50 o                         
   8   8   9         41.42         28.24        12.42 o                         
   9   8   9        137.20        144.61        20.60 o                         
  10   8   9         28.23         29.14        12.21 o                         
 -13   9   9          1.81         -3.24        13.38 o                         
 -12   9   9          6.99          5.40        11.85 o                         
 -11   9   9        187.94        216.50        15.18 o                         
 -10   9   9        239.69        258.17        11.59 o                         
  -9   9   9        363.51        400.92         9.46 o                         
  -8   9   9       1039.96       1064.58        32.65 o                         
  -7   9   9        117.57        136.01         7.78 o                         
  -6   9   9          0.86         -7.03         7.03 o                         
  -5   9   9          0.87         -7.53         7.53 o                         
  -4   9   9         84.89         62.98         8.16 o                         
  -3   9   9        611.77        523.02        20.06 o                         
  -2   9   9         89.39         97.54        15.38 o                         
  -1   9   9        414.68        455.74        15.14 o                         
   0   9   9        194.25        166.76        21.03 o                         
   1   9   9        197.47        162.88        19.25 o                         
   2   9   9         19.16          6.87        12.93 o                         
   3   9   9          5.41         -8.58         9.33 o                         
   4   9   9         18.51         12.95         9.54 o                         
   5   9   9          9.91         12.53        10.09 o                         
   6   9   9          0.06         -5.50         9.92 o                         
   7   9   9          0.21          5.16        10.07 o                         
   8   9   9         40.64         48.76        13.67 o                         
 -10  10   9         81.82         67.68         8.62 o                         
  -9  10   9         12.03         11.40         7.33 o                         
  -8  10   9          0.25         -9.50         9.50 o                         
  -7  10   9          5.78         14.48         8.99 o                         
  -6  10   9          0.25         -8.70         8.70 o                         
  -5  10   9         14.72          0.70         8.70 o                         
  -4  10   9         94.75         56.05        10.86 o                         
  -3  10   9          0.06          0.58         9.68 o                         
  -2  10   9         52.61         52.32        14.47 o                         
  -1  10   9        143.09        146.96        11.11 o                         
   0  10   9        115.63        112.79        15.13 o                         
   1  10   9        123.67        177.08        16.13 o                         
   2  10   9         68.26         63.05        14.20 o                         
   3  10   9          2.02         -8.95        13.84 o                         
   4  10   9          8.10         12.94        10.83 o                         
 -22   0  10        300.36        335.63        17.92 o                         
 -21   0  10        461.39        506.47        19.36 o                         
 -20   0  10         65.60         72.06        13.58 o                         
 -19   0  10        184.59        196.32        14.59 o                         
 -18   0  10        249.98        266.24        14.65 o                         
 -17   0  10        321.13        348.85        15.19 o                         
 -16   0  10        102.40        137.61        12.61 o                         
 -15   0  10         27.93         25.72        11.23 o                         
 -14   0  10         30.46         18.23        11.20 o                         
 -13   0  10       2317.58       2429.10        27.76 o                         
 -12   0  10       1333.83       1412.87        21.48 o                         
 -11   0  10        232.34        263.30        13.17 o                         
 -10   0  10        256.98        260.85        12.49 o                         
  -9   0  10          0.48        -11.61        11.61 o                         
  -8   0  10        661.90        592.40        12.20 o                         
  -7   0  10       8907.20       8953.38       194.63 o                         
  -6   0  10       1120.35       1066.65        49.23 o                         
  -5   0  10       1317.33       1168.33        14.38 o                         
  -4   0  10          1.06         14.59         7.07 o                         
  -3   0  10       4077.32       4117.31        23.20 o                         
  -2   0  10        729.72        689.65        11.35 o                         
  -1   0  10        404.71        424.81        16.70 o                         
   0   0  10        276.82        270.20        14.09 o                         
   1   0  10          3.18          2.51         4.41 o                         
   2   0  10        265.21        232.10         7.57 o                         
   3   0  10        593.36        630.53        16.15 o                         
   4   0  10       3611.30       3801.61        34.15 o                         
   5   0  10       1195.26       1231.17        14.90 o                         
   6   0  10        846.47        851.19        17.29 o                         
   7   0  10        184.28        193.08         9.07 o                         
   8   0  10          5.66          0.04         8.72 o                         
   9   0  10        943.55        776.70        68.38 o                         
  10   0  10        333.64        286.25        52.62 o                         
  11   0  10        345.65        294.77        47.87 o                         
  12   0  10       1772.31       1659.37       152.87 o                         
  13   0  10        480.69        413.86        42.23 o                         
  14   0  10         95.87        100.85        37.67 o                         
  15   0  10        141.82        114.85        31.98 o                         
  16   0  10         24.15         10.51        14.70 o                         
 -22   1  10        132.24        167.94        28.11 o                         
 -21   1  10          0.79         11.63        10.29 o                         
 -20   1  10        176.23        187.41        19.26 o                         
 -19   1  10          2.71         11.66        12.73 o                         
 -18   1  10        126.82        138.49        20.19 o                         
 -17   1  10        138.54        163.38        12.74 o                         
 -16   1  10         23.54         35.47        11.20 o                         
 -15   1  10         72.45         58.53         7.95 o                         
 -14   1  10          0.17          8.25         5.87 o                         
 -13   1  10        149.54        141.32         7.56 o                         
 -12   1  10        587.20        654.07        27.87 o                         
 -11   1  10         58.22         60.69         7.36 o                         
 -10   1  10         34.67         36.91         6.16 o                         
  -9   1  10        391.89        369.14        10.27 o                         
  -8   1  10        803.48        800.03        14.67 o                         
  -7   1  10        639.22        657.04        10.67 o                         
  -6   1  10       1840.65       1789.60        15.23 o                         
  -5   1  10          9.38         16.79         5.72 o                         
  -4   1  10       2912.98       2912.24        44.54 o                         
  -3   1  10        874.43        895.03        16.18 o                         
  -2   1  10       1342.98       1246.22        21.95 o                         
  -1   1  10          5.61          5.20         3.34 o                         
   0   1  10        191.92        165.53         4.01 o                         
   1   1  10          1.95          5.80         3.87 o                         
   2   1  10        553.64        503.87        16.36 o                         
   3   1  10       1054.88       1006.66        21.49 o                         
   4   1  10          7.29          4.59         4.74 o                         
   5   1  10         58.56         58.26         5.28 o                         
   6   1  10        339.91        329.16         9.58 o                         
   7   1  10        903.69        918.54        21.50 o                         
   8   1  10        682.38        635.64        18.13 o                         
   9   1  10        132.63        111.55        10.53 o                         
  10   1  10         34.00         14.98         7.33 o                         
  11   1  10        158.68        171.01         8.96 o                         
  12   1  10        572.53        617.69        14.78 o                         
  13   1  10         59.98         68.79        10.84 o                         
  14   1  10        168.51        118.89         8.21 o                         
  15   1  10         35.40         45.06        10.12 o                         
  16   1  10         74.10         65.74        15.77 o                         
 -22   2  10          3.97         61.54        13.95 o                         
 -21   2  10         21.38         56.24        17.29 o                         
 -20   2  10          5.88         10.03         9.14 o                         
 -19   2  10        353.83        358.25        17.33 o                         
 -18   2  10        122.41         74.13        10.41 o                         
 -17   2  10          9.15         -1.41         7.57 o                         
 -16   2  10        250.87        206.62        10.57 o                         
 -15   2  10         59.83         32.78         5.60 o                         
 -14   2  10          0.37         -0.38         5.35 o                         
 -13   2  10        176.57        186.52         8.64 o                         
 -12   2  10       1387.16       1395.72        24.55 o                         
 -11   2  10        123.90        125.75         6.69 o                         
 -10   2  10         52.93         54.82         5.16 o                         
  -9   2  10         72.50         59.91         5.16 o                         
  -8   2  10       1176.99       1135.66        18.89 o                         
  -7   2  10          1.47          4.29         5.62 o                         
  -6   2  10        136.73        132.04         5.17 o                         
  -5   2  10        167.15        197.98         9.69 o                         
  -4   2  10         16.78          6.33         3.92 o                         
  -3   2  10       1157.93       1101.94        12.18 o                         
  -2   2  10       1676.81       1581.52        24.39 o                         
  -1   2  10       2882.68       2939.12        29.83 o                         
   0   2  10       1187.75       1208.71        26.30 o                         
   1   2  10        351.33        354.81        11.79 o                         
   2   2  10        126.12        145.84         8.05 o                         
   3   2  10       4653.97       4794.36       114.36 o                         
   4   2  10        937.18        929.51        17.20 o                         
   5   2  10        391.23        383.82        12.76 o                         
   6   2  10        391.35        354.10        16.61 o                         
   7   2  10        452.04        429.39        22.33 o                         
   8   2  10        155.15        156.32         6.60 o                         
   9   2  10        111.84        117.78         8.75 o                         
  10   2  10        555.11        566.76        15.65 o                         
  11   2  10       1595.07       1700.65        19.56 o                         
  12   2  10         25.71         36.00         9.83 o                         
  13   2  10         50.19         42.91         7.37 o                         
  14   2  10          0.77         13.03         9.97 o                         
  15   2  10         27.81         23.29         9.74 o                         
 -21   3  10          3.44         38.83         9.91 o                         
 -20   3  10         66.57         83.97        11.02 o                         
 -19   3  10         71.12         74.62        13.12 o                         
 -18   3  10          7.96          5.72         7.65 o                         
 -17   3  10         17.18         10.95         7.30 o                         
 -16   3  10         22.09         23.51         7.24 o                         
 -15   3  10        175.64        164.91         8.32 o                         
 -14   3  10          1.57         -4.20         6.90 o                         
 -13   3  10        138.09        138.59         8.03 o                         
 -12   3  10          6.59          9.59         5.60 o                         
 -11   3  10         22.64         13.64         5.43 o                         
 -10   3  10         39.00         30.42         5.31 o                         
  -9   3  10        388.36        367.82        12.57 o                         
  -8   3  10         28.08         41.67         4.52 o                         
  -7   3  10        157.10        162.60         5.37 o                         
  -6   3  10         60.73         47.98         4.29 o                         
  -5   3  10        763.12        751.40        18.67 o                         
  -4   3  10        187.20        195.18         7.73 o                         
  -3   3  10        206.16        205.95         7.17 o                         
  -2   3  10        717.10        682.90        12.01 o                         
  -1   3  10       1255.89       1283.05        19.62 o                         
   0   3  10        285.08        262.50         9.96 o                         
   1   3  10       2567.62       2726.42        24.52 o                         
   2   3  10        383.41        371.15        11.07 o                         
   3   3  10         32.33         14.44         4.27 o                         
   4   3  10         75.25         62.88         4.76 o                         
   5   3  10         51.11         37.33         4.90 o                         
   6   3  10         31.54         26.01         4.82 o                         
   7   3  10        175.28        124.40         5.86 o                         
   8   3  10        498.79        535.91        10.55 o                         
   9   3  10         62.19         68.89         8.38 o                         
  10   3  10         20.12         20.75         6.61 o                         
  11   3  10          0.38          1.77         5.78 o                         
  12   3  10         42.82         43.22         6.08 o                         
  13   3  10          0.65         15.81         7.30 o                         
  14   3  10         66.03         74.53        14.79 o                         
  15   3  10          0.37          2.60        10.30 o                         
 -21   4  10        189.43        170.53        17.45 o                         
 -20   4  10          9.56         29.24         9.56 o                         
 -19   4  10         12.36          8.95         9.48 o                         
 -18   4  10         16.15         14.59         7.81 o                         
 -17   4  10         13.27         -1.07         7.82 o                         
 -16   4  10        170.18        167.37         9.03 o                         
 -15   4  10        180.47        209.16         9.08 o                         
 -14   4  10        417.15        437.91        18.75 o                         
 -13   4  10        174.98        180.49        12.71 o                         
 -12   4  10          8.75          5.55         6.07 o                         
 -11   4  10        576.12        549.24         8.88 o                         
 -10   4  10        385.02        366.17         7.00 o                         
  -9   4  10       1518.45       1504.58        22.33 o                         
  -8   4  10        662.69        689.12        11.44 o                         
  -7   4  10         24.24         18.41         4.69 o                         
  -6   4  10          2.48          4.03         3.36 o                         
  -5   4  10         16.01         17.82         3.64 o                         
  -4   4  10         32.51         37.79         3.89 o                         
  -3   4  10          1.36          3.64         3.68 o                         
  -2   4  10        227.45        215.64         9.06 o                         
  -1   4  10        285.51        287.26         7.95 o                         
   0   4  10        607.85        588.28        16.61 o                         
   1   4  10        119.91        106.87         6.20 o                         
   2   4  10         11.86          2.53         6.25 o                         
   3   4  10        116.72        100.08        11.39 o                         
   4   4  10         60.64         50.96         5.26 o                         
   5   4  10        126.41         95.14         6.39 o                         
   6   4  10          4.03         -5.20         5.20 o                         
   7   4  10          0.10         -4.73         5.36 o                         
   8   4  10         82.04         55.43         6.67 o                         
   9   4  10         61.89         47.10         6.48 o                         
  10   4  10         16.86         30.10         5.49 o                         
  11   4  10        294.04        264.00        19.24 o                         
  12   4  10          4.54          9.26         9.27 o                         
  13   4  10         74.22         54.66         7.88 o                         
  14   4  10        668.85        616.70        52.69 o                         
 -20   5  10         74.64         77.68         9.35 o                         
 -19   5  10         17.34         -2.89         8.59 o                         
 -18   5  10          0.46         -5.99         8.71 o                         
 -17   5  10          7.52          6.21         8.52 o                         
 -16   5  10         91.96         65.56         8.98 o                         
 -15   5  10          8.33          6.77         8.29 o                         
 -14   5  10         15.25         14.99         8.29 o                         
 -13   5  10        569.05        583.43        20.10 o                         
 -12   5  10        439.78        489.51        15.09 o                         
 -11   5  10       1014.48       1013.36        27.04 o                         
 -10   5  10        729.30        764.11        12.25 o                         
  -9   5  10        332.91        321.98         6.93 o                         
  -8   5  10        788.50        776.10         8.90 o                         
  -7   5  10        854.33        819.64        13.31 o                         
  -6   5  10         17.81          1.07         5.41 o                         
  -5   5  10        445.46        437.23        11.63 o                         
  -4   5  10        197.51        172.48         6.38 o                         
  -3   5  10       3292.05       3248.92        68.65 o                         
  -2   5  10        772.43        736.44        14.07 o                         
  -1   5  10          9.89          8.57         5.67 o                         
   0   5  10       1526.28       1609.73        13.70 o                         
   1   5  10       3572.74       3795.94        82.54 o                         
   2   5  10       1467.49       1542.53        21.77 o                         
   3   5  10        101.37         94.04         8.03 o                         
   4   5  10        159.01        113.85         9.90 o                         
   5   5  10         19.29         -5.00         8.97 o                         
   6   5  10         18.92          5.09         9.82 o                         
   7   5  10         15.91         12.52        14.87 o                         
   8   5  10        243.93        248.04        11.54 o                         
   9   5  10        577.63        590.17        14.21 o                         
  10   5  10        643.01        582.08        22.28 o                         
  11   5  10         17.37         19.30         7.25 o                         
  12   5  10         67.76         82.48         8.02 o                         
  13   5  10         28.15         29.82         7.96 o                         
 -18   6  10         93.98         94.12         9.95 o                         
 -17   6  10          2.00          4.24         9.60 o                         
 -16   6  10        329.70        354.70        14.10 o                         
 -15   6  10        452.59        505.29        12.51 o                         
 -14   6  10         52.42         52.89         9.38 o                         
 -13   6  10         97.57        113.97         9.46 o                         
 -12   6  10          6.14          2.64         8.61 o                         
 -11   6  10        103.69         96.94        12.48 o                         
 -10   6  10          3.69         10.37         5.72 o                         
  -9   6  10          0.01          7.55         5.67 o                         
  -8   6  10          7.20          9.43         5.80 o                         
  -7   6  10       1903.03       1895.94        17.47 o                         
  -6   6  10        791.21        807.81        23.54 o                         
  -5   6  10          4.25          4.48         5.37 o                         
  -4   6  10         49.58         38.17         7.40 o                         
  -3   6  10        773.20        740.95        19.98 o                         
  -2   6  10          4.81         -3.15         5.88 o                         
  -1   6  10        642.65        645.77         9.81 o                         
   0   6  10         99.21        105.92         7.56 o                         
   1   6  10       1495.43       1526.44        16.34 o                         
   2   6  10        673.68        673.61        15.71 o                         
   3   6  10         52.24         50.03        10.22 o                         
   4   6  10         11.63         11.92         9.26 o                         
   5   6  10          0.77         -1.96         9.74 o                         
   6   6  10          1.90        -10.16        10.16 o                         
   7   6  10          1.10         -0.59        14.28 o                         
   8   6  10         47.99         61.21        23.33 o                         
   9   6  10        109.96         91.42        11.00 o                         
  10   6  10          0.00          3.08         9.69 o                         
  11   6  10        387.48        399.02        13.82 o                         
  12   6  10          0.11         -1.08        11.20 o                         
 -17   7  10         14.72          5.93         8.68 o                         
 -16   7  10         57.83         52.54        11.59 o                         
 -15   7  10        175.94        168.18        11.46 o                         
 -14   7  10         19.50          9.49         9.13 o                         
 -13   7  10         58.17         52.08         9.40 o                         
 -12   7  10         12.80         16.70         8.78 o                         
 -11   7  10          7.41          4.34         8.48 o                         
 -10   7  10        172.64        189.22         8.65 o                         
  -9   7  10          3.55         -1.74         5.78 o                         
  -8   7  10        201.72        177.98         7.14 o                         
  -7   7  10         10.10          5.29         5.49 o                         
  -6   7  10        723.93        705.80        14.95 o                         
  -5   7  10        412.79        372.35        12.95 o                         
  -4   7  10        495.53        483.13        15.93 o                         
  -3   7  10          1.48         -2.60         6.61 o                         
  -2   7  10         68.66         64.03         8.80 o                         
  -1   7  10         99.99         87.87         7.77 o                         
   0   7  10        953.96        925.41        29.72 o                         
   1   7  10        132.52        140.57        10.20 o                         
   2   7  10          7.39          8.89         8.89 o                         
   3   7  10        561.69        563.21        15.53 o                         
   4   7  10        649.71        630.77        34.18 o                         
   5   7  10          4.31         -0.27        10.20 o                         
   6   7  10        326.61        342.80        14.40 o                         
   7   7  10        363.97        445.41        15.71 o                         
   8   7  10        140.54        124.62        18.48 o                         
   9   7  10         20.90         18.67        11.01 o                         
  10   7  10         13.39         22.96        11.08 o                         
  11   7  10         18.59         14.28        11.13 o                         
 -15   8  10         15.58         20.78         8.86 o                         
 -14   8  10          5.85         -8.79         9.16 o                         
 -13   8  10          7.62          0.63         9.37 o                         
 -12   8  10          0.35         -9.01         9.01 o                         
 -11   8  10        183.36        186.91        10.89 o                         
 -10   8  10        357.27        361.03        13.48 o                         
  -9   8  10        363.79        393.80        16.58 o                         
  -8   8  10         58.24         55.48         7.05 o                         
  -7   8  10        184.73        173.63         6.82 o                         
  -6   8  10         26.31         11.42         6.76 o                         
  -5   8  10          4.99          3.67         6.65 o                         
  -4   8  10          9.62          7.82         7.28 o                         
  -3   8  10        113.25        122.26         8.34 o                         
  -2   8  10        272.58        311.15        15.54 o                         
  -1   8  10        164.43        166.89        14.23 o                         
   0   8  10          8.32         13.99        12.18 o                         
   1   8  10        190.66        168.00        13.85 o                         
   2   8  10         10.73         -0.77         9.65 o                         
   3   8  10          1.57         -5.09         9.79 o                         
   4   8  10          2.74         -0.71         9.22 o                         
   5   8  10         50.01         73.39        12.38 o                         
   6   8  10        184.31        262.14        16.04 o                         
   7   8  10         20.38         32.33        13.14 o                         
   8   8  10         75.75         67.24        14.88 o                         
   9   8  10          5.78         -0.05        14.19 o                         
 -12   9  10        183.21        194.53        10.49 o                         
 -11   9  10        159.93        189.21        10.16 o                         
 -10   9  10          0.01         18.21         7.87 o                         
  -9   9  10        123.76        139.95         8.74 o                         
  -8   9  10        106.95        111.03         8.23 o                         
  -7   9  10          0.01         -0.68        10.04 o                         
  -6   9  10         26.65         10.00         7.75 o                         
  -5   9  10        333.74        340.99        10.81 o                         
  -4   9  10        226.93        243.18         9.84 o                         
  -3   9  10         71.05         50.15         7.98 o                         
  -2   9  10         51.54         32.49         9.85 o                         
  -1   9  10         32.24         29.48        13.61 o                         
   0   9  10         12.21         12.52        12.41 o                         
   1   9  10         11.16          6.49        12.77 o                         
   2   9  10         53.45         33.73        12.57 o                         
   3   9  10         19.13          6.19         9.76 o                         
   4   9  10         17.11         10.80         9.64 o                         
   5   9  10         11.95         -1.43        10.01 o                         
   6   9  10         73.33         90.39        10.94 o                         
  -7  10  10         44.47         48.09         9.93 o                         
  -6  10  10        222.88        236.58        11.35 o                         
  -5  10  10         52.51         61.18         9.88 o                         
  -4  10  10        284.71        292.58        11.89 o                         
  -3  10  10        209.39        198.54        10.04 o                         
  -2  10  10        266.09        292.14        15.11 o                         
  -1  10  10        152.61        150.59        28.02 o                         
   0  10  10          1.17          2.88        13.98 o                         
   1  10  10        177.00        178.04        22.57 o                         
 -21   1  11        113.05        119.75        32.32 o                         
 -20   1  11        111.71        115.76        15.38 o                         
 -19   1  11        190.50        199.68        30.28 o                         
 -18   1  11        352.49        349.66        28.79 o                         
 -17   1  11        112.07        105.76         9.30 o                         
 -16   1  11         84.09        111.41        16.70 o                         
 -15   1  11         64.17         56.78         8.79 o                         
 -14   1  11         53.69         64.66        17.40 o                         
 -13   1  11       1010.83       1117.19        93.43 o                         
 -12   1  11       1928.55       1936.43        49.60 o                         
 -11   1  11        278.45        278.61        11.85 o                         
 -10   1  11          2.45          0.43         6.63 o                         
  -9   1  11        467.60        427.17        14.81 o                         
  -8   1  11        141.74        125.41         7.36 o                         
  -7   1  11        144.96        137.36         9.35 o                         
  -6   1  11         92.28         89.55         6.24 o                         
  -5   1  11       2202.88       2282.77        42.87 o                         
  -4   1  11       1277.56       1389.80        21.62 o                         
  -3   1  11        110.91        123.64         5.87 o                         
  -2   1  11       1817.05       1877.03        27.20 o                         
  -1   1  11        333.47        318.12         9.85 o                         
   0   1  11        255.56        294.62         6.34 o                         
   1   1  11        163.95        153.73         7.30 o                         
   2   1  11          4.05          7.13         5.18 o                         
   3   1  11         74.18         88.01         6.92 o                         
   4   1  11        171.52        166.61         7.42 o                         
   5   1  11        109.55         97.04         6.43 o                         
   6   1  11        347.68        308.45        19.10 o                         
   7   1  11        203.85        178.18         9.82 o                         
   8   1  11          1.75         -1.01         6.91 o                         
   9   1  11        365.30        356.98        11.78 o                         
  10   1  11        727.51        728.61        28.93 o                         
  11   1  11        337.06        332.16        23.77 o                         
  12   1  11          9.31         13.84         7.74 o                         
  13   1  11          0.09          7.52        10.71 o                         
  14   1  11         12.52          7.57         9.09 o                         
 -21   2  11        154.83        173.98        45.34 o                         
 -20   2  11         58.37         74.61        20.00 o                         
 -19   2  11        206.02        202.60        40.52 o                         
 -18   2  11          0.11         33.57        11.60 o                         
 -17   2  11          0.70          2.46        15.48 o                         
 -16   2  11         18.10         17.11         8.86 o                         
 -15   2  11        137.32        151.62         7.84 o                         
 -14   2  11         34.13         48.03         6.89 o                         
 -13   2  11         58.75         50.79         7.90 o                         
 -12   2  11         27.83         17.17         5.90 o                         
 -11   2  11        414.63        404.98         8.83 o                         
 -10   2  11         36.30         23.81         6.18 o                         
  -9   2  11         51.58         49.98         6.78 o                         
  -8   2  11       3366.66       3497.62        18.66 o                         
  -7   2  11         74.23         94.44         7.08 o                         
  -6   2  11       2699.89       2755.50        25.77 o                         
  -5   2  11         29.77         30.34         5.91 o                         
  -4   2  11         76.82         77.01         5.85 o                         
  -3   2  11        264.89        274.31        10.56 o                         
  -2   2  11        110.40        126.54         5.86 o                         
  -1   2  11       2384.13       2313.03        15.42 o                         
   0   2  11       1212.20       1185.72        19.47 o                         
   1   2  11        836.28        839.15        17.24 o                         
   2   2  11          0.95         13.82         5.64 o                         
   3   2  11        972.32       1047.72        19.27 o                         
   4   2  11        121.83        112.25         6.04 o                         
   5   2  11          1.94          6.61         5.30 o                         
   6   2  11        790.81        754.75        31.83 o                         
   7   2  11       1788.61       1721.52        19.68 o                         
   8   2  11        966.39       1044.50        16.44 o                         
   9   2  11        235.57        221.88         7.48 o                         
  10   2  11          7.03          7.95         7.36 o                         
  11   2  11         47.07         26.27         9.18 o                         
  12   2  11        490.98        480.97        22.54 o                         
  13   2  11         70.38         72.18         8.03 o                         
  14   2  11        316.16        294.31        55.92 o                         
 -21   3  11        376.92        450.87        35.84 o                         
 -20   3  11        275.83        351.36        12.49 o                         
 -19   3  11        844.21        864.15        30.07 o                         
 -18   3  11          8.38         -1.57         9.23 o                         
 -17   3  11          6.67          0.27         7.30 o                         
 -16   3  11        433.80        469.13        10.51 o                         
 -15   3  11         30.27         24.85         7.16 o                         
 -14   3  11         12.14          1.75         6.07 o                         
 -13   3  11        162.54        152.31         9.02 o                         
 -12   3  11          9.47          3.77         5.79 o                         
 -11   3  11        118.71        115.18         6.38 o                         
 -10   3  11         60.80         49.72         5.78 o                         
  -9   3  11         66.79         62.58         5.82 o                         
  -8   3  11        101.65         96.78         7.03 o                         
  -7   3  11       3224.57       3199.58        29.80 o                         
  -6   3  11        136.10        128.37        12.49 o                         
  -5   3  11       1495.18       1430.45        24.80 o                         
  -4   3  11         22.80         26.37         4.33 o                         
  -3   3  11       1381.12       1426.36        10.57 o                         
  -2   3  11        122.33        135.29         6.97 o                         
  -1   3  11          0.14          6.07         6.15 o                         
   0   3  11        519.15        524.49        15.72 o                         
   1   3  11        265.26        274.48         7.70 o                         
   2   3  11        383.81        330.82         8.07 o                         
   3   3  11       2281.58       2226.30        49.84 o                         
   4   3  11        798.35        785.47        14.60 o                         
   5   3  11        229.16        206.12         7.68 o                         
   6   3  11         13.47          2.72         6.25 o                         
   7   3  11         10.25         -0.06         8.49 o                         
   8   3  11         95.14         91.53         7.59 o                         
   9   3  11        311.31        260.65        15.75 o                         
  10   3  11        426.92        403.74        18.76 o                         
  11   3  11        593.85        544.40        34.76 o                         
  12   3  11        714.10        606.26        21.42 o                         
  13   3  11         13.27         20.34        10.27 o                         
  14   3  11         33.89         39.51        10.71 o                         
 -20   4  11        100.60        121.01        11.34 o                         
 -19   4  11          1.73          9.64         9.82 o                         
 -18   4  11         87.64         64.60         8.71 o                         
 -17   4  11        377.48        381.39        15.96 o                         
 -16   4  11        215.80        200.29         9.47 o                         
 -15   4  11         12.75          2.71         7.81 o                         
 -14   4  11         25.08         15.58         7.57 o                         
 -13   4  11          7.49         -2.75         6.07 o                         
 -12   4  11        153.59        143.79         6.96 o                         
 -11   4  11         13.14         12.55         6.07 o                         
 -10   4  11       1072.16       1062.14        17.45 o                         
  -9   4  11          1.22          2.49         5.77 o                         
  -8   4  11        927.83        948.66        11.90 o                         
  -7   4  11        349.79        384.24        11.79 o                         
  -6   4  11       1201.06       1184.12        27.60 o                         
  -5   4  11        101.63         80.21         4.35 o                         
  -4   4  11          0.30         -4.00         4.00 o                         
  -3   4  11         28.95         22.26         4.80 o                         
  -2   4  11        116.13         84.81         5.26 o                         
  -1   4  11        419.10        428.52         9.86 o                         
   0   4  11        326.26        306.86         9.08 o                         
   1   4  11         50.85         29.39         5.67 o                         
   2   4  11         31.20         10.66         8.48 o                         
   3   4  11        186.68        181.50        10.30 o                         
   4   4  11         27.41         15.47         9.02 o                         
   5   4  11         63.89         65.63         9.70 o                         
   6   4  11          1.92         -6.37         8.94 o                         
   7   4  11        328.04        307.10        10.23 o                         
   8   4  11         75.20         52.48         7.22 o                         
   9   4  11         14.57          7.37         6.71 o                         
  10   4  11         17.09         13.45         5.85 o                         
  11   4  11          1.42          7.68         7.40 o                         
  12   4  11         11.58         15.43         7.18 o                         
  13   4  11        502.03        513.16        62.94 o                         
 -19   5  11         16.12         15.22         9.36 o                         
 -18   5  11         60.89         39.37         9.13 o                         
 -17   5  11        180.45        168.49        10.38 o                         
 -16   5  11        142.10        154.54         9.95 o                         
 -15   5  11         13.71          2.93         8.46 o                         
 -14   5  11          1.61          0.73         8.24 o                         
 -13   5  11        237.54        248.10         9.87 o                         
 -12   5  11         17.88         20.03         7.91 o                         
 -11   5  11        154.13        156.20         7.33 o                         
 -10   5  11         16.21         23.30         6.07 o                         
  -9   5  11         95.04         86.64         5.95 o                         
  -8   5  11        197.10        194.56         6.18 o                         
  -7   5  11         15.24          5.94         5.12 o                         
  -6   5  11        534.26        487.84        14.98 o                         
  -5   5  11          0.01          9.02         5.30 o                         
  -4   5  11        755.08        800.28        20.29 o                         
  -3   5  11          0.00         -3.40         5.65 o                         
  -2   5  11        166.48        157.37         6.74 o                         
  -1   5  11        130.81        147.30         7.24 o                         
   0   5  11          1.73          0.46         6.33 o                         
   1   5  11        663.93        685.16        23.64 o                         
   2   5  11         33.44         28.55         7.21 o                         
   3   5  11        356.09        361.24        18.59 o                         
   4   5  11         89.40         59.86         7.80 o                         
   5   5  11         11.36          5.94         7.47 o                         
   6   5  11          5.62         -7.66         7.66 o                         
   7   5  11         11.24         10.99         7.29 o                         
   8   5  11          0.33         -7.31         7.31 o                         
   9   5  11          3.09         14.41         6.14 o                         
  10   5  11         55.30         42.27         6.59 o                         
  11   5  11          2.90          3.51         6.25 o                         
  12   5  11         47.43         55.38         7.74 o                         
 -18   6  11         17.88          8.47         9.96 o                         
 -17   6  11         26.26         27.54         9.35 o                         
 -16   6  11        221.89        224.49        11.33 o                         
 -15   6  11       1100.99       1150.43        22.95 o                         
 -14   6  11        190.90        181.69        10.12 o                         
 -13   6  11         57.63         53.24         8.98 o                         
 -12   6  11        122.83        124.72         9.18 o                         
 -11   6  11        174.15        168.91        13.69 o                         
 -10   6  11          0.06         13.23         5.83 o                         
  -9   6  11       2333.74       2277.29        41.02 o                         
  -8   6  11        711.93        678.98        17.98 o                         
  -7   6  11          9.39          5.61         5.33 o                         
  -6   6  11         49.67         44.89         5.90 o                         
  -5   6  11        433.14        441.93        14.14 o                         
  -4   6  11          4.61         -2.13         7.18 o                         
  -3   6  11          3.24         -7.24         7.24 o                         
  -2   6  11        418.43        410.38        15.45 o                         
  -1   6  11        339.37        277.88         8.15 o                         
   0   6  11        103.13         92.40         7.62 o                         
   1   6  11        330.24        352.62        15.98 o                         
   2   6  11         95.16         90.21         8.89 o                         
   3   6  11        380.27        381.39        11.01 o                         
   4   6  11         27.84         24.34         8.11 o                         
   5   6  11        266.23        271.84        13.25 o                         
   6   6  11        124.73        130.18        12.08 o                         
   7   6  11         59.08         51.84        14.77 o                         
   8   6  11         98.28        113.13        13.87 o                         
   9   6  11         37.18         34.49        10.20 o                         
  10   6  11          3.05          5.97        10.14 o                         
  11   6  11         36.81         35.33         7.84 o                         
 -16   7  11         26.60         21.37         9.25 o                         
 -15   7  11         24.34         27.26         9.46 o                         
 -14   7  11          0.41         -7.12         8.99 o                         
 -13   7  11         12.90          7.29         9.02 o                         
 -12   7  11         38.03         21.06         8.91 o                         
 -11   7  11         99.36         79.05         9.23 o                         
 -10   7  11         51.22         59.70         6.96 o                         
  -9   7  11         27.25         28.58         5.72 o                         
  -8   7  11         97.84        101.90         6.21 o                         
  -7   7  11          3.33         -0.95         5.64 o                         
  -6   7  11         14.26          9.39         6.60 o                         
  -5   7  11        273.43        261.59        13.53 o                         
  -4   7  11        209.33        219.69        10.53 o                         
  -3   7  11        101.43        114.38         8.71 o                         
  -2   7  11        574.94        552.29        25.70 o                         
  -1   7  11          9.82         11.03         9.19 o                         
   0   7  11        142.55        166.21         9.03 o                         
   1   7  11        351.79        427.56        15.03 o                         
   2   7  11        100.15        110.29         8.75 o                         
   3   7  11        142.88        116.86        11.81 o                         
   4   7  11          1.27         11.51        10.88 o                         
   5   7  11        195.62        224.84        20.13 o                         
   6   7  11        308.35        340.28        15.09 o                         
   7   7  11        191.42        208.40        13.53 o                         
   8   7  11          5.50          0.48        15.18 o                         
   9   7  11         23.04          6.94        11.25 o                         
 -14   8  11         61.91         67.84         9.94 o                         
 -13   8  11         18.97         28.98        15.65 o                         
 -12   8  11        182.53        193.45        10.87 o                         
 -11   8  11          5.41          9.18         8.22 o                         
 -10   8  11        166.26        175.39        10.31 o                         
  -9   8  11          2.94          1.77         6.71 o                         
  -8   8  11        201.54        211.41        12.11 o                         
  -7   8  11         63.69         54.19         7.93 o                         
  -6   8  11         19.85          2.18         6.95 o                         
  -5   8  11         90.57         90.65         7.58 o                         
  -4   8  11        572.27        642.54        13.20 o                         
  -3   8  11        311.46        344.19        14.56 o                         
  -2   8  11          2.06          0.94         9.51 o                         
  -1   8  11        489.76        521.67        16.36 o                         
   0   8  11        264.18        274.72        16.91 o                         
   1   8  11        104.07         94.00         9.21 o                         
   2   8  11         28.10         20.13         9.70 o                         
   3   8  11          0.00         -7.22         9.23 o                         
   4   8  11         18.13         20.86         9.21 o                         
   5   8  11         50.68         61.79        11.99 o                         
   6   8  11         88.46         70.31        13.15 o                         
   7   8  11         22.46         45.40        25.32 o                         
 -10   9  11        342.60        381.09        11.88 o                         
  -9   9  11         79.46         76.82         9.80 o                         
  -8   9  11        120.27        136.75        10.44 o                         
  -7   9  11         10.93         23.96        10.28 o                         
  -6   9  11        132.67        116.32         8.90 o                         
  -5   9  11        258.51        246.09        10.17 o                         
  -4   9  11         14.93         10.55         7.96 o                         
  -3   9  11          2.96         -9.17         9.30 o                         
  -2   9  11          8.21         -2.74         9.39 o                         
  -1   9  11         16.47         18.46         9.36 o                         
   0   9  11          0.62         -5.51         9.74 o                         
   1   9  11         25.20         13.54        12.28 o                         
   2   9  11         37.92         26.87        12.15 o                         
   3   9  11         28.43         18.41         9.46 o                         
 -21   0  12         92.96         58.10        14.77 o                         
 -20   0  12        441.78        495.98        19.81 o                         
 -19   0  12        107.28         86.71        15.31 o                         
 -18   0  12        126.36        122.68        15.06 o                         
 -17   0  12        244.94        222.52        15.41 o                         
 -16   0  12          8.00          5.69        11.71 o                         
 -15   0  12        414.50        469.15        17.01 o                         
 -14   0  12        118.56        122.32        14.19 o                         
 -13   0  12       1276.97       1345.74        23.09 o                         
 -12   0  12        439.88        448.94        16.10 o                         
 -11   0  12        330.39        306.70        14.37 o                         
 -10   0  12        351.43        311.41        11.24 o                         
  -9   0  12        515.00        521.70        13.16 o                         
  -8   0  12        901.98        842.75        39.45 o                         
  -7   0  12          9.49          0.15         9.24 o                         
  -6   0  12        118.34        129.55        25.17 o                         
  -5   0  12         28.06         19.49        18.48 o                         
  -4   0  12        639.73        709.26        28.22 o                         
  -3   0  12         61.91         57.13         7.77 o                         
  -2   0  12        164.23        153.42         9.26 o                         
  -1   0  12       1260.73       1199.07        60.38 o                         
   0   0  12       2794.93       2810.49       164.24 o                         
   1   0  12         38.92         16.41        12.98 o                         
   2   0  12         15.09          9.34        12.23 o                         
   3   0  12        833.78        877.01        20.78 o                         
   4   0  12        412.99        445.74        11.82 o                         
   5   0  12        163.86        158.40         9.47 o                         
   6   0  12         23.80         11.38         7.73 o                         
   7   0  12        132.90         93.67        28.15 o                         
   8   0  12        350.52        360.23        17.04 o                         
   9   0  12         19.88         -4.84        11.94 o                         
  10   0  12         34.98         47.24        12.64 o                         
  11   0  12        213.29        272.15        16.74 o                         
  12   0  12        221.09        160.28        29.14 o                         
  13   0  12         63.40         35.97        20.05 o                         
 -21   1  12          0.14         -9.68        10.17 o                         
 -20   1  12         70.21         81.40        26.59 o                         
 -19   1  12        253.48        277.76        18.86 o                         
 -18   1  12          1.84         -2.72         9.31 o                         
 -17   1  12         33.81         16.73         8.95 o                         
 -16   1  12          6.04          6.76         8.20 o                         
 -15   1  12         20.87         18.26         8.52 o                         
 -14   1  12        176.41        202.48        10.44 o                         
 -13   1  12         17.45         24.58        11.33 o                         
 -12   1  12        142.25        142.10        15.17 o                         
 -11   1  12         97.19        101.00         7.91 o                         
 -10   1  12        714.37        699.15        11.76 o                         
  -9   1  12          0.18         -1.53         6.76 o                         
  -8   1  12        351.06        346.86         8.92 o                         
  -7   1  12       1024.86       1012.87        22.32 o                         
  -6   1  12       3397.62       3154.26        29.13 o                         
  -5   1  12       2359.99       2309.07        33.31 o                         
  -4   1  12         90.70         90.59         7.25 o                         
  -3   1  12       1992.85       1983.81        25.87 o                         
  -2   1  12        231.59        233.57         6.78 o                         
  -1   1  12        987.79       1025.03        31.68 o                         
   0   1  12        820.55        779.71        11.65 o                         
   1   1  12        952.45        945.74        15.08 o                         
   2   1  12        262.00        296.16         9.00 o                         
   3   1  12         32.45         47.18         7.11 o                         
   4   1  12         29.63         22.57         6.85 o                         
   5   1  12         12.84          3.30         5.66 o                         
   6   1  12         81.76         80.30         7.05 o                         
   7   1  12          7.82         -6.01         6.01 o                         
   8   1  12        134.66        116.81         9.22 o                         
   9   1  12         20.96         23.42         7.44 o                         
  10   1  12        537.41        571.56        14.06 o                         
  11   1  12         12.09         12.71         9.04 o                         
  12   1  12          5.11         -1.93         9.07 o                         
  13   1  12         92.05         89.12        15.80 o                         
 -20   2  12          2.16         30.40        12.82 o                         
 -19   2  12          5.11          2.13        24.19 o                         
 -18   2  12        174.98        175.09        31.88 o                         
 -17   2  12         37.74         26.73        15.76 o                         
 -16   2  12         41.94         47.24         9.99 o                         
 -15   2  12          1.62         10.47         6.70 o                         
 -14   2  12        237.89        259.88        10.53 o                         
 -13   2  12        449.13        511.22        23.20 o                         
 -12   2  12        569.13        600.92        12.25 o                         
 -11   2  12         64.93         61.28         7.09 o                         
 -10   2  12          2.46         -2.01         6.41 o                         
  -9   2  12        175.40        178.92        14.99 o                         
  -8   2  12       1223.78       1197.06        25.03 o                         
  -7   2  12        367.26        361.53         9.06 o                         
  -6   2  12        814.35        885.52        15.36 o                         
  -5   2  12       1837.84       1878.39        41.23 o                         
  -4   2  12         65.03         58.05         7.24 o                         
  -3   2  12        529.39        482.98        10.79 o                         
  -2   2  12       1292.45       1359.11        25.03 o                         
  -1   2  12        683.94        704.20        12.19 o                         
   0   2  12         90.98         99.84         6.66 o                         
   1   2  12       1342.11       1445.62        13.81 o                         
   2   2  12         57.94         70.83         6.80 o                         
   3   2  12        210.45        241.71         9.13 o                         
   4   2  12        203.65        217.94        10.63 o                         
   5   2  12        550.08        604.78        47.45 o                         
   6   2  12        230.57        240.56        13.00 o                         
   7   2  12        444.45        450.82        12.86 o                         
   8   2  12          1.61          5.11         6.13 o                         
   9   2  12         50.70         47.27         6.38 o                         
  10   2  12         37.26         28.21         7.60 o                         
  11   2  12         27.50         25.63         7.52 o                         
  12   2  12         44.67         59.22         7.92 o                         
  13   2  12          0.48         -5.62         9.15 o                         
 -20   3  12         43.55         81.26        21.62 o                         
 -19   3  12          0.91         27.25        17.02 o                         
 -18   3  12         54.50         56.99        10.03 o                         
 -17   3  12          0.17         -2.81        12.02 o                         
 -16   3  12         16.13         19.72         7.73 o                         
 -15   3  12        262.65        261.62         9.24 o                         
 -14   3  12          3.76          4.26         6.26 o                         
 -13   3  12          7.57          4.93         5.96 o                         
 -12   3  12         29.45         27.03         6.49 o                         
 -11   3  12        149.70        149.84         9.52 o                         
 -10   3  12        280.19        291.46        17.31 o                         
  -9   3  12        323.93        315.83        10.90 o                         
  -8   3  12         49.86         36.80         6.66 o                         
  -7   3  12         20.92         17.95         7.64 o                         
  -6   3  12        339.76        319.93         8.71 o                         
  -5   3  12        703.10        714.72        11.05 o                         
  -4   3  12        128.50        129.51         6.46 o                         
  -3   3  12        387.85        407.44         9.38 o                         
  -2   3  12        610.41        608.72        12.60 o                         
  -1   3  12         33.25         41.78         6.93 o                         
   0   3  12        237.00        202.52        10.25 o                         
   1   3  12         28.09         34.87         6.37 o                         
   2   3  12        298.16        326.83         8.40 o                         
   3   3  12         13.37          0.91         7.10 o                         
   4   3  12         20.80         23.38         8.91 o                         
   5   3  12        241.21        234.28        11.40 o                         
   6   3  12          0.77         -3.38         8.95 o                         
   7   3  12          6.28          4.96         8.93 o                         
   8   3  12          6.34         15.04         7.25 o                         
   9   3  12         54.07         59.18         7.30 o                         
  10   3  12         12.57          7.79         5.82 o                         
  11   3  12          0.45          2.95         7.52 o                         
  12   3  12          0.15         -6.23         7.41 o                         
 -19   4  12         94.75        106.45        11.52 o                         
 -18   4  12         75.34         87.42        11.00 o                         
 -17   4  12          8.30         -5.23         8.20 o                         
 -16   4  12          4.83          2.28         7.92 o                         
 -15   4  12          0.03          4.90         8.10 o                         
 -14   4  12        158.08        169.26         9.19 o                         
 -13   4  12        265.22        272.08         8.10 o                         
 -12   4  12        130.35        128.97         7.17 o                         
 -11   4  12         35.15         33.42         6.20 o                         
 -10   4  12          0.59         -5.86         5.86 o                         
  -9   4  12         30.04         27.52         6.74 o                         
  -8   4  12        609.50        591.95        16.35 o                         
  -7   4  12        108.56        104.64         7.51 o                         
  -6   4  12       1310.32       1299.96        30.63 o                         
  -5   4  12        495.55        472.45        29.00 o                         
  -4   4  12         54.46         54.37         6.25 o                         
  -3   4  12        263.87        264.82        11.43 o                         
  -2   4  12        173.70        156.70         9.85 o                         
  -1   4  12        164.72        150.37         8.26 o                         
   0   4  12         29.24         12.24         7.04 o                         
   1   4  12        155.33        113.93        10.95 o                         
   2   4  12        299.74        279.05        11.63 o                         
   3   4  12         15.24          5.62         9.13 o                         
   4   4  12         30.19         16.96         9.33 o                         
   5   4  12         29.72          5.57         9.76 o                         
   6   4  12         76.57         78.37         9.95 o                         
   7   4  12          1.15        -13.88        13.88 o                         
   8   4  12        137.25        122.33        10.49 o                         
   9   4  12         54.75         43.70         9.89 o                         
  10   4  12        114.46        110.71         6.95 o                         
  11   4  12         25.83         21.06         7.37 o                         
 -18   5  12          3.81         -2.51         9.09 o                         
 -17   5  12         13.27          8.59         8.98 o                         
 -16   5  12        552.52        571.50        12.80 o                         
 -15   5  12        367.29        443.23        22.04 o                         
 -14   5  12         30.94         39.19         9.50 o                         
 -13   5  12         43.16         43.85         8.24 o                         
 -12   5  12         76.59         67.11         7.32 o                         
 -11   5  12        173.66        158.79         7.43 o                         
 -10   5  12        346.08        333.34        13.00 o                         
  -9   5  12        128.39        128.64         6.94 o                         
  -8   5  12        138.01        139.69         9.57 o                         
  -7   5  12        356.74        363.57         8.08 o                         
  -6   5  12         19.65         23.47         7.44 o                         
  -5   5  12       1348.43       1290.23        36.63 o                         
  -4   5  12       1109.97        974.25        71.85 o                         
  -3   5  12        417.06        426.86        20.92 o                         
  -2   5  12         98.87         78.03         7.16 o                         
  -1   5  12         38.03         23.05         6.59 o                         
   0   5  12        141.76        133.51         8.79 o                         
   1   5  12         41.48         29.89        12.96 o                         
   2   5  12          0.23         -9.53         9.53 o                         
   3   5  12        246.00        245.23        27.46 o                         
   4   5  12        446.80        431.08        13.82 o                         
   5   5  12         57.58         41.73        10.19 o                         
   6   5  12          4.79         -9.45         9.45 o                         
   7   5  12        133.39        130.75        11.29 o                         
   8   5  12         17.14         13.43         9.71 o                         
   9   5  12         13.55          4.43         9.57 o                         
  10   5  12          9.99          9.68         9.73 o                         
 -17   6  12         22.78         18.15         9.49 o                         
 -16   6  12         25.75         16.86         9.54 o                         
 -15   6  12          5.26          1.97         9.36 o                         
 -14   6  12         19.89         10.48         8.84 o                         
 -13   6  12        162.61        154.74         9.64 o                         
 -12   6  12         94.15        110.27         9.40 o                         
 -11   6  12        161.87        156.79         8.48 o                         
 -10   6  12         44.58         55.46         6.26 o                         
  -9   6  12         34.61         34.65         6.08 o                         
  -8   6  12          9.95          1.32         5.31 o                         
  -7   6  12        116.97        103.05         9.38 o                         
  -6   6  12        251.61        220.57         8.82 o                         
  -5   6  12        105.73        105.84         8.48 o                         
  -4   6  12        799.63        829.51        17.78 o                         
  -3   6  12        448.38        480.20        12.41 o                         
  -2   6  12          3.97          6.73         6.28 o                         
  -1   6  12          2.94         11.31         6.54 o                         
   0   6  12        160.94        173.75        10.08 o                         
   1   6  12         63.86         58.95         9.65 o                         
   2   6  12        102.29        119.21        14.40 o                         
   3   6  12         91.86         95.13        10.72 o                         
   4   6  12          4.07          1.86         9.86 o                         
   5   6  12          1.43         -3.75        10.29 o                         
   6   6  12         38.89         32.80        10.56 o                         
   7   6  12        203.35        198.18        26.07 o                         
   8   6  12          1.94          7.52        10.03 o                         
   9   6  12          1.77          2.01         9.86 o                         
 -15   7  12         13.06          9.32         9.05 o                         
 -14   7  12         12.18         13.34         9.12 o                         
 -13   7  12          7.72         -0.82         8.74 o                         
 -12   7  12          0.17         -4.14         8.51 o                         
 -11   7  12        340.60        356.82        12.86 o                         
 -10   7  12        170.77        187.17         7.68 o                         
  -9   7  12        159.04        170.82         6.68 o                         
  -8   7  12         32.38         22.05         5.49 o                         
  -7   7  12         22.52         10.91         6.72 o                         
  -6   7  12        103.47         83.63         7.99 o                         
  -5   7  12         16.02         12.99         7.48 o                         
  -4   7  12        287.15        248.85        10.92 o                         
  -3   7  12        252.43        303.17        11.53 o                         
  -2   7  12        305.37        248.51        13.43 o                         
  -1   7  12        644.89        637.58        17.41 o                         
   0   7  12         28.07         36.24         8.42 o                         
   1   7  12        349.42        400.84        18.83 o                         
   2   7  12        363.85        374.47        12.13 o                         
   3   7  12        124.81        127.25         9.95 o                         
   4   7  12         25.04         29.99         9.19 o                         
   5   7  12          1.70         -3.90         9.25 o                         
   6   7  12         83.61         61.39         9.53 o                         
   7   7  12         24.93         10.20         9.16 o                         
 -12   8  12          9.34          6.98         7.76 o                         
 -11   8  12         21.59         26.07         7.81 o                         
 -10   8  12         94.98         81.61         7.57 o                         
  -9   8  12         26.24         34.56         9.11 o                         
  -8   8  12         10.63          5.05         6.97 o                         
  -7   8  12        269.56        265.67         8.87 o                         
  -6   8  12          3.51         -7.26         7.26 o                         
  -5   8  12         37.28         29.40         8.00 o                         
  -4   8  12        132.62        131.67        11.00 o                         
  -3   8  12          6.82          8.46         9.35 o                         
  -2   8  12         20.59         15.91         9.41 o                         
  -1   8  12         34.06         21.68         9.59 o                         
   0   8  12        262.44        301.29        22.39 o                         
   1   8  12          1.96         -9.82         9.82 o                         
   2   8  12          4.49          5.69         9.35 o                         
   3   8  12          0.39         -2.71         9.33 o                         
   4   8  12         23.94         11.08         7.93 o                         
  -7   9  12         21.24         13.11         8.14 o                         
  -6   9  12         17.88         -1.31         8.77 o                         
  -5   9  12         16.67         18.77         9.42 o                         
  -4   9  12         51.00         33.19        11.44 o                         
  -3   9  12          0.92        -11.95        11.95 o                         
  -2   9  12        264.34        256.75        12.25 o                         
  -1   9  12         23.52         32.16        10.35 o                         
   0   9  12        108.97        120.89        11.25 o                         
 -20   1  13          8.76         -3.73        19.57 o                         
 -19   1  13         25.04         20.68        14.78 o                         
 -18   1  13        196.13        192.10        16.29 o                         
 -17   1  13          5.87          1.48        10.38 o                         
 -16   1  13        146.39        142.50        10.39 o                         
 -15   1  13        212.39        196.83        10.80 o                         
 -14   1  13         22.18          5.63        12.83 o                         
 -13   1  13         79.92         64.57         9.48 o                         
 -12   1  13         55.73         55.03         7.81 o                         
 -11   1  13          1.46          8.39         6.87 o                         
 -10   1  13         46.27         48.92         7.16 o                         
  -9   1  13        462.51        474.29        10.09 o                         
  -8   1  13          0.87         -6.41         6.80 o                         
  -7   1  13          7.57          4.03         6.95 o                         
  -6   1  13       1659.33       1717.58        40.37 o                         
  -5   1  13        311.96        322.42         8.36 o                         
  -4   1  13       1433.46       1316.83        19.43 o                         
  -3   1  13         19.10         27.17         5.72 o                         
  -2   1  13          8.91         12.74         7.16 o                         
  -1   1  13         23.70         20.24         7.20 o                         
   0   1  13        122.94        112.09        23.28 o                         
   1   1  13       1253.47       1350.75        19.30 o                         
   2   1  13          0.03         10.25         7.64 o                         
   3   1  13        603.76        604.02        11.54 o                         
   4   1  13        643.42        701.20        12.33 o                         
   5   1  13        245.62        306.94        11.74 o                         
   6   1  13          7.55          3.71         6.80 o                         
   7   1  13        129.19        113.91        12.88 o                         
   8   1  13          6.55          6.59         7.90 o                         
   9   1  13         16.11          2.51        11.15 o                         
  10   1  13          0.01         -8.09         8.09 o                         
  11   1  13        409.71        421.29        26.07 o                         
 -19   2  13         74.33         94.10        10.21 o                         
 -18   2  13         18.58         22.36        17.86 o                         
 -17   2  13         36.64         40.07        20.84 o                         
 -16   2  13         30.31         32.53         8.78 o                         
 -15   2  13         55.86         58.83         9.44 o                         
 -14   2  13        560.28        688.08        14.21 o                         
 -13   2  13         81.53         88.26         9.78 o                         
 -12   2  13         49.95         62.99         7.40 o                         
 -11   2  13          7.76          3.97         6.81 o                         
 -10   2  13         75.45         77.76         7.36 o                         
  -9   2  13         35.24         37.23         6.90 o                         
  -8   2  13          5.93         10.89         6.63 o                         
  -7   2  13        191.52        191.55         8.46 o                         
  -6   2  13       1783.83       1689.67        25.99 o                         
  -5   2  13       1242.71       1291.23        32.91 o                         
  -4   2  13        493.68        471.15        13.34 o                         
  -3   2  13         25.53         29.10         8.12 o                         
  -2   2  13         66.49         69.08         8.24 o                         
  -1   2  13        106.73        118.09         6.97 o                         
   0   2  13         16.89         17.56         6.32 o                         
   1   2  13        735.47        762.05        10.90 o                         
   2   2  13       2610.05       2648.57        21.69 o                         
   3   2  13        742.18        771.01        12.61 o                         
   4   2  13         70.28         61.92         8.70 o                         
   5   2  13         75.13         72.49         9.86 o                         
   6   2  13         76.90         94.96         9.69 o                         
   7   2  13         23.80         29.51         7.21 o                         
   8   2  13        129.57        116.71         7.68 o                         
   9   2  13        390.57        327.16        12.23 o                         
  10   2  13        184.42        158.35        11.54 o                         
  11   2  13        114.66        116.65        10.12 o                         
 -19   3  13         21.11         23.98        19.65 o                         
 -18   3  13         91.63        118.80        22.17 o                         
 -17   3  13         33.88         32.24        10.10 o                         
 -16   3  13         43.75         40.24         7.65 o                         
 -15   3  13        146.54        154.48         9.43 o                         
 -14   3  13         26.42         28.71         7.99 o                         
 -13   3  13        830.42        860.63        38.03 o                         
 -12   3  13        149.47        146.58        13.29 o                         
 -11   3  13         21.74         29.51         6.99 o                         
 -10   3  13        187.32        201.72         8.16 o                         
  -9   3  13        440.59        420.35        13.83 o                         
  -8   3  13         54.90         55.26         6.77 o                         
  -7   3  13        267.17        233.19        14.08 o                         
  -6   3  13        283.15        245.13         9.03 o                         
  -5   3  13         13.22         10.23         5.55 o                         
  -4   3  13       1346.49       1485.90        28.36 o                         
  -3   3  13        978.33        996.76        13.04 o                         
  -2   3  13       1111.49       1154.39        31.85 o                         
  -1   3  13        838.78        796.59        13.55 o                         
   0   3  13        445.25        490.33         9.88 o                         
   1   3  13         17.24         16.37         8.82 o                         
   2   3  13          6.15         -8.30         8.30 o                         
   3   3  13         78.19         59.33         8.29 o                         
   4   3  13        512.70        511.57        19.74 o                         
   5   3  13        315.93        266.90        23.29 o                         
   6   3  13        435.94        440.84        29.40 o                         
   7   3  13        287.52        285.38        12.02 o                         
   8   3  13        147.95        139.56         9.05 o                         
   9   3  13         31.64         43.31        12.64 o                         
  10   3  13        215.63        266.70        15.82 o                         
  11   3  13        160.93        189.96        10.92 o                         
 -18   4  13         59.97         98.43         9.39 o                         
 -17   4  13        677.78        737.68        19.75 o                         
 -16   4  13        237.57        226.30         9.95 o                         
 -15   4  13          3.99          7.87         7.89 o                         
 -14   4  13        460.75        474.93        25.88 o                         
 -13   4  13        166.45        167.24         9.12 o                         
 -12   4  13         76.25         64.93         7.86 o                         
 -11   4  13          0.39         -4.94         7.07 o                         
 -10   4  13        108.04        106.12        11.14 o                         
  -9   4  13          0.05         -2.86         6.53 o                         
  -8   4  13          4.27          1.22         6.45 o                         
  -7   4  13        175.75        150.26        12.65 o                         
  -6   4  13         10.08          1.29         9.60 o                         
  -5   4  13        409.83        376.96        12.08 o                         
  -4   4  13         66.66         68.19         7.72 o                         
  -3   4  13        408.71        419.88        16.99 o                         
  -2   4  13          1.58         -2.42         5.98 o                         
  -1   4  13        102.71         82.02        10.92 o                         
   0   4  13        517.24        512.30        11.63 o                         
   1   4  13        751.60        848.59        13.52 o                         
   2   4  13          1.17          0.40         9.31 o                         
   3   4  13        110.70         90.13        10.15 o                         
   4   4  13         16.61         -5.36         9.60 o                         
   5   4  13          9.59         -5.05         9.11 o                         
   6   4  13         93.18        105.67        10.58 o                         
   7   4  13        103.78        135.70        10.74 o                         
   8   4  13         45.57         71.47        10.60 o                         
   9   4  13        429.61        490.79        24.18 o                         
  10   4  13         50.66         56.03         7.43 o                         
 -17   5  13         65.85         75.11         9.79 o                         
 -16   5  13         27.53         24.76         9.04 o                         
 -15   5  13         91.11        113.31        12.76 o                         
 -14   5  13        131.53        134.70         9.46 o                         
 -13   5  13         41.10         47.51        11.26 o                         
 -12   5  13         19.93         24.85         6.66 o                         
 -11   5  13          3.67         -3.98         6.83 o                         
 -10   5  13         42.07         31.15         7.79 o                         
  -9   5  13          0.71         -5.59         7.50 o                         
  -8   5  13        151.54        126.07         8.67 o                         
  -7   5  13          5.41         -0.79         6.48 o                         
  -6   5  13         94.94         92.52        10.93 o                         
  -5   5  13         97.57        108.74        21.29 o                         
  -4   5  13          5.31         -0.97         7.96 o                         
  -3   5  13         64.19         68.74         7.00 o                         
  -2   5  13        262.63        234.72        15.84 o                         
  -1   5  13          0.02          1.20         6.75 o                         
   0   5  13        308.50        326.56        10.64 o                         
   1   5  13        113.64        132.88        10.60 o                         
   2   5  13         19.74         16.49         9.64 o                         
   3   5  13          0.22         -6.30         9.30 o                         
   4   5  13          0.84         -8.27         9.80 o                         
   5   5  13          5.95         -2.01         9.56 o                         
   6   5  13         26.54         10.54         9.91 o                         
   7   5  13          1.96         -2.68         9.36 o                         
   8   5  13          4.91          3.14        10.00 o                         
   9   5  13         23.97         25.94        10.27 o
[truncated: 44,470 more chars]
